# Supplementary material for: Molecular mechanism of Oxr1p mediated disassembly of yeast V-ATPase
Source: EMBO Rep. 2024 Apr 2;25(5):15. doi: 10.1038/s44319-024-00126-5 (PMC11094088; doi:10.1038/s44319-024-00126-5)
Supplement: Supplementary file 2 — Movie EV1 [file 44319_2024_126_MOESM2_ESM.zip]

Archive with 5 entries (4 files):
- Movie_EV1/
- Movie_EV1/Readme.txt
- __MACOSX/Movie_EV1/._Readme.txt
- Movie_EV1/Movie_EV1.mp4
- __MACOSX/Movie_EV1/._Movie_EV1.mp4
