# Supplementary material for: Molecular mechanism of Oxr1p mediated disassembly of yeast V-ATPase
Source: EMBO Rep. 2024 Apr 2;25(5):15. doi: 10.1038/s44319-024-00126-5 (PMC11094088; doi:10.1038/s44319-024-00126-5)
Supplement: Supplementary file 2 — Movie EV1 [file 44319_2024_126_MOESM2_ESM.zip › Movie_EV1/Readme.txt]

Movie EV1: Morph of the conformational changes taking place during Oxr1p mediated disassembly of the yeast V-ATPase. 

The models used were 7fda (state 1 holo V-ATPase) and 7fde (V1(C)Oxr1p complex in rotary state 1) (Khan et al, 2022), and 7tmm (complete V1 in rotary state 2) (Vasanthakumar et al, 2022).
