# Supplementary material for: Molecular mechanism of Oxr1p mediated disassembly of yeast V-ATPase
Source: EMBO Rep. 2024 Apr 2;25(5):15. doi: 10.1038/s44319-024-00126-5 (PMC11094088; doi:10.1038/s44319-024-00126-5)
Supplement: Supplementary file 3 — Source data Fig. 2 [file 44319_2024_126_MOESM3_ESM.zip]

Archive with 23 entries (17 files):
- Figure 2/
- __MACOSX/._Figure 2
- Figure 2/2A/
- Figure 2/2C/
- Figure 2/2D/
- Figure 2/2E/
- Figure 2/2B/
- Figure 2/2A/2A_WB_GAPDH.tif
- __MACOSX/Figure 2/2A/._2A_WB_GAPDH.tif
- Figure 2/2A/2A_WB_HA (Oxr1).tif
- Figure 2/2A/2A_Densitometry.xlsx
- Figure 2/2C/2C_Numerical data (ATPase assay).xlsx
- Figure 2/2D/2D_WB_Vma1.tif
- Figure 2/2D/2D_WB_Vph1.tif
- Figure 2/2D/2D_Densitometry.xlsx
- Figure 2/2E/2E_WB_Vma1.tif
- Figure 2/2E/2E_Densitometry.xlsx
- Figure 2/2E/2E_WB_GAPDH.tif
- Figure 2/2B/2B_Image_Top panel (25oC).tiff
- Figure 2/2B/2B_Image_Bottom panel (37oC).tiff
- Figure 2/2B/2B_Image_Middle panel (30oC).tiff
- Figure 2/2B/readme.txt
- __MACOSX/Figure 2/2B/._readme.txt
