# Supplementary material for: Molecular mechanism of Oxr1p mediated disassembly of yeast V-ATPase
Source: EMBO Rep. 2024 Apr 2;25(5):15. doi: 10.1038/s44319-024-00126-5 (PMC11094088; doi:10.1038/s44319-024-00126-5)
Supplement: Supplementary file 3 — Source data Fig. 2 [file 44319_2024_126_MOESM3_ESM.zip › Figure 2/2A/2A_Densitometry.xlsx]

## Sheet: Sheet1
Fig 2A (Ralative ratio of Oxr1 expression)
Strain	Test 1	Test 2	Test 3
Oxr1NP	1	1	1
Oxr1OE	2.23838	2.37802	2.62161
