# Supplementary material for: Molecular mechanism of Oxr1p mediated disassembly of yeast V-ATPase
Source: EMBO Rep. 2024 Apr 2;25(5):15. doi: 10.1038/s44319-024-00126-5 (PMC11094088; doi:10.1038/s44319-024-00126-5)
Supplement: Supplementary file 3 — Source data Fig. 2 [file 44319_2024_126_MOESM3_ESM.zip › Figure 2/2C/2C_Numerical data (ATPase assay).xlsx]

## Sheet: Sheet1
Figure 2C (Specifica activities of purified vacuoles)
	Releative specific activity (%)
	Biological Replicate 1		Biological Replicate 2		Biological Replicate 3
	1	2	1	2	1	2
WT	98.9899	101.01	107.783	92.2173	105.163	94.837
Oxr1NP	68.4624	69.5847	75.7709	63.4361	90.4891	89.4022
Oxr1∆	89.1134	87.5421	102.79	105.14	106.793	101.63
Oxr1OE	54.0965	56.1167	45.815	44.3465	55.7065	55.4348
ConA	16.1616	16.6105	15.2717	22.9075	27.1739	31.25
