# Supplementary material for: Molecular mechanism of Oxr1p mediated disassembly of yeast V-ATPase
Source: EMBO Rep. 2024 Apr 2;25(5):15. doi: 10.1038/s44319-024-00126-5 (PMC11094088; doi:10.1038/s44319-024-00126-5)
Supplement: Supplementary file 3 — Source data Fig. 2 [file 44319_2024_126_MOESM3_ESM.zip › Figure 2/2E/2E_Densitometry.xlsx]

## Sheet: Sheet1
Fig 2E (Ralative ratio of V1 subcomplex)
Strain	Test 1	Test 2	Test 3	Test 4	Test 5
WT	1	1	1	1	1
Oxr1NP	0.833483	1.40632	0.697652	0.919021	0.94541
Oxr1∆	0.9083	1.48007	0.764209	0.895236	0.829251
Oxr1OE	0.752466	1.38119	0.838306	1.01193	1.32009
