# Supplementary material for: Molecular mechanism of Oxr1p mediated disassembly of yeast V-ATPase
Source: EMBO Rep. 2024 Apr 2;25(5):15. doi: 10.1038/s44319-024-00126-5 (PMC11094088; doi:10.1038/s44319-024-00126-5)
Supplement: Supplementary file 3 — Source data Fig. 2 [file 44319_2024_126_MOESM3_ESM.zip › Figure 2/2B/readme.txt]

Images were flipped (horizontally) and inverted in Adobe Photoshop to make final figures. Labeling is shown for "Top panel (25 ºC)" only. Labeling for "Middle panel (30 ºC)" and "Bottom panel (37 ºC)" are the same as in the "Top panel".
