# Supplementary material for: Molecular mechanism of Oxr1p mediated disassembly of yeast V-ATPase
Source: EMBO Rep. 2024 Apr 2;25(5):15. doi: 10.1038/s44319-024-00126-5 (PMC11094088; doi:10.1038/s44319-024-00126-5)
Supplement: Supplementary file 4 — Source data Fig. 3 [file 44319_2024_126_MOESM4_ESM.zip]

Archive with 42 entries (39 files):
- Figure 3/3A/
- Figure 3/3A/3A_Image_Glucose deprived_DIC.jpg
- Figure 3/3A/3A_Image_Glucose deprived_Green.jpg
- Figure 3/3A/3A_Image_Glucose deprived_overlay.jpg
- Figure 3/3A/3A_Image_Glucose deprived_Red.jpg
- Figure 3/3A/3A_Image_Glucose readd_DIC.jpg
- Figure 3/3A/3A_Image_Glucose readd_Green.jpg
- Figure 3/3A/3A_Image_Glucose readd_overlay.jpg
- Figure 3/3A/3A_Image_Glucose readd_Red.jpg
- Figure 3/3A/3A_Image_Glucose_DIC.jpg
- Figure 3/3A/3A_Image_Glucose_Green.jpg
- Figure 3/3A/3A_Image_Glucose_overlay.jpg
- Figure 3/3A/3A_Image_Glucose_Red.jpg
- Figure 3/3A/3A_Pearson coefficient.xlsx
- Figure 3/3B/
- Figure 3/3B/3B_Image_Glucose deprived_DIC.jpg
- Figure 3/3B/3B_Image_Glucose deprived_Green.jpg
- Figure 3/3B/3B_Image_Glucose deprived_overlay.jpg
- Figure 3/3B/3B_Image_Glucose deprived_Red.jpg
- Figure 3/3B/3B_Image_Glucose readd_DIC.jpg
- Figure 3/3B/3B_Image_Glucose readd_Green.jpg
- Figure 3/3B/3B_Image_Glucose readd_overlay.jpg
- Figure 3/3B/3B_Image_Glucose readd_Red.jpg
- Figure 3/3B/3B_Image_Glucose_DIC.jpg
- Figure 3/3B/3B_Image_Glucose_Green.jpg
- Figure 3/3B/3B_Image_Glucose_overlay.jpg
- Figure 3/3B/3B_Image_Glucose_Red.jpg
- Figure 3/3B/3B_Pearson coefficient.xlsx
- Figure 3/3C/
- Figure 3/3C/3C_Image_Glucose deprived_DIC.jpg
- Figure 3/3C/3C_Image_Glucose deprived_Green.jpg
- Figure 3/3C/3C_Image_Glucose deprived_overlay.jpg
- Figure 3/3C/3C_Image_Glucose deprived_Red.jpg
- Figure 3/3C/3C_Image_Glucose readd_DIC.jpg
- Figure 3/3C/3C_Image_Glucose readd_Green.jpg
- Figure 3/3C/3C_Image_Glucose readd_overlay.jpg
- Figure 3/3C/3C_Image_Glucose readd_Red.jpg
- Figure 3/3C/3C_Image_Glucose_DIC.jpg
- Figure 3/3C/3C_Image_Glucose_Green.jpg
- Figure 3/3C/3C_Image_Glucose_overlay.jpg
- Figure 3/3C/3C_Image_Glucose_Red.jpg
- Figure 3/3C/3C_Pearson coefficient.xlsx
