# Supplementary material for: Molecular mechanism of Oxr1p mediated disassembly of yeast V-ATPase
Source: EMBO Rep. 2024 Apr 2;25(5):15. doi: 10.1038/s44319-024-00126-5 (PMC11094088; doi:10.1038/s44319-024-00126-5)
Supplement: Supplementary file 4 — Source data Fig. 3 [file 44319_2024_126_MOESM4_ESM.zip › Figure 3/3A/3A_Pearson coefficient.xlsx]

## Sheet: WT
	Fig 3A (Pearson's coefficient)
	Test 1							Test 2
	Growth conditions							Growth conditions
	Glucose (+)	Glucose (-)	Glucose (-/+)					Glucose (+)	Glucose (-)	Glucose (-/+)
	0.96	0.88	0.96					0.95	0.77	0.97
	0.96	0.77	0.96					0.96	0.9	0.96
	0.95	0.75	0.97					0.97	0.79	0.94
	0.97	0.69	0.95					0.92	0.7	0.94
	0.95	0.83	0.97					0.96	0.83	0.96
	0.96	0.76	0.97					0.95	0.88	0.96
	0.96	0.8	0.95					0.96	0.77	0.93
	0.96	0.88	0.92					0.94	0.66	0.94
	0.97	0.78	0.96					0.92	0.73	0.95
	0.95	0.7	0.96					0.96	0.84	0.94
	0.93	0.79	0.96					0.96	0.9	0.96
	0.97	0.75	0.96					0.97	0.92	0.95
	0.95	0.79	0.98					0.98	0.86	0.8
	0.96	0.71	0.96					0.97	0.89	0.96
	0.96	0.69	0.96					0.96	0.83	0.96
	0.93	0.71	0.77					0.85	0.83	0.97
	0.95	0.91	0.7					0.97	0.85	0.69
	0.96	0.78	0.96					0.97	0.89	0.97
	0.97	0.86	0.96					0.97	0.73	0.95
	0.92	0.76	0.93					0.97	0.89	0.96
	0.96	0.79	0.96					0.95	0.93	0.95
	0.96	0.83	0.94					0.91	0.76	0.95
	0.95	0.62	0.97					0.97	0.92	0.96
	0.98	0.87	0.94					0.96	0.85	0.97
	0.84	0.52	0.97					0.96	0.85	0.92
