# Supplementary material for: Molecular mechanism of Oxr1p mediated disassembly of yeast V-ATPase
Source: EMBO Rep. 2024 Apr 2;25(5):15. doi: 10.1038/s44319-024-00126-5 (PMC11094088; doi:10.1038/s44319-024-00126-5)
Supplement: Supplementary file 4 — Source data Fig. 3 [file 44319_2024_126_MOESM4_ESM.zip › Figure 3/3B/3B_Pearson coefficient.xlsx]

## Sheet: Oxr1_del
	Fig 3B (Pearson's coefficient)
	Test 1							Test 2
	Growth conditions							Growth conditions
	Glucose (+)	Glucose (-)	Glucose (-/+)					Glucose (+)	Glucose (-)	Glucose (-/+)
	0.96	0.96	0.96					0.96	0.91	0.92
	0.96	0.96	0.97					0.98	0.9	0.89
	0.92	0.96	0.97					0.96	0.93	0.93
	0.83	0.94	0.95					0.99	0.94	0.94
	0.93	0.93	0.89					0.98	0.95	0.77
	0.93	0.97	0.67					0.98	0.91	0.93
	0.96	0.78	0.95					0.97	0.94	0.91
	0.97	0.96	0.81					0.98	0.8	0.82
	0.95	0.94	0.96					0.8	0.96	0.86
	0.92	0.93	0.96					0.95	0.91	0.91
	0.96	0.97	0.93					0.95	0.82	0.89
	0.95	0.98	0.97					0.84	0.96	0.95
	0.93	0.97	0.96					0.94	0.93	0.93
	0.96	0.96	0.89					0.95	0.94	0.9
	0.97	0.97	0.96					0.97	0.94	0.84
	0.92	0.93	0.93					0.94	0.96	0.92
	0.81	0.98	0.95					0.89	0.82	0.92
	0.95	0.98	0.96					0.95	0.94	0.8
	0.94	0.98	0.96					0.97	0.7	0.93
	0.79	0.98	0.9					0.96	0.86	0.91
	0.8	0.87	0.83					0.94	0.91	0.91
	0.74	0.96	0.91					0.95	0.94	0.86
	0.96	0.98	0.92					0.93	0.94	0.75
	0.96	0.97	0.93					0.89	0.9	0.95
	0.87	0.97	0.79					0.68	0.94	0.91
