# Supplementary material for: Molecular mechanism of Oxr1p mediated disassembly of yeast V-ATPase
Source: EMBO Rep. 2024 Apr 2;25(5):15. doi: 10.1038/s44319-024-00126-5 (PMC11094088; doi:10.1038/s44319-024-00126-5)
Supplement: Supplementary file 4 — Source data Fig. 3 [file 44319_2024_126_MOESM4_ESM.zip › Figure 3/3C/3C_Pearson coefficient.xlsx]

## Sheet: Oxr1_NP
	Fig 3C (Pearson's coefficient)
	Test 1							Test 2
	Growth conditions							Growth conditions
	Glucose (+)	Glucose (-)	Glucose (-/+)					Glucose (+)	Glucose (-)	Glucose (-/+)
	0.93	0.67	0.96					0.98	0.89	0.94
	0.75	0.76	0.94					0.94	0.9	0.88
	0.91	0.72	0.92					0.98	0.86	0.77
	0.93	0.52	0.92					0.97	0.86	0.92
	0.95	0.84	0.93					0.95	0.81	0.97
	0.9	0.53	0.82					0.96	0.71	0.97
	0.94	0.59	0.93					0.96	0.82	0.96
	0.9	0.83	0.8					0.87	0.86	0.96
	0.94	0.68	0.94					0.98	0.68	0.94
	0.95	0.77	0.9					0.93	0.75	0.96
	0.93	0.8	0.94					0.95	0.76	0.92
	0.93	0.78	0.9					0.96	0.88	0.97
	0.89	0.72	0.93					0.95	0.83	0.97
	0.92	0.9	0.93					0.95	0.7	0.94
	0.93	0.79	0.6					0.97	0.93	0.97
	0.85	0.79	0.94					0.94	0.92	0.97
	0.94	0.85	0.93					0.97	0.94	0.97
	0.93	0.69	0.92					0.95	0.88	0.91
	0.85	0.72	0.97					0.95	0.6	0.97
	0.91	0.73	0.92					0.97	0.65	0.96
	0.96	0.73	0.93					0.97	0.79	0.97
	0.95	0.86	0.9					0.96	0.81	0.98
	0.95	0.78	0.92					0.8	0.68	0.95
	0.81	0.81	0.95					0.94	0.44	0.97
	0.94	0.66	0.91					0.98	0.77	0.97
