# Supplementary material for: Molecular mechanism of Oxr1p mediated disassembly of yeast V-ATPase
Source: EMBO Rep. 2024 Apr 2;25(5):15. doi: 10.1038/s44319-024-00126-5 (PMC11094088; doi:10.1038/s44319-024-00126-5)
Supplement: Supplementary file 5 — Source data Fig. 4 [file 44319_2024_126_MOESM5_ESM.zip]

Archive with 39 entries (36 files):
- Figure 4/4A/
- Figure 4/4A/~$3A_Pearson coefficient.xlsx
- Figure 4/4A/4A_Image_mNG-Oxr1_DIC.jpg
- Figure 4/4A/4A_Image_mNG-Oxr1_Green.jpg
- Figure 4/4A/4A_Image_mNG-Oxr1_overlay.jpg
- Figure 4/4A/4A_Image_mNG-Oxr1_Red.jpg
- Figure 4/4A/4A_Image_Oxr1-mNG_DIC.jpg
- Figure 4/4A/4A_Image_Oxr1-mNG_Green.jpg
- Figure 4/4A/4A_Image_Oxr1-mNG_overlay.jpg
- Figure 4/4A/4A_Image_Oxr1-mNG_Red.jpg
- Figure 4/4A/4A_Pearson coefficient.xlsx
- Figure 4/4B/
- Figure 4/4B/4B_Image_Oxr1-mNG_glucose deprived_DIC.jpg
- Figure 4/4B/4B_Image_Oxr1-mNG_glucose deprived_Green.jpg
- Figure 4/4B/4B_Image_Oxr1-mNG_glucose deprived_overlay.jpg
- Figure 4/4B/4B_Image_Oxr1-mNG_glucose deprived_Red.jpg
- Figure 4/4B/4B_Image_Oxr1-mNG_glucose readd_DIC.jpg
- Figure 4/4B/4B_Image_Oxr1-mNG_glucose readd_Green.jpg
- Figure 4/4B/4B_Image_Oxr1-mNG_glucose readd_overlay.jpg
- Figure 4/4B/4B_Image_Oxr1-mNG_glucose readd_Red.jpg
- Figure 4/4B/4B_Image_Oxr1-mNG_glucose_DIC.jpg
- Figure 4/4B/4B_Image_Oxr1-mNG_glucose_Green.jpg
- Figure 4/4B/4B_Image_Oxr1-mNG_glucose_overlay.jpg
- Figure 4/4B/4B_Image_Oxr1-mNG_glucose_Red.jpg
- Figure 4/4B/4B_Pearson coefficient.xlsx
- Figure 4/4C/
- Figure 4/4C/4C_Image_mNG-Oxr1_glucose deprived_DIC.jpg
- Figure 4/4C/4C_Image_mNG-Oxr1_glucose deprived_Green.jpg
- Figure 4/4C/4C_Image_mNG-Oxr1_glucose deprived_overlay.jpg
- Figure 4/4C/4C_Image_mNG-Oxr1_glucose deprived_Red.jpg
- Figure 4/4C/4C_Image_mNG-Oxr1_glucose readd_DIC.jpg
- Figure 4/4C/4C_Image_mNG-Oxr1_glucose readd_Green.jpg
- Figure 4/4C/4C_Image_mNG-Oxr1_glucose readd_overlay.jpg
- Figure 4/4C/4C_Image_mNG-Oxr1_glucose readd_Red.jpg
- Figure 4/4C/4C_Image_mNG-Oxr1_glucose_DIC.jpg
- Figure 4/4C/4C_Image_mNG-Oxr1_glucose_Green.jpg
- Figure 4/4C/4C_Image_mNG-Oxr1_glucose_overlay.jpg
- Figure 4/4C/4C_Image_mNG-Oxr1_glucose_Red.jpg
- Figure 4/4C/4C_Pearson coefficient.xlsx
