# Supplementary material for: Molecular mechanism of Oxr1p mediated disassembly of yeast V-ATPase
Source: EMBO Rep. 2024 Apr 2;25(5):15. doi: 10.1038/s44319-024-00126-5 (PMC11094088; doi:10.1038/s44319-024-00126-5)
Supplement: Supplementary file 5 — Source data Fig. 4 [file 44319_2024_126_MOESM5_ESM.zip › Figure 4/4A/4A_Pearson coefficient.xlsx]

## Sheet: Sheet 1
	Fig 4A (Pearson's coefficient)
	Strain: Oxr1-mNG (mNG at Oxr1's C-terminus)						Strain: mNG-Oxr1 (mNG at Oxr1's N-terminus)
	Test 1	Test 2					Test 1	Test 2
	0.83	0.82					0.8	0.82
	0.81	0.76					0.7	0.84
	0.72	0.82					0.81	0.78
	0.85	0.87					0.71	0.78
	0.84	0.81					0.71	0.74
	0.89	0.81					0.71	0.81
	0.89	0.8					0.61	0.78
	0.79	0.82					0.79	0.83
	0.89	0.81					0.73	0.71
	0.85	0.89					0.79	0.85
	0.9	0.84					0.66	0.82
	0.81	0.83					0.57	0.64
	0.9	0.82					0.81	0.71
	0.84	0.85					0.63	0.7
	0.74	0.76					0.79	0.7
	0.84	0.82					0.7	0.83
	0.91	0.82					0.71	0.66
	0.83	0.81					0.67	0.68
	0.79	0.79					0.72	0.81
	0.86	0.79					0.79	0.71
	0.84	0.83					0.67	0.63
	0.88	0.82					0.74	0.75
	0.9	0.83					0.72	0.68
	0.82	0.75					0.74	0.65
	0.81	0.73					0.74	0.59
