# Supplementary material for: Molecular mechanism of Oxr1p mediated disassembly of yeast V-ATPase
Source: EMBO Rep. 2024 Apr 2;25(5):15. doi: 10.1038/s44319-024-00126-5 (PMC11094088; doi:10.1038/s44319-024-00126-5)
Supplement: Supplementary file 5 — Source data Fig. 4 [file 44319_2024_126_MOESM5_ESM.zip › Figure 4/4B/4B_Pearson coefficient.xlsx]

## Sheet: Oxr1_mNG
	Fig 4B (Pearson's coefficient)
	Test 1							Test 2
	Growth conditions							Growth conditions
	Glucose (+)	Glucose (-)	Glucose (-/+)					Glucose (+)	Glucose (-)	Glucose (-/+)
	0.54	0.63	0.63					0.61	0.54	0.46
	0.66	0.55	0.53					0.5	0.6	0.5
	0.57	0.54	0.72					0.46	0.43	0.57
	0.52	0.54	0.58					0.43	0.43	0.52
	0.4	0.62	0.5					0.39	0.41	0.54
	0.35	0.59	0.48					0.54	0.47	0.68
	0.39	0.55	0.62					0.38	0.38	0.6
	0.43	0.46	0.45					0.41	0.44	0.5
	0.59	0.47	0.5					0.46	0.35	0.46
	0.54	0.56	0.56					0.59	0.82	0.42
	0.53	0.46	0.64					0.5	0.44	0.46
	0.49	0.47	0.5					0.59	0.37	0.32
	0.48	0.46	0.5					0.47	0.52	0.49
	0.52	0.45	0.55					0.5	0.5	0.62
	0.43	0.47	0.45					0.58	0.46	0.39
	0.5	0.5	0.56					0.57	0.59	0.44
	0.66	0.34	0.65					0.41	0.36	0.47
	0.53	0.49	0.61					0.54	0.58	0.55
	0.35	0.44	0.59					0.45	0.36	0.42
	0.58	0.49	0.58					0.47	0.4	0.43
	0.55	0.45	0.6					0.59	0.3	0.46
	0.43	0.53	0.53					0.72	0.61	0.53
	0.44	0.52	0.59					0.51	0.39	0.45
	0.55	0.35	0.56					0.44	0.49	0.45
	0.44	0.39	0.53					0.51	0.6	0.57
