# Supplementary material for: Molecular mechanism of Oxr1p mediated disassembly of yeast V-ATPase
Source: EMBO Rep. 2024 Apr 2;25(5):15. doi: 10.1038/s44319-024-00126-5 (PMC11094088; doi:10.1038/s44319-024-00126-5)
Supplement: Supplementary file 5 — Source data Fig. 4 [file 44319_2024_126_MOESM5_ESM.zip › Figure 4/4C/4C_Pearson coefficient.xlsx]

## Sheet: mNG_Oxr1
	Fig 4C (Pearson's coefficient)
	Test 1							Test 2
	Growth conditions							Growth conditions
	Glucose (+)	Glucose (-)	Glucose (-/+)					Glucose (+)	Glucose (-)	Glucose (-/+)
	0.57	0.53	0.69					0.65	0.58	0.61
	0.68	0.65	0.73					0.61	0.7	0.65
	0.55	0.53	0.64					0.77	0.7	0.62
	0.71	0.72	0.73					0.51	0.37	0.64
	0.7	0.59	0.45					0.68	0.48	0.62
	0.66	0.68	0.37					0.61	0.45	0.66
	0.83	0.7	0.39					0.67	0.52	0.61
	0.71	0.73	0.59					0.69	0.39	0.69
	0.74	0.8	0.55					0.61	0.45	0.54
	0.69	0.72	0.53					0.73	0.61	0.48
	0.72	0.33	0.57					0.61	0.48	0.77
	0.69	0.4	0.57					0.57	0.67	0.6
	0.6	0.49	0.48					0.68	0.39	0.63
	0.63	0.5	0.64					0.61	0.65	0.51
	0.59	0.62	0.52					0.48	0.68	0.69
	0.78	0.55	0.48					0.49	0.62	0.72
	0.73	0.5	0.37					0.62	0.53	0.67
	0.65	0.66	0.74					0.7	0.62	0.64
	0.68	0.63	0.66					0.53	0.55	0.67
	0.71	0.54	0.53					0.62	0.47	0.66
	0.57	0.57	0.72					0.64	0.73	0.71
	0.46	0.46	0.5					0.53	0.6	0.63
	0.33	0.57	0.48					0.74	0.58	0.45
	0.58	0.52	0.6					0.58	0.42	0.52
	0.52	0.5	0.68					0.53	0.54	0.51
