# Supplementary material for: Molecular mechanism of Oxr1p mediated disassembly of yeast V-ATPase
Source: EMBO Rep. 2024 Apr 2;25(5):15. doi: 10.1038/s44319-024-00126-5 (PMC11094088; doi:10.1038/s44319-024-00126-5)
Supplement: Supplementary file 6 — Source data Fig. 5 [file 44319_2024_126_MOESM6_ESM.zip]

Archive with 13 entries (8 files):
- Figure 5/5A/
- Figure 5/5A/5A_Numerical data (ATPase assay).xlsx
- Figure 5/5B/
- Figure 5/5B/5B_Numerical data (ATPase assay).xlsx
- Figure 5/5C/
- Figure 5/5C/5C_Image_V1Vo.tif
- Figure 5/5C/5C_Image_V1Vo_MgATP.tif
- Figure 5/5C/5C_Image_V1Vo_Oxr1.tif
- Figure 5/5C/5C_Image_V1Vo_Oxr1_MgATP.tif
- Figure 5/5D/
- Figure 5/5D/5D_Numerical data (assembly vs disassembly).xlsx
- Figure 5/5E/
- Figure 5/5E/5E_Numerical data (disassembly kinetics).xlsx
