# Supplementary material for: Molecular mechanism of Oxr1p mediated disassembly of yeast V-ATPase
Source: EMBO Rep. 2024 Apr 2;25(5):15. doi: 10.1038/s44319-024-00126-5 (PMC11094088; doi:10.1038/s44319-024-00126-5)
Supplement: Supplementary file 6 — Source data Fig. 5 [file 44319_2024_126_MOESM6_ESM.zip › Figure 5/5A/5A_Numerical data (ATPase assay).xlsx]

## Sheet: Sheet1
Figure 5A (Effect of Oxr1 on V-ATPase over time)
	Releative specific activity (%)
	Biological Replicate 1		Biological Replicate 2
	1	2	1	2
V-ATPase	105.571	94.4294	104.567	95.4326
ConA	1.40617	1.40617	1.93444	1.3971
16 hr	103.732	94.6458	101.773	92.5309
Oxr1, 5 min	64.8999	71.9308	88.3396	95.9699
Oxr1, 30 min	47.5933	51.271	88.1247	86.4052
Oxr1, 16 hr	20.119	18.9292	43.7399	46.6416
