# Supplementary material for: Molecular mechanism of Oxr1p mediated disassembly of yeast V-ATPase
Source: EMBO Rep. 2024 Apr 2;25(5):15. doi: 10.1038/s44319-024-00126-5 (PMC11094088; doi:10.1038/s44319-024-00126-5)
Supplement: Supplementary file 6 — Source data Fig. 5 [file 44319_2024_126_MOESM6_ESM.zip › Figure 5/5B/5B_Numerical data (ATPase assay).xlsx]

## Sheet: Sheet1
Figure 5B (Effect of ATP on Oxr1 mediated inhibition of V-ATPase)
	Releative specific activity (%)
	Biological Replicate 1		Biological Replicate 2
	1	2	1	2
V-ATPase	100	104.567	95.4326	100
ConA	1.59744	1.93444	1.3971	1.83486
Oxr1	58.3067	88.1247	86.4052	68.8907
MgATP	103.355	83.0736	90.3815	92.4103
Oxr1 + MgATP	1.27796	0	1.71951	2.00167
