# Supplementary material for: Molecular mechanism of Oxr1p mediated disassembly of yeast V-ATPase
Source: EMBO Rep. 2024 Apr 2;25(5):15. doi: 10.1038/s44319-024-00126-5 (PMC11094088; doi:10.1038/s44319-024-00126-5)
Supplement: Supplementary file 6 — Source data Fig. 5 [file 44319_2024_126_MOESM6_ESM.zip › Figure 5/5D/5D_Numerical data (assembly vs disassembly).xlsx]

## Sheet: Sheet1
Fig 5D (Effect of ATP on Oxr1 mediated disassembly of V-ATPase)
	V1Vo		V1Vo+Oxr1		V1Vo+MgATP		V1Vo+Oxr1+MgATP
Sl. No.	Assembled (%)	Disassembled (%)	Assembled (%)	Disassembled (%)	Assembled (%)	Disassembled (%)	Assembled (%)	Disassembled (%)
1	87.5817	12.4183	70	30	71.0843	28.9157	10.6383	89.3617
2	89.4366	10.5634	60	40	60	40	7.01754	92.9825
3	88.6525	11.3475	75.7576	24.2424	67.0732	32.9268	10.1695	89.8305
4	89.9281	10.0719	68.0851	31.9149	71.0843	28.9157	8.16327	91.8367
5	87.7863	12.2137	72.043	27.957	68.9189	31.0811	7.54717	92.4528
6	85.7143	14.2857	64	36	68.2927	31.7073	10.6383	89.3617
7	89.3443	10.6557	73.5294	26.4706	64.2105	35.7895	8.69565	91.3043
8	92.4812	7.5188	67.9612	32.0388	62.3377	37.6623	0	100
9	82.906	17.094	67.0103	32.9897	67.4157	32.5843	4.83871	95.1613
10	84.8214	15.1786	78.8462	21.1538	64.7727	35.2273	10.6383	89.3617
11	83.6207	16.3793	66.6667	33.3333	64.2857	35.7143	8.19672	91.8033
12	82.5397	17.4603	70.5882	29.4118	65.5172	34.4828	7.01754	92.9825
13	87.3016	12.6984	75	25	67.0732	32.9268	1.78571	98.2143
14	86.9565	13.0435	64.1304	35.8696	63.9535	36.0465	7.40741	92.5926
15	82.2917	17.7083	67.7419	32.2581	62.0253	37.9747	2.17391	97.8261
16	88.5714	11.4286	65.2778	34.7222	70.3704	29.6296	4.16667	95.8333
17	87.8571	12.1429	70	30	68.6047	31.3953	2.12766	97.8723
18	87.7193	12.2807	67.5325	32.4675	57.6923	42.3077	7.14286	92.8571
19	90.2256	9.77444	63.5294	36.4706	62.0253	37.9747	4.16667	95.8333
20	90.9091	9.09091	74.1935	25.8065	65.8228	34.1772	7.14286	92.8571
