# Supplementary material for: Molecular mechanism of Oxr1p mediated disassembly of yeast V-ATPase
Source: EMBO Rep. 2024 Apr 2;25(5):15. doi: 10.1038/s44319-024-00126-5 (PMC11094088; doi:10.1038/s44319-024-00126-5)
Supplement: Supplementary file 6 — Source data Fig. 5 [file 44319_2024_126_MOESM6_ESM.zip › Figure 5/5E/5E_Numerical data (disassembly kinetics).xlsx]

## Sheet: BLI data
Fig 5E (disassembly kinetics of V-ATPase)
	BLI signal (nm)
Time (sec)	MgATP	MgAMP-PNP	Oxr1	MgATP+Oxr1	MgAMP-PNP+Oxr1	MgATP+KNO3
0	0	0	0	0	0	0
0.19	-0.00726898	0.0107988	-0.00421858	-0.00494641	-0.0158848	0.00511624
0.41	-0.00324491	0.00167591	0.00391097	-0.00137905	-0.00157431	0.00137728
0.61	-0.00673357	0.00453492	-0.0033012	0.00662907	-0.00654552	0.00652139
0.8	-0.0073226	0.00991863	0.00916676	-0.00204437	-0.00950847	0.00250416
1.01	-0.00436688	0.00034902	0.00161146	-0.0035984	-0.0101241	0.0104409
1.2	-0.00809481	0.0109232	0.00123204	-0.00380089	-0.010522	0.00388785
1.39	-0.00654554	0.00163339	-0.0029644	0.00118185	-0.00932634	0.00656939
1.61	-0.0116626	0.0123107	-8.007e-05	-0.00476594	-0.00970343	0.00744039
1.81	0.00124151	0.00485002	0.00344086	-0.00026959	-0.00172076	0.00487647
2.01	-0.00476446	0.00423207	-0.00055857	0.00138117	-0.0154527	0.00988523
2.2	-0.00924158	0.0070383	0.00147163	0.00026196	-0.00143418	0.00308975
2.4	-0.00807529	0.0132117	0.00302253	0.00631791	-0.0110703	0.00842651
2.61	-0.00781718	0.00794568	-0.00144912	-0.00465241	-0.0177286	0.00852498
2.81	-0.00625156	0.0095653	0.00623037	-0.0012212	-0.00565987	-0.00518786
3.01	-0.00621192	0.0087713	0.00890577	-0.005118	-0.0139954	0.00158577
3.2	-0.00654169	-0.00452386	0.00014844	-0.0113125	-0.0110328	0.00989005
3.4	-0.00106335	0.0139856	-3.733e-05	0.00181071	-0.0119827	0.00400526
3.6	-0.00989905	0.0108234	-0.00307808	-0.00049108	-0.0106617	0.00768212
3.81	-0.00191845	0.00332955	0.00257067	-0.0070105	-0.011448	0.00624808
4.01	0.00139971	0.0103514	0.00558449	-0.0005685	-0.00393489	0.00756355
4.21	-0.00938607	0.00525703	0.00358806	-0.0049798	-0.0115563	0.00483058
4.4	-0.0101659	0.00779017	0.00438964	-0.0140754	-0.00520553	0.00688659
4.6	-0.00247734	0.00504078	7.883e-05	-0.00414153	-0.00373467	-0.00025994
4.8	-0.00909333	0.00913837	-0.00263339	-0.00361074	-0.0147262	0.0136002
5.01	-0.00438679	-0.00208249	-0.00112465	-0.00527364	-0.0091265	0.0064657
5.2	-0.00736535	0.0218108	-0.00106231	3.428e-05	-0.00731807	0.00022844
5.41	0.00036548	-0.0100101	0.00030177	-0.00454049	-0.00956756	0.00762798
5.6	-0.00530296	0.00069574	-0.00170273	0.00054744	-0.0199346	0.00498358
5.79	-0.0104311	0.00245462	0.0111907	-0.00417306	-0.00599856	-0.00039896
6.01	-0.00794856	0.00125161	8.21e-05	-0.00365644	-0.00995151	0.00981122
6.21	-0.00191806	0.00920824	-0.0026912	0.00139793	-0.00833677	0.0066151
6.4	-0.00902946	0.00168672	0.00806674	-0.00227431	-0.0102454	0.00427561
6.6	-0.00657389	-6.465e-05	-0.00828782	-0.0003627	-0.015465	0.0041633
6.8	-0.00744582	0.00191927	0.00458047	-0.00785438	-0.0105992	-0.0038223
6.99	-0.00900012	0.0201123	0.00465257	-0.00072585	-0.0159011	0.00472145
7.21	-0.0080411	0.00109601	0.00362029	-0.00780862	-0.00837709	-0.00022937
7.41	-0.00291036	0.00485612	-0.00249156	-0.00338994	-0.0146788	0.00757172
7.6	-0.00897054	0.0192354	0.00633069	-5.955e-05	-0.0104223	0.0041038
7.8	-0.00876999	-0.00572233	-0.00080261	-0.00943261	-0.0174606	0.00376285
8	-0.00689067	0.00219228	-0.00128034	-0.00023371	-0.0151295	0.00569959
8.19	-0.00437056	0.00474329	0.00272351	0.00260103	-0.00256071	0.00257808
8.41	-0.00442646	0.00785463	0.00375997	-0.00587062	-0.0132653	0.0104035
8.61	-0.00431856	0.011419	0.00012812	0.00187433	-0.00680644	0.00589205
8.8	-0.00614701	0.00128654	0.00055045	0.00046936	-0.0141672	0.014379
9	-0.00168559	0.0133702	-0.00048129	0.00132658	-0.0134946	0.00058586
9.2	-0.00983253	0.00433632	0.00605726	-0.00159076	-0.00635963	0.00110733
9.41	-0.00606916	0.0179294	0.00140074	-0.00138488	-0.0177015	0.00812583
9.61	-0.00399094	-0.00115304	-0.00047964	-0.00604827	-0.00858369	0.0067103
9.81	-0.00598878	0.016427	0.00242788	-0.00400528	-0.0162028	0.00602671
10	-0.00353307	0.00788233	0.00907723	-0.00584974	-0.00946132	0.0018809
10.2	-0.00848975	-0.00036137	-0.00271375	-0.00214865	-0.0203704	0.0144008
10.4	-0.00874103	0.0131631	-0.00091138	-0.00478001	-0.00989679	0.00454608
10.61	-0.00698951	0.00095739	0.00663313	-0.00768265	-0.0106742	0.0109289
10.81	-0.00865025	0.00569291	-0.00219911	0.00012373	-0.0137723	0.00374911
11	-0.00463129	0.00076752	0.00612209	-0.00522756	-0.00578269	0.00750399
11.2	-0.00305121	0.0140501	0.00270402	0.00011673	-0.0172226	0.00830464
11.39	-0.0106403	-0.00029026	0.0108859	-0.00535836	-0.0100047	0.00497259
11.61	-0.00592157	0.0154776	0.0005253	-0.00200266	-0.012978	0.0165055
11.81	-0.0111719	0.0025454	0.00413855	-0.0060893	-0.00937154	0.00806557
12	-0.00611391	-0.00324746	0.00144074	-0.00982841	-0.0128132	0.0121356
12.2	-0.0152846	0.014935	0.00202473	-0.00268976	-0.00652121	0.00713111
12.4	-0.00844297	-0.00344375	0.0039216	-0.00826195	-0.0108721	0.0117411
12.65	-0.00402528	-0.0016578	0.00508655	-0.00615235	-0.00770412	0.00752327
12.81	-0.00287315	0.00842971	0.00476829	-0.00249742	-0.0109061	0.0147883
13.01	-0.0178306	0.0100366	0.00323414	-0.00290781	-0.020131	0.00551971
13.2	-0.0107661	-0.00223767	-0.00047844	-0.0095378	-0.0102059	0.00670971
13.4	-0.00474906	0.00670408	-0.00322282	-0.00848901	-0.0132028	0.00917011
13.6	-0.0081124	-0.00038508	0.00881599	-0.00408017	-0.00675387	0.015262
13.79	-0.0143097	0.0071499	0.00047248	-0.00357091	-0.0148299	0.0122758
14.01	-0.00309467	0.0072552	0.00212141	-0.00628141	-0.00764349	0.00445614
14.21	-0.00354907	-0.00372018	-0.00230362	-0.00457911	-0.012772	5.81e-06
14.4	-0.0071234	0.00998588	-0.00039597	-0.00156233	-0.0197458	0.00915074
14.6	-0.00048187	0.00737284	0.00641436	0.00395925	-0.0119246	0.00359567
14.8	-0.00921346	0.0141308	-0.00237734	0.00059471	-0.0154273	0.00748829
14.99	-0.00510456	0.00373733	0.0124655	-0.00861621	-0.00700434	0.00553911
15.21	-0.0129634	0.00730381	0.00327941	-0.00034094	-0.016959	0.0135728
15.41	-0.00698346	0.0162791	-0.00105009	0.00043096	-0.00971266	0.00410231
15.6	-0.00790649	0.00545466	0.00157979	0.00070422	-0.00841521	0.00297161
15.8	-0.0079006	0.0197489	0.00386931	0.00755537	-0.0116676	0.00966903
16.01	-0.00089092	-0.00129389	0.00374585	-0.0024636	-0.0132506	0.00341708
16.21	-0.00666562	0.0198795	-0.00257949	-0.0070803	-0.012817	0.0111399
16.41	-0.0115378	0.00814246	0.0036639	5.494e-05	-0.0112026	0.00610365
16.6	-0.0171071	0.00948225	0.0002369	-0.00424202	-0.0197018	0.0104187
16.8	-0.00213092	0.0120394	0.0132414	-0.00163863	-0.0126532	0.00457324
17	-0.00693189	0.00980169	0.00324078	0.00114552	-0.0203614	0.0113575
17.21	-0.00399108	0.00552226	0.00675828	-0.0058466	-0.0112926	0.00521486
17.41	-0.00461784	0.00256888	0.00827693	0.00119689	-0.0163226	0.0075035
17.6	-0.00673907	0.0149452	0.00521478	-0.00483529	-0.0172976	0.00781573
17.8	-0.00890629	-0.00391678	0.0102361	-0.00948049	-0.00651465	0.0035766
18	-0.0108572	0.0162982	-0.00241152	-0.00783136	-0.0128758	0.00947009
18.2	-0.00891091	0.00071022	0.00401691	-0.00887468	-0.0130402	0.00729191
18.41	-0.010238	0.0116001	0.00199961	0.00642101	-0.0120469	0.00776721
18.61	-0.00840847	0.017985	-0.00069857	-0.00073464	-0.0130238	0.00544644
18.8	-0.00717068	0.00862912	-0.00045173	-0.00701352	-0.0209288	0.0156753
19	-0.00339204	0.0105037	-0.00390451	-0.00521594	-0.00914863	0.00878504
19.2	-0.00854792	0.00147305	0.0012777	-0.0053656	-0.0167397	0.0144715
19.39	-0.0112886	0.0100099	-0.00123464	-0.00302921	-0.0172988	0.00645692
19.61	-0.0083918	0.00181157	0.00792904	0.00034307	-0.00922205	-0.0010006
19.81	-0.00733454	0.0178304	0.00646252	-0.00798331	-0.0167951	0.0132755
20	-0.00876224	0.00649775	0.0039071	-0.00748692	-0.0125915	0.00879004
20.2	-0.00640148	0.00480996	0.00114977	0.00026496	-0.0127651	0.00814133
20.41	-0.00912623	0.0218191	-0.00219398	0.00315749	-0.0183958	0.0143202
20.61	-0.0032008	-0.00799161	0.00529943	-0.00073334	-0.0144909	0.0025534
20.81	-0.00961542	0.0161337	0.00669668	-0.00035905	-0.0130406	0.00895026
21.01	-0.00604248	-0.00677177	0.00725671	-0.00597546	-0.0100889	0.00522043
21.2	-0.00976938	-0.00021511	0.00194589	-0.00445808	-0.0176338	0.00771897
21.4	-0.00580729	0.0193074	0.00734638	0.00014377	-0.0070832	0.00912262
21.61	-0.00486081	0.00084472	-0.0007734	-0.0106367	-0.0170983	0.00796214
21.81	-0.00459497	0.0114499	0.00550811	-0.00338295	-0.0117157	0.0103235
22.01	-0.00993376	0.00166164	0.00561005	-0.00220522	-0.0107198	0.0105911
22.21	-0.010959	0.0152043	-0.00359212	-0.007296	-0.0211179	0.0149435
22.4	-0.00670599	0.00019231	0.00907412	-0.00774925	-0.00743779	0.00286075
22.6	-0.00952295	0.0211753	0.00283369	0.00074468	-0.0161406	0.0130308
22.81	-0.00331021	0.00265543	0.00988533	-0.0020283	-0.0151013	0.00532846
23.01	-0.00619867	0.00150058	0.0050989	-0.00307349	-0.0133864	0.00998114
23.21	-0.00462302	0.0156331	0.00649646	-0.00168369	-0.0126751	0.0108874
23.4	-0.0107498	-0.00378122	0.00105767	-0.00064705	-0.0178975	0.0115585
23.6	-0.0138146	0.00709781	0.00589094	-0.00666093	-0.0129443	0.00765145
23.81	-0.00810743	9.664e-05	0.0065075	-0.00067643	-0.0127918	0.0111533
24.01	-0.0126437	0.0122988	0.00481909	-0.00616154	-0.0201991	0.0139316
24.21	-0.00912093	0.00607071	0.00748767	0.00359956	-0.0118745	0.0105639
24.4	-0.00495083	0.00809644	0.0001199	-0.00361732	-0.0145382	0.00731374
24.6	-0.0105286	-0.00476353	0.00799369	-0.00514383	-0.0143878	0.00699787
24.8	-0.0082821	-0.00012709	0.00295859	-0.00484376	-0.0137999	0.0114875
24.99	-0.0092692	0.0204745	0.00719136	0.00052635	-0.0138315	0.0101604
25.21	-0.0077572	-0.003834	0.00304251	-0.00597595	-0.0115138	0.00646952
25.41	-0.0122863	0.0232181	0.00573141	-0.00026894	-0.0148467	0.00910507
25.6	-0.00366702	-0.00037632	0.00434753	-0.00083808	-0.00592725	0.012518
25.8	-0.0150983	0.0113019	0.00669799	-0.0034468	-0.0174602	0.0133286
26	-0.005008	0.012351	0.00681257	0.00176222	-0.0159442	0.00824695
26.19	-0.0156309	0.0106525	0.00716243	-0.00253072	-0.0119595	0.00914252
26.41	-0.00475893	0.0101385	0.011316	-0.00946946	-0.0117447	0.00708495
26.61	0.0024898	0.0142821	0.00876509	-0.00380279	-0.014853	0.0100005
26.8	-0.00476183	0.0179032	0.00458432	0.00039238	-0.00872334	0.00379761
27	-0.0110036	-0.00213999	0.00270276	-0.00522154	-0.0167852	0.0143681
27.21	-0.00806921	0.0215058	0.0029426	0.00371499	-0.0113068	0.00899166
27.39	-0.0102616	0.00955394	0.00775568	0.0050422	-0.0165181	0.0057698
27.61	-0.0131789	0.0095574	0.0047394	0.00298063	-0.0121559	0.0101974
27.8	-0.00424117	0.00999872	0.00409881	-0.00522451	-0.0140608	0.0103848
27.99	-0.00311858	0.0137107	0.00812425	-0.00109659	-0.00928385	0.00835815
28.2	-0.00953615	0.00622559	0.00139828	-0.00534289	-0.0160294	0.00761774
28.41	-0.00577921	0.0197005	0.00388155	-0.00141792	-0.00742506	0.0102077
28.61	-0.00692606	0.00174595	0.00962543	-0.00295799	-0.00957392	0.00777132
28.81	-0.0113784	0.0199987	0.00505794	0.00229643	-0.016963	0.00937557
29	-0.00654774	0.0270264	0.00202038	0.00080992	-0.012114	0.00628548
29.2	-0.00616344	0.00528642	0.00934642	-6.102e-05	-0.0118058	0.00815402
29.41	-0.00364667	0.0102418	0.00190428	-0.00305858	-0.0182299	0.0131344
29.61	-0.00725307	0.0181623	0.00989459	-0.00028554	-0.0155692	0.00766761
29.81	-0.00930701	0.0109074	0.00433521	-0.00550245	-0.0191359	0.00430484
30	-0.0136836	0.00049989	0.00357428	-0.00812704	-0.0141019	0.00275487
30.2	-0.00823521	0.0105425	0.00984368	0.00048993	-0.0153377	0.00617996
30.4	-0.00684224	0.00551354	-0.00412749	-0.0070749	-0.0208016	0.0126414
30.61	-0.00682682	0.0127581	0.00773163	0.00176116	-0.0132865	0.00684987
30.81	-0.0084255	0.0174576	-0.00074315	-0.00084614	-0.0206091	0.0128459
31.01	-0.0108953	-0.00153025	0.00027177	-0.00657019	-0.0178493	0.00438632
31.2	-0.00671948	0.00341378	0.00725758	-0.00736435	-0.0170653	0.0107884
31.4	-0.00938011	0.0127159	0.00659468	-0.00019007	-0.0157037	0.00948625
31.6	-0.0120801	0.0114427	-0.00135194	-0.00574259	-0.0221832	0.00961031
31.79	-0.00455562	0.00868154	0.0028443	-0.00726658	-0.00870693	0.00776566
32.01	-0.00346197	-0.00098828	0.00213388	-0.00203152	-0.0180393	0.0148908
32.2	-0.00902686	0.0109763	0.00551523	-0.00385209	-0.0188738	0.0137039
32.38	-0.00818302	7.737e-05	0.00275189	-0.00779979	-0.0142973	0.00406097
32.67	-0.00576962	0.0157562	0.00328135	-0.00781335	-0.0119372	0.00348429
32.82	-0.00309227	-0.00307614	0.00555654	0.00619238	-0.0157159	0.0115516
32.99	-0.00989338	0.00362516	0.003794	-0.00098696	-0.0198169	0.0109583
33.21	-0.00841271	0.00634646	0.00079962	-0.00582405	-0.0122084	0.0116472
33.4	-0.00913216	0.00360427	0.00565326	-0.00282315	-0.0185689	0.0113715
33.59	-0.00766619	0.00868608	0.00504127	-0.00533533	-0.0154109	0.0143432
33.81	-0.00598329	-0.00087533	0.00343335	-0.00575543	-0.0144603	0.0138067
34.01	-0.00860447	0.0183037	0.00227137	-0.00013597	-0.0156927	0.00494202
34.19	-0.00458894	0.00981447	0.006448	-0.00156561	-0.0109048	0.00460039
34.41	-0.0025247	0.00949296	0.0016403	-0.00397588	-0.0216183	0.0106039
34.6	-0.0113197	-0.00294086	0.00740044	-0.0040614	-0.0134476	-0.00182617
34.8	-0.00331802	0.0112066	0.00410946	-0.00093373	-0.0215252	0.0130487
35.01	-0.00593808	0.0129743	0.00349912	-0.00609929	-0.0151634	0.0041984
35.21	-0.00740163	0.00815605	0.00407715	0.00445654	-0.00996967	0.0107858
35.41	-0.00147362	0.0242242	0.00550389	-0.00298673	-0.0207662	0.00851924
35.62	-0.0134949	0.00217709	0.00533789	-0.0046826	-0.0189064	0.0136105
35.8	-0.00504978	0.00631702	-0.00202552	-0.00565949	-0.0185257	0.0120269
36	-0.00366359	0.00741416	0.00717621	0.00151793	-0.0125995	0.00859034
36.21	-0.0069776	0.0110298	0.00701261	-0.00308369	-0.0264081	0.0153154
36.41	-0.00484523	0.0115116	0.0099503	0.00152319	-0.0138084	0.0113221
36.61	-0.0110719	0.0169734	0.00224862	-0.00342043	-0.0224874	0.0116778
36.8	-0.00408881	0.00615132	0.0131769	-0.00676032	-0.0182374	0.0152183
37	-0.0109007	0.0141057	0.00919286	-0.00032334	-0.0152009	0.0100884
37.21	-0.00527119	0.0195281	0.0119548	0.0008435	-0.0177363	0.0210307
37.41	-0.00725153	0.00550134	0.00586591	-0.00276953	-0.0125406	0.0102203
37.61	-0.00877008	0.0274093	0.00949848	-0.00024923	-0.0120272	0.0126898
37.8	-0.00798857	0.00196956	0.00843997	0.00339752	-0.0171699	0.0105828
38	-0.00588866	0.00916323	0.0067911	-0.00638777	-0.0218336	0.0146282
38.2	-0.0021021	0.0169953	0.00457885	0.00319066	-0.0129294	0.00539087
38.41	-0.00413958	0.0153128	0.00708096	-0.00280322	-0.0214293	0.0123718
38.59	-0.0115797	0.0102356	0.00852996	-0.00440616	-0.0162299	0.0163944
38.81	-0.00898845	0.0116153	0.00267552	-0.00095222	-0.0184073	0.018931
39	-0.0100435	0.026414	0.00849067	0.0064626	-0.00971344	0.0163042
39.19	-0.0092649	0.00359649	0.00587801	-0.00113658	-0.0138497	0.00784439
39.4	-0.00419953	0.0192918	0.0113318	-0.00052619	-0.0172732	0.0086125
39.61	-0.003709	0.00286153	0.00744918	-0.0100792	-0.0133667	0.0106928
39.79	-0.003915	0.00812862	0.00371445	-0.00293156	-0.0194843	0.00944113
40.01	-0.00495779	0.0115987	0.0112939	0.00015894	-0.00631666	0.00758602
40.2	-0.0049675	0.0182331	0.00431266	0.00082779	-0.0201007	0.0104091
40.39	-0.00634508	0.00811062	0.00433009	-0.00338841	-0.0151902	0.0108961
40.61	-0.0083911	0.0176487	0.00881268	-0.0064273	-0.0183734	0.0108596
40.81	-0.0129374	0.0139499	0.00823886	-0.00254025	-0.0146112	0.0115215
41.01	-0.00544094	0.0104576	0.00340047	-0.00218717	-0.0137355	0.00452805
41.2	0.00136345	0.0173296	0.00641228	-0.00171172	-0.0195352	0.0132192
41.4	-0.0110534	-0.00258613	0.0138324	-0.00135103	-0.0135703	0.012479
41.59	-0.0151734	0.0147974	-0.00141479	0.00088787	-0.0198456	0.0117624
41.81	-0.00313566	0.0122982	0.00818649	-0.00076611	-0.0128061	0.00767627
42.01	-0.00975635	0.00398034	0.00802224	0.00278976	-0.0217806	0.0150259
42.21	-0.00098055	0.0100586	0.0110314	0.00137586	-0.0129844	0.00701442
42.4	-0.00554928	0.010515	0.0110299	-0.00144514	-0.0209643	0.0141427
42.6	-0.00630713	0.0091095	0.00650896	-0.00424117	-0.0122476	0.00778763
42.81	-0.0104863	0.00510676	0.0100201	0.00939021	-0.0208533	0.0118721
43.01	-0.00302743	0.0200033	0.00655905	-0.0040164	-0.0219875	0.00849463
43.2	-0.0060195	-0.00022396	0.00445519	-0.00655557	-0.0157262	0.00632717
43.4	-0.0155404	0.00678761	0.00767778	0.00070312	-0.0200148	0.0134466
43.6	0.00182545	0.0178894	0.00530576	0.0004331	-0.018824	0.0072994
43.8	-0.0100825	0.0110153	0.00247605	-0.00216417	-0.0257988	0.0134548
44.01	-0.00532753	0.0182222	0.0131934	-0.00622264	-0.0126473	0.00988203
44.21	-0.00890703	0.00078279	0.0072239	0.00611325	-0.0231649	0.0131326
44.4	-0.00366504	0.0192298	0.00410746	-0.00097083	-0.0151377	0.0137961
44.6	-0.00462727	0.00012367	0.00269843	0.00392884	-0.0144822	0.00878413
44.79	-0.00859742	0.0221057	0.0087683	0.0032381	-0.0239438	0.0126647
45.01	-0.00046929	-0.00035925	0.0116924	-0.00176841	-0.0114135	0.0111983
45.21	-0.0100769	0.0225295	0.00529457	0.00465199	-0.0187	0.00775265
45.4	-0.0012577	0.0141369	0.00695258	0.00607628	-0.0135605	0.00593371
45.6	-0.00495592	0.00989807	0.00912662	0.00459955	-0.0211152	0.0178019
45.8	0.00024808	0.0175281	0.00341615	-0.0012321	-0.0103766	0.0124463
45.99	-0.0057909	0.00533829	0.00882723	0.0027978	-0.0161576	0.0192417
46.21	-0.0109775	0.00949814	0.0128777	-0.00176932	-0.017479	0.00928457
46.41	-0.00830752	0.00230242	0.0118759	-0.0006803	-0.0247346	0.0176369
46.6	-0.010971	0.0173856	0.00590627	0.00527206	-0.0214603	0.00800054
46.8	-0.00466533	0.00140375	0.0111164	-0.0091015	-0.0188489	0.00733205
47	-0.00973281	0.0166453	0.00595963	-0.00123125	-0.014387	0.0222479
47.19	-0.00451682	0.0135134	0.0110061	0.00256636	-0.0134119	0.0170941
47.41	-0.00643078	0.0166405	0.00978958	0.00304333	-0.0147177	0.0144948
47.61	-0.00557655	0.0112233	0.00454792	-0.00140426	-0.00740246	0.0115145
47.8	-0.0165754	0.00215552	-0.00097028	0.00191549	-0.0195418	0.0231321
48	-0.0093648	0.0105214	0.00938685	-0.00067456	-0.0129276	0.00867689
48.2	-0.00468087	0.0115285	0.0103689	0.00250118	-0.0199403	0.0141072
48.41	-0.00598667	0.0192651	0.00803032	0.00137272	-0.0182027	0.012012
48.61	-0.0077052	0.00602908	0.0147035	-0.00439795	-0.0158968	0.0101194
48.81	-0.0102537	0.0107155	0.00744612	-0.00037272	-0.0223574	0.0146235
49	-0.00725571	0.010277	0.0123583	-0.001585	-0.0161259	0.0154645
49.2	-0.00416665	0.0184428	0.00936115	0.0021989	-0.0192954	0.0129328
49.4	-0.00691877	0.0160317	0.00450946	-0.00173457	-0.013508	0.00960016
49.61	-0.00641567	0.00183346	0.00036198	-0.00342575	-0.0184599	0.0115706
49.81	0.00038276	0.0238773	0.0116247	-0.00397505	-0.0214557	0.0114083
50.01	-0.0137568	0.00032306	0.0102773	-0.00483581	-0.0186707	0.0110957
50.2	-0.0111685	0.0159086	-0.00160037	0.0014069	-0.0207862	0.011512
50.4	-0.0125495	0.00693026	0.0162979	-0.00343466	-0.0126481	0.0097957
50.61	-0.0163539	0.00554109	0.00655404	-0.00160673	-0.0167033	0.0201289
50.81	-0.00170354	0.0196327	0.00466024	-0.00128529	-0.0199938	0.00969263
51	-0.00758484	0.0109742	0.00948228	1.47e-06	-0.0148645	0.00585863
51.2	-0.00391985	0.0179125	0.00765227	0.00576124	-0.00906929	0.0153326
51.4	-0.00667451	0.00052403	0.0105495	-0.00671274	-0.0183362	0.016087
51.59	-0.0140351	0.0179457	0.00635745	0.00340628	-0.0138658	0.0116159
51.81	-0.00457569	0.00705682	0.00994758	-0.00768114	-0.00978402	0.0147859
52.01	-0.0056002	0.0116562	0.00988528	0.00321091	-0.0141301	0.0147491
52.2	-0.00497692	0.0151241	0.0118301	-0.00527781	-0.00895158	0.0141134
52.4	-0.0104214	0.0109454	0.00817678	-0.00452029	-0.0188724	0.0145459
52.6	-0.00777682	0.0155532	0.0116786	-0.00897153	-0.014754	0.00849347
52.79	-0.00649319	0.00560723	0.00479152	0.00592434	-0.017919	0.00736628
53.01	-0.00431446	0.0132837	0.00675684	-0.00021752	-0.0190295	0.0116714
53.21	-0.0065366	0.0116906	0.00649937	0.00461881	-0.0221454	0.0149288
53.4	-0.00290035	0.0186409	0.00475108	-0.00186163	-0.0207167	0.0165772
53.6	-0.00397946	-0.00315211	0.00384691	-0.00039015	-0.0196488	0.0130305
53.8	-0.0103187	0.00693913	0.00217355	0.00352274	-0.0209637	0.0145431
53.99	-0.0063	0.0194753	0.0133818	0.00212828	-0.0183195	0.0105264
54.21	-0.0067093	0.00428288	0.00485567	-0.00029149	-0.0153083	0.0162723
54.41	-0.00822755	0.0241615	0.00536922	0.00084525	-0.0129231	0.0102061
54.6	-0.00765476	0.0100861	0.00903666	0.00825082	-0.0183762	0.0154813
54.79	-0.00791192	0.0212703	0.00672159	-0.0051373	-0.0217456	0.00933677
55.01	-0.00680961	0.00761596	0.0114614	0.00307071	-0.0173537	0.00891708
55.21	-0.0108365	0.0335543	0.00441363	0.0009819	-0.0224431	0.0100177
55.41	-0.0124818	0.0105831	0.00360417	0.00024973	-0.0095911	0.0129839
55.6	-0.00883585	0.0189387	0.00660357	-0.00277808	-0.0224497	0.0128668
55.8	-0.0069238	0.0228859	0.0103542	0.00327799	-0.00900885	0.0134422
56	-0.00716235	0.00117454	0.00690997	-0.00228109	-0.0209806	0.0163396
56.21	-0.00583184	0.0188806	0.00420123	0.00916175	-0.00821552	0.00891642
56.41	-0.0107436	-0.00110865	-0.00018726	-0.00443355	-0.0220815	0.0191049
56.61	0.00352715	0.010975	0.00976731	0.00316117	-0.012757	0.0131539
56.8	-0.0118252	0.00376784	0.0112107	0.0143564	-0.0131459	0.0090514
57	-0.0147839	0.0222677	0.00657175	-0.00829931	-0.0220398	0.0084451
57.21	-0.00617112	-0.00172866	0.00176889	-0.00066505	-0.0158039	0.0126236
57.41	-0.00399585	0.020037	0.0124387	0.00536787	-0.0245335	0.0178174
57.61	-0.00854827	0.003157	0.00713363	-0.00129188	-0.0152697	0.0164058
57.8	-0.0106409	0.006751	0.00393055	-0.00056111	-0.017814	0.014994
58	-0.00449124	0.0107204	0.0157595	-0.0025558	-0.00819711	0.00351251
58.2	-0.00973831	0.00983194	0.00083236	-0.00219223	-0.0156971	0.0140366
58.39	0.00010547	0.00941372	0.0104779	-0.00479753	-0.0176421	0.0109728
58.61	-0.00602471	0.0101149	0.0131982	0.0027644	-0.0280303	0.0157782
58.81	-0.0170384	0.0139138	0.0103921	-0.00330815	-0.0197632	0.00644876
59	-0.0120247	0.00426323	0.0147427	-0.00252261	-0.021649	0.0149372
59.2	-0.00890652	0.0242431	0.00706591	0.00231711	-0.0261402	0.0121252
59.4	-0.00609194	0.00285417	0.00543911	-0.00840248	-0.0185458	0.0169576
59.59	-0.00749334	0.00826969	0.00577435	0.00233916	-0.0228244	0.0160958
59.81	-0.0032565	0.0123374	0.00788315	0.00164188	-0.0132018	0.0113431
60.01	-0.00209641	0.00974258	0.00398888	-9.294e-05	-0.0210008	0.0171955
60.2	-0.00978801	0.0159516	0.00930481	0.00291356	-0.00832838	0.010541
60.4	-0.0104901	0.0143994	0.0056461	0.00632419	-0.0183935	0.0159426
60.6	-0.0124586	0.0143905	0.00784571	0.00097452	-0.0214092	0.0125126
60.81	-0.00528299	0.0117143	0.0084011	0.00118066	-0.0153757	0.0132474
61.01	-0.00639871	0.0135355	0.0111374	-0.008737	-0.0152142	0.0119629
61.21	-0.00305039	0.0106904	0.00512019	0.00635125	-0.0200938	0.0115025
61.4	-0.00286701	0.0280734	0.00569762	-0.00366258	-0.0160496	0.0138835
61.6	-0.0081165	0.0151498	0.00868216	0.00142258	-0.0129821	0.01284
61.81	-0.0120764	0.00832176	0.00327396	-0.00836343	-0.0228029	0.0159422
62.01	-0.00411756	0.0209904	0.0140565	0.00387764	-0.0168226	0.0130584
62.21	-0.00783242	0.0141631	0.00819656	0.00156553	-0.0208281	0.0187234
62.4	-0.0110481	0.011141	0.0176204	-0.0065829	-0.0125539	0.0115343
62.6	-0.010033	0.0173489	0.0071647	-0.00366172	-0.010946	0.01471
62.81	-0.00546506	0.0140945	0.00962851	0.0022771	-0.0168254	0.0201919
63.01	-0.0082696	0.0118735	0.0119004	0.00627901	-0.0160666	0.0135123
63.21	-0.0114152	0.0205559	0.00742201	0.00142985	-0.0173814	0.0128987
63.41	-0.0109628	0.00388281	0.00746204	-0.00602123	-0.0142632	0.00997453
63.6	-0.00660687	0.00595357	0.00418853	0.00080758	-0.0234465	0.0170258
63.8	-0.00277661	0.0142657	0.00911411	0.00056739	-0.0203487	0.0146116
64.01	-0.0145214	0.00832467	0.00809158	-0.0001123	-0.0239267	0.0135158
64.21	-0.00625546	0.0211942	0.0108434	0.00168208	-0.0137394	0.0139805
64.41	-0.00820841	0.0146578	0.0036813	-0.00400285	-0.0230875	0.0179859
64.6	-0.0140483	0.0163758	-0.00060568	-0.00033917	-0.0272225	0.0166369
64.8	-0.011509	0.00192054	0.00993015	0.00214934	-0.0170528	0.00965733
65	-0.0106543	0.0284839	0.00577065	0.00424719	-0.0182834	0.0123814
65.19	-0.00617929	-0.00182571	0.011442	-0.00532339	-0.0191012	0.0145477
65.41	-0.00446515	0.020085	0.0125445	0.0015776	-0.0181095	0.0126815
65.61	0.00741601	0.0168996	0.0144479	-0.00104612	-0.0228494	0.00773875
65.8	-0.00925362	0.00603056	0.00110649	-0.00310778	-0.0256206	0.017291
66	-0.00701823	0.0129864	0.0126455	-0.00332514	-0.00626832	0.00903026
66.21	-0.00994248	0.00669722	0.00940143	-0.00240631	-0.0215302	0.015037
66.41	-0.00403584	0.0136748	0.0038458	-0.00092238	-0.0134033	0.0108521
66.61	-0.00174309	0.0144662	0.0134117	0.0055068	-0.0135232	0.00621924
66.8	-0.0121501	0.019033	0.00793594	0.00201502	-0.0239555	0.0114394
67	-0.00117555	0.00253867	0.0105881	-0.00303153	-0.013829	0.00795818
67.2	-0.00569037	0.026686	0.0119941	0.00206593	-0.0230119	0.0150387
67.41	-0.00051471	0.00735573	0.0108439	-0.00394543	-0.0151389	0.0106248
67.61	-0.00685007	0.00076474	0.0119805	-0.00270855	-0.0215287	0.0123426
67.81	0.00011405	0.0176291	0.00570112	0.00598271	-0.0178489	0.0123885
68	-0.00906473	0.00412051	0.00655244	0.00479889	-0.0274335	0.0109793
68.2	-0.00444324	0.011216	0.00588783	0.00850643	-0.0172371	0.0109882
68.4	-0.0124825	0.0126503	0.00994869	-0.00070381	-0.0176139	0.0124402
68.61	-0.00899414	0.0181224	0.00681185	-0.00352269	-0.0281608	0.0190858
68.81	-0.00545689	0.00923307	0.0144651	0.00203108	-0.0156216	0.015603
69.01	-0.00875113	0.0226821	0.00977795	-0.00148894	-0.0243188	0.0124858
69.2	-0.00546621	0.0085219	0.0156221	-0.00169944	-0.0121041	0.0166382
69.4	-0.00479458	0.00648137	0.0103367	0.00238598	-0.0221091	0.0113259
69.61	-0.0085305	0.0197292	0.00841412	-0.00757135	-0.0191163	0.0142949
69.81	-0.0101509	0.00680427	0.00917762	-0.00351646	-0.021139	0.0198807
70.01	-0.00572993	0.0186706	0.0103095	0.00310224	-0.0144212	0.0129727
70.2	-0.0123412	0.0142632	0.00652902	0.00070046	-0.0173414	0.0200494
70.4	-0.0119494	0.0143457	0.00847963	0.00068583	-0.0203311	0.0216147
70.61	-0.00674959	0.0128815	0.013691	7.583e-05	-0.02135	0.0129644
70.79	-0.00650132	0.0207844	0.0133775	-0.0042828	-0.0152291	0.0186298
71.01	-0.00607	0.00134918	0.0104116	-0.00453274	-0.0167121	0.0123887
71.2	-0.0138688	0.0124918	0.0130103	-0.00164259	-0.0227343	0.0126304
71.4	-0.00320052	0.0166167	0.00665724	0.0008472	-0.0144169	0.0179888
71.6	-0.010983	0.011669	0.0102929	0.00391883	-0.0204427	0.0200293
71.81	-0.00925408	0.0172418	0.0108881	0.00473023	-0.0143532	0.0121643
71.99	-0.00332354	0.0130159	0.00565198	0.00305586	-0.0227345	0.0118256
72.21	-0.00694024	0.011115	0.0122912	0.00027109	-0.0179433	0.0088765
72.4	-0.0030696	0.0116354	0.00781738	0.00091198	-0.0170554	0.0115817
72.59	-0.0105253	0.0200428	0.00914903	0.00500987	-0.0218008	0.0147897
72.8	-0.00680959	0.00295872	0.00668364	-0.00413224	-0.0142257	0.0107247
73.01	-0.00318781	0.0236734	0.0133105	0.00498947	-0.0204085	0.0144522
73.19	-0.00367477	0.0221164	0.00953696	-0.00350816	-0.0165597	0.0131685
73.41	-0.0082965	0.0190949	0.0143582	-0.00063986	-0.0209395	0.0136609
73.6	-0.00144335	0.0230246	0.00894839	0.00639936	-0.0157302	0.0167197
73.79	-0.00672931	0.0129614	0.00821103	0.00089319	-0.016461	0.0128479
74.01	-0.00086316	0.0177437	0.0169887	-0.00201497	-0.0122571	0.0115357
74.21	-0.00467902	0.0104125	0.0154415	0.00132999	-0.0183945	0.0156402
74.41	-0.00808846	0.0141486	0.00216137	-0.00758527	-0.0243935	0.0141864
74.61	-0.0147492	0.0134828	0.0201636	0.00199774	-0.0182362	0.0108441
74.8	-0.0139388	0.0188108	0.0118425	-0.00137723	-0.0214929	0.016367
75	-0.0057038	0.008238	0.00946131	0.00098703	-0.0228206	0.0127136
75.21	-0.0058261	0.0169926	0.0104847	0.00677656	-0.017996	0.0120512
75.41	-0.00740269	0.0198293	0.0112683	0.00212062	-0.0220707	0.0146673
75.61	-0.0101324	0.00876771	0.00914424	-0.00189159	-0.0243736	0.0171433
75.8	-0.00909343	0.0166592	0.0105813	0.00316572	-0.0205169	0.016078
76	-0.0110521	0.0139561	0.0137085	0.002967	-0.0196565	0.0181902
76.21	-0.0094752	0.0201304	0.00737251	0.00249005	-0.0242663	0.0192671
76.41	-0.00295359	0.00878922	0.0102735	-0.00371616	-0.0158519	0.010987
76.61	-0.010448	0.0125911	0.00408262	0.00549779	-0.0270376	0.0162055
76.8	-0.00440632	0.00818888	0.00809314	0.00135975	-0.0189479	0.0114906
77	-0.0111881	0.0225146	0.00707965	0.00492294	-0.0248752	0.0131752
77.2	-0.00323105	0.0153604	0.0129523	0.00483333	-0.0224353	0.0152266
77.41	-0.00968689	0.00206806	0.00752569	-0.00683779	-0.0215414	0.0219932
77.59	-0.00593195	0.0117667	0.00850987	0.00366627	-0.0127727	0.0131714
77.81	-0.00843069	0.00279895	0.00956554	0.00369035	-0.0227931	0.018474
78	-0.012777	0.0188176	0.010854	-0.00439637	-0.0217202	0.0189765
78.19	0.00374558	0.00622879	0.0166939	-0.00207016	-0.0176666	0.0152903
78.4	-0.00605141	0.00707774	0.0111858	-0.00441765	-0.0287384	0.0168049
78.61	-0.008012	0.00703229	0.0146153	-0.00275723	-0.0189082	0.0112198
78.79	-0.0108737	0.0183645	0.00711155	0.00043448	-0.0201818	0.017498
79	-8.314e-05	0.0183467	0.0122967	0.00362876	-0.0188734	0.0152534
79.2	-0.00967389	0.008334	0.00801917	0.00275531	-0.0168383	0.0132704
79.39	-0.0107514	0.0125456	0.011901	-0.0041269	-0.0206039	0.0186889
79.61	0.00154319	0.00959705	0.0114276	0.00488686	-0.0187414	0.0205982
79.81	-0.00212978	0.00518039	0.0133167	0.00969831	-0.0237537	0.0154158
80.01	-0.00363116	0.0124011	0.00539953	-0.00192348	-0.0273533	0.0161051
80.2	-0.00809454	0.0130777	0.0102983	0.00283146	-0.0273731	0.019209
80.4	-0.00504788	0.0110761	0.0112561	0.00130597	-0.0192364	0.0145053
80.59	-0.00845495	0.015844	0.0125742	0.00381332	-0.0166388	0.0139614
80.81	-0.00727363	0.0112807	0.0118719	-0.00787349	-0.0113371	0.012837
81.01	-0.00331482	0.01945	0.00897985	0.00533525	-0.0220859	0.00931604
81.21	-0.00926759	0.0190516	0.00976754	-0.00212381	-0.0129392	0.0179559
81.4	-0.00677803	-0.00121542	0.0122782	0.00050006	-0.0202311	0.0174878
81.6	-0.00605229	0.0235684	0.0127248	0.00497592	-0.0211933	0.0117869
81.81	-0.00565818	0.0105531	0.00930312	-0.00785205	-0.0221655	0.0176282
82.01	-0.010326	0.0217423	0.00857037	0.00073512	-0.028448	0.0178266
82.21	-0.0101061	0.0147032	0.00679587	-0.00292067	-0.0143341	0.0159146
82.41	-0.012614	0.00971979	0.00346993	0.00448653	-0.0250977	0.0220745
82.6	-0.00345255	0.011138	0.0122193	-0.00132995	-0.0140114	0.0151472
82.8	-0.00642363	0.0103827	0.012857	-6.253e-05	-0.0195451	0.0186261
83.01	-0.00214319	0.0139537	0.0119776	-0.00482885	-0.0141959	0.0205347
83.21	-0.0115644	0.00064904	0.00945714	0.00329715	-0.0189544	0.0152678
83.4	-0.0129072	0.0305361	0.0151433	0.0052537	-0.0202324	0.0140341
83.6	-0.00678599	0.0168571	0.0122757	0.00324676	-0.0204342	0.0195872
83.79	-0.00607542	0.011007	0.00830277	0.00185874	-0.022721	0.0166876
84	-0.0043389	0.0116597	0.0125378	7.26e-05	-0.0153534	0.0113974
84.21	-0.00891132	0.0127625	0.00995166	0.00207199	-0.0245345	0.0207311
84.39	-0.00346112	0.0153383	0.0112334	-0.00376419	-0.0137343	0.0122128
84.61	-0.00428033	0.0153567	0.0061375	0.00517203	-0.0265464	0.0163945
84.8	-0.00432735	0.0183102	0.0136547	-0.00392692	-0.0130632	0.0135508
84.99	-0.0145391	0.0101645	0.00478892	-0.00109355	-0.02252	0.017706
85.21	-0.00890099	0.030222	0.0127682	0.00041315	-0.019442	0.0173599
85.41	-0.00572812	0.00389601	0.0113949	-0.0100242	-0.0173877	0.015898
85.6	-0.00378769	0.0165277	0.00955587	-0.00099543	-0.0225468	0.0141494
85.8	0.002555	0.0163141	0.0166703	0.00610652	-0.0140552	0.0129174
86	-0.0105358	0.0103064	0.00871144	0.0037091	-0.0225619	0.017303
86.19	-0.00207641	0.0134081	0.0157934	-0.00122691	-0.0145762	0.0168766
86.41	-0.00926957	0.0128063	0.0125528	0.00896129	-0.0256994	0.0117658
86.61	-0.00948176	0.0157782	0.0106627	0.00039309	-0.0192513	0.013333
86.81	0.00264519	0.00289915	0.00632262	0.00632155	-0.0273864	0.0147651
87	-0.00645903	0.0267013	0.00964188	0.0046353	-0.0181724	0.016302
87.2	-0.00505961	0.0138204	0.00727974	0.00551228	-0.0165863	0.0115559
87.41	-0.0118358	0.017813	0.0172981	-0.00088717	-0.0214927	0.0129749
87.61	0.00613477	0.0112172	0.013138	-0.00135959	-0.018405	0.0132435
87.81	-0.00986745	0.00570804	0.00036957	-0.00083258	-0.0291519	0.0151301
88	-0.00081568	0.0144657	0.00694481	0.00235234	-0.0172554	0.0106766
88.2	-0.00729171	0.0106802	0.0093114	0.00821397	-0.0188256	0.016314
88.4	-0.00411461	0.0184513	0.0127589	-0.00019369	-0.0236961	0.0118693
88.61	-0.00271843	0.0156505	0.00404799	-0.00054809	-0.0210366	0.00932463
88.81	-0.00560528	0.0165491	0.00935811	-0.00335429	-0.0222947	0.01654
89.01	-0.00467825	0.00996821	0.0096031	0.00051102	-0.0087439	0.00858491
89.2	-0.0124319	0.014445	0.00864814	0.00557424	-0.0232804	0.0145302
89.4	-0.00695337	0.00592575	0.0109182	-0.00606129	-0.0189082	0.0147815
89.61	-0.00850431	0.00814865	0.0111864	-0.00189121	-0.0214282	0.0178456
89.81	-0.00330567	0.025324	0.00878584	0.00258765	-0.0163553	0.0116053
90	-0.0126622	0.0164815	0.0114333	0.00569282	-0.0192549	0.0156447
90.2	-0.00219458	0.0180029	0.01162	0.00425751	-0.0164635	0.0102617
90.4	-0.0119802	0.0068624	0.00880405	0.00164604	-0.0172841	0.0124074
90.59	-0.00413894	0.0226696	0.0153562	-0.00358541	-0.0199744	0.0118169
90.81	-0.0145123	0.00923683	0.0105292	0.00302913	-0.0220069	0.0137003
91.01	-0.00616932	0.0264949	0.012122	0.00465367	-0.021175	0.0153616
91.2	-0.00301529	0.0177709	0.0137676	-0.00477107	-0.0176536	0.0155986
91.4	-0.0148232	0.00607353	0.00823478	0.00181007	-0.0153527	0.0210612
91.6	-0.00209536	0.00914257	0.00964706	-0.00011469	-0.0175263	0.0158316
91.79	-0.0131768	0.0140843	0.00585195	-0.00251185	-0.0229745	0.0181532
92.01	-0.00323706	0.0211301	0.0155884	0.00541249	-0.0151421	0.011477
92.21	-0.00138663	0.0100261	0.013223	-0.00347855	-0.0231589	0.0166996
92.4	-0.00380938	0.0148568	0.01033	0.00199976	-0.0152237	0.0184983
92.6	-0.00710289	0.0146046	0.01192	0.00105334	-0.0258161	0.0131137
92.8	-0.00401285	0.0273079	0.013527	0.0113705	-0.0132983	0.0139651
93.01	-0.0108791	0.00522767	0.0104001	-0.00577612	-0.0171132	0.0209786
93.21	-0.00963179	0.0181859	0.00815293	-0.00077106	-0.0153988	0.0184166
93.41	-0.00911727	0.0056487	0.00669762	-0.00259858	-0.0235758	0.0174295
93.6	-0.00969817	0.00989392	0.0141117	-0.00264595	-0.0217862	0.0192502
93.8	-0.0071137	0.0145538	0.0155876	-9.96e-05	-0.0183003	0.0121414
94	-0.00916068	0.0112271	0.00890861	0.00049412	-0.0289693	0.0217428
94.21	-0.00464086	0.0189682	0.0149914	0.00350062	-0.023141	0.00822154
94.41	-0.00983685	0.017771	0.0080294	0.00178757	-0.0178773	0.0167906
94.61	-0.00955385	0.0178487	0.00998995	0.00503314	-0.0178505	0.0172922
94.8	-0.0092264	0.00898436	0.00833785	0.00159909	-0.0218087	0.0151364
95	-0.0119724	0.0240595	0.0104362	0.00453828	-0.0152992	0.016185
95.21	-0.0109305	0.00023139	0.00818706	-0.00162906	-0.0181573	0.0142438
95.41	-0.00786823	0.0155695	0.00806405	0.00873692	-0.0213364	0.0173224
95.61	-0.00769304	0.0229936	0.00901649	-0.00404256	-0.0167381	0.0197407
95.8	-0.00777702	0.0172424	0.0082918	0.00516089	-0.0231333	0.0184414
96	-0.0127318	0.0137943	0.00935675	-0.00993018	-0.019528	0.0116961
96.2	-0.00834476	0.0180172	0.0101117	0.00093644	-0.0201615	0.0165589
96.41	-0.00857568	0.0156689	0.0113502	-0.0030026	-0.0224238	0.012855
96.61	-0.00713086	0.0151412	0.00962839	0.00170423	-0.0231092	0.013169
96.81	-0.0031486	0.017914	0.00447468	-0.00128305	-0.0206742	0.0110221
97	-7.514e-05	0.0101644	0.0120931	-0.00144169	-0.0214123	0.0248881
97.2	-0.00592782	0.00818778	0.00999443	0.00266962	-0.0268431	0.0101003
97.4	-0.00067866	0.0157264	0.0119358	0.00453854	-0.0215455	0.0188473
97.61	-0.00512192	0.0138752	0.00598833	0.00165994	-0.0267333	0.0188366
97.81	-0.00594333	0.0188909	0.0186982	0.00190594	-0.0221008	0.0132629
98	-0.00541131	0.00806558	0.00739983	0.00678897	-0.0215459	0.0167662
98.2	-0.00859178	0.01656	0.0103302	0.00097825	-0.029971	0.0106577
98.4	-0.00280935	0.00875334	0.0098803	0.00609288	-0.0251711	0.0127664
98.59	-0.00896956	0.0245587	0.00864002	0.00337645	-0.0225517	0.0162141
98.81	-0.00653375	0.00475467	0.0113661	-0.00701138	-0.0147645	0.0173
99.01	-0.00698613	0.0209573	0.00785643	-0.00370028	-0.0250179	0.0190238
99.2	0.00090957	0.0211081	0.0125232	0.00047826	-0.0111419	0.0138526
99.4	-0.00558654	0.0134629	0.0075292	-0.00118985	-0.0241388	0.0243329
99.61	-0.00358569	0.0284048	0.00800216	0.00397178	-0.0136103	0.0120841
99.81	-0.00729622	0.00290024	0.0136704	0.00021425	-0.0268299	0.0238064
100.01	-0.0109408	0.0192227	0.0160628	0.0011969	-0.0160862	0.0149688
100.21	-0.0038499	0.012816	0.0112493	0.0065304	-0.0209721	0.0182977
100.4	-0.00764337	0.0223486	0.0109949	-0.00323364	-0.0222695	0.0169231
100.6	-0.00394849	0.0108406	0.0176916	-0.00847742	-0.0183503	0.014825
100.81	-0.00245651	0.010221	0.00823672	0.00122449	-0.0212932	0.0162202
101.01	-0.00452247	0.0178215	0.00942354	0.0017646	-0.020275	0.0132914
101.21	-0.00875537	0.0155137	0.00960772	0.00345913	-0.0223289	0.0175431
101.4	-0.00579697	0.0268932	0.0117069	0.00312747	-0.020092	0.01039
101.6	-0.00423409	0.00373755	0.0140966	-0.00222685	-0.0262757	0.0202561
101.81	-0.00977893	0.0159078	0.00262314	-0.00222574	-0.0200442	0.0154523
102.01	-0.00878428	0.0174289	0.00787552	6.312e-05	-0.0214892	0.0200771
102.21	-0.00559587	0.0140437	0.0111407	-0.00016216	-0.0291086	0.0229321
102.41	-0.00990503	0.0142631	0.00868014	-0.00083135	-0.0223264	0.0152642
102.6	-0.00402825	0.0214024	0.00947727	0.00583549	-0.0251124	0.0173446
102.8	-0.00300037	0.013792	0.0106776	-0.00239737	-0.0260289	0.0139855
103.01	-0.0115276	0.00859403	0.00925994	0.00574067	-0.0165681	0.015119
103.26	-0.00132151	0.0182662	0.010399	0.00096395	-0.0195968	0.0111523
103.42	-0.00601634	0.00042889	0.00588532	-0.00307134	-0.0226801	0.0184024
103.6	-0.0127114	0.0149399	0.0115855	0.0038864	-0.022289	0.0165559
103.8	-0.0045223	0.0188383	0.0150893	0.00100953	-0.0198105	0.0130948
104	-0.00931592	0.00374987	0.0112314	-7.648e-05	-0.0225246	0.0211502
104.19	-0.0052049	0.0153953	0.0147727	0.00406061	-0.0183751	0.0151501
104.41	-0.00725791	0.00571515	0.00124376	0.00368739	-0.0241095	0.0218953
104.61	-0.00565582	0.0208522	0.0117266	0.00128824	-0.0150275	0.00914893
104.8	-0.0124792	0.0123277	0.0174085	0.00092377	-0.0224025	0.0124454
105	-0.00881939	0.0231755	0.0116145	0.00583529	-0.0266885	0.0219494
105.21	-0.0104396	0.0124675	0.00963255	-0.00371092	-0.0182433	0.0151458
105.39	-0.00757445	0.0184144	0.00744905	0.00325519	-0.0283202	0.0149514
105.61	-0.00829462	0.00386381	0.00517254	-0.0040422	-0.0218607	0.0154051
105.8	-0.00751662	0.0120573	0.00902661	-0.00222388	-0.0290362	0.0206054
106	-0.00562613	0.0240585	0.0133146	0.00354501	-0.0209957	0.017483
106.2	-0.00783637	0.0169911	0.00549397	-0.00423273	-0.0285868	0.0175552
106.41	-0.00544715	0.0139763	0.0120979	-0.00504707	-0.0137815	0.0197631
106.59	-0.00071324	0.020728	0.0110216	0.00018403	-0.0232309	0.0183005
106.81	-0.003335	0.0152429	0.0167576	0.00503197	-0.0188052	0.0110938
107	-0.00282567	0.00927376	0.00934031	-0.00096739	-0.0153244	0.020372
107.2	-0.00248977	0.0294809	0.0147426	-0.00194445	-0.0244829	0.0129857
107.4	-0.00522963	0.011037	0.0103496	-0.00230841	-0.024069	0.0215888
107.61	-0.00746171	0.0260966	0.0107451	0.00950251	-0.0232446	0.0157669
107.81	-0.00206624	0.022039	0.0126013	0.00122812	-0.0179577	0.0137524
108.01	-0.0060723	0.00930756	0.00875799	-0.00509082	-0.0228046	0.0209922
108.2	-0.00449017	0.0166463	0.00803115	-0.00485784	-0.0122042	0.0155908
108.4	-0.00188872	0.0183891	0.0127231	0.00343822	-0.0260948	0.0196532
108.61	-0.00466089	0.0230183	0.0133938	0.00131258	-0.019535	0.0155924
108.81	-0.00347838	0.02239	0.0115613	0.00694859	-0.0254417	0.0166403
109.01	-0.00553728	0.0293153	0.00895754	-0.00808804	-0.0267405	0.0123989
109.2	-0.00602995	0.0159138	0.0148922	-0.00388133	-0.0237432	0.0209367
109.4	-0.0106793	0.0207079	0.00755935	0.00188811	-0.023999	0.0169854
109.6	-0.00081482	0.0256915	0.0120995	0.0073053	-0.0240697	0.0116437
109.81	-0.0127238	0.00034748	0.00917336	-0.00279046	-0.0277235	0.0204086
110.01	-0.00024931	0.0261482	0.0102045	-0.00032274	-0.0208865	0.0186852
110.21	-0.012958	0.00457352	0.0122815	-0.00199829	-0.024804	0.02281
110.4	-0.00747839	0.015214	0.00926524	-0.00387733	-0.0213346	0.0140601
110.6	-0.00618614	0.0148464	0.00945865	-0.00235567	-0.0202372	0.0151604
110.81	-0.00809325	0.0231781	0.00211427	-0.00188642	-0.0278466	0.0145922
110.99	-0.00589258	0.0196668	0.0139285	-0.00217469	-0.0195323	0.0153228
111.21	-0.00615026	0.0190973	0.0110378	0.00037044	-0.0197666	0.0173773
111.4	-0.00709058	0.0253921	0.0154256	0.0091908	-0.0224404	0.0128876
111.59	-0.00072622	0.00028069	-0.00015249	0.00196793	-0.0290552	0.0163228
111.8	-0.00849773	0.0211036	0.00995859	0.00531084	-0.0212249	0.0166933
112.01	-0.00918488	0.01053	0.0131355	-0.00068566	-0.0226444	0.0176584
112.19	-0.00991643	0.0130712	0.012984	0.00142895	-0.0219023	0.0157762
112.41	-0.00581357	0.0116611	0.0108844	0.00429755	-0.0251031	0.0231306
112.6	-0.00804174	0.0221355	0.0112329	-0.00139407	-0.0252216	0.0195998
112.79	-0.00654433	0.0211268	0.0131879	-0.00143973	-0.0224653	0.0144541
113	-0.00649897	0.0142007	0.016339	-0.00296983	-0.0256384	0.022151
113.21	-0.00099479	0.0201277	0.0155279	0.00292154	-0.0178694	0.00922683
113.41	-0.00426051	0.0096934	0.0106786	0.00520586	-0.023543	0.0167749
113.61	-0.00668832	0.0237213	0.0106007	-0.00074491	-0.0195801	0.0157957
113.8	-0.00826737	0.00906357	0.0102453	-0.00208266	-0.0176399	0.0223903
114	-0.00907957	0.0132637	0.0118887	0.0009824	-0.0279036	0.0190459
114.21	-0.00212086	0.0135875	0.0107222	0.00725026	-0.0212789	0.0269197
114.41	-0.00919817	0.0126775	0.00843896	0.00674011	-0.0248563	0.0196992
114.61	-0.00251502	0.0183793	0.010841	0.00132353	-0.0195291	0.0132152
114.8	-0.00521165	0.0206027	0.0124903	0.002904	-0.0224077	0.0222869
115	-0.00085573	0.0163904	0.0207847	-3.472e-05	-0.0164044	0.0207145
115.21	-0.00722575	0.0098845	0.0121123	0.0033574	-0.0274671	0.0166706
115.41	-0.00698446	0.0221792	0.0132616	-0.00098232	-0.0185882	0.0158337
115.61	-0.00881323	0.00712808	0.0148276	-0.00287357	-0.0215606	0.0263999
115.81	-0.00425013	0.0250676	0.0143429	0.00258103	-0.0237175	0.0143266
116	-0.00450937	0.0218807	0.0115073	0.00241596	-0.0229118	0.0202527
116.2	-0.0141813	0.0209806	0.0107043	-0.00041173	-0.0239429	0.0155639
116.41	-0.0106641	0.0150443	0.00744427	0.00124849	-0.00888705	0.0151292
116.61	-0.00464358	0.00787661	0.00807764	-4.04e-05	-0.0251259	0.0233247
116.81	-0.00862223	0.014427	0.0109481	-0.00242345	-0.0143344	0.0180807
117	-0.0053785	0.0197246	0.00937606	0.00249355	-0.0201512	0.0178107
117.2	-0.00593747	0.0177809	0.0115816	0.00905256	-0.025093	0.0188473
117.4	-0.0103081	0.00747166	0.0165705	0.00101527	-0.0207802	0.0171572
117.61	-0.00398618	0.0234855	0.00954849	0.00340779	-0.0192987	0.0148756
117.79	-0.00837453	0.0266759	0.0153695	-0.00070396	-0.0221831	0.0215352
118.01	-0.00993916	0.0235771	0.00863793	0.00060128	-0.0231784	0.013228
118.2	-0.0112665	0.0242714	0.0130321	0.00368823	-0.0194533	0.0152697
118.39	-0.00743274	0.0153485	0.0141555	0.00645621	-0.0227759	0.0242714
118.61	-0.00544413	0.013049	0.0237147	-0.00490606	-0.0156588	0.01387
118.81	-0.0106213	0.0207763	0.0137508	0.00529033	-0.023853	0.0259109
119.01	-0.0122808	0.0201893	0.0128724	-0.00369875	-0.0222375	0.015996
119.21	-0.00783663	0.0122979	0.0161653	0.00820702	-0.0211555	0.0150769
119.4	0.00122226	0.0296566	0.0125805	0.0033832	-0.0187394	0.0192955
119.6	-0.00720083	0.00364508	0.0105554	-0.00804875	-0.0195213	0.0277077
119.81	-0.0053312	0.0219513	0.00403107	0.00318376	-0.0228534	0.0135027
120.01	-0.00562349	0.0139137	0.0140772	-0.00329875	-0.0167728	0.013267
120.21	-0.00545531	0.00649908	0.00326494	-0.00278131	-0.0190983	0.0177745
120.4	-0.00645831	0.0149494	0.0104165	0.00434018	-0.0206843	0.0156512
120.6	-0.00402658	0.0141015	0.0122865	0.00170326	-0.0199566	0.0177835
120.81	-0.00900786	0.0189941	0.0097044	0.00381729	-0.0182847	0.0191328
121.01	-0.00589496	0.0158642	0.0121512	0.00488556	-0.0189494	0.0169284
121.21	-0.00992027	0.0244242	0.00825034	0.00365436	-0.0230705	0.0188231
121.41	-0.00660161	0.0117325	0.0111299	0.00376801	-0.0139241	0.011511
121.6	-0.00127539	0.0132972	0.012779	0.00789706	-0.0285096	0.0237392
121.8	-0.00578919	0.0183829	0.0141549	-0.00166072	-0.0267233	0.0177602
122.01	-0.0090406	0.00499094	-0.00025213	-0.00076276	-0.0226411	0.0195942
122.21	-0.00485958	0.0232008	0.0145871	0.00660901	-0.021074	0.0105426
122.41	-0.0122983	0.00789129	0.00677074	-0.00036996	-0.0213046	0.0188116
122.6	-0.00980738	0.0108799	0.00978102	-0.00147952	-0.0241059	0.0200382
122.8	-0.00248099	0.0205993	0.015642	-0.00079676	-0.0197554	0.0172067
123	-0.0102609	0.0148459	0.00892798	0.00338733	-0.0291608	0.0202751
123.21	-0.00909551	0.01526	0.018536	-0.00289986	-0.0128375	0.0160191
123.39	-0.0107911	0.0133513	0.0092073	0.00534687	-0.026161	0.0215166
123.61	-0.00174217	0.0240391	0.00527958	-0.00443713	-0.0270305	0.0148812
123.8	-0.00723473	0.00278322	0.00684007	-0.00622991	-0.0222264	0.0156929
123.99	-0.00561822	0.0185281	0.0133216	0.00462144	-0.0219181	0.0178706
124.21	-0.0088842	0.00605124	0.0125281	0.00351871	-0.0231185	0.0143977
124.41	-0.0081284	0.0104683	0.0102139	0.00349822	-0.0220772	0.0212624
124.6	-0.00959746	0.0220082	0.0129923	0.00052529	-0.0118738	0.0124484
124.8	-0.00649051	0.00451214	0.00955905	-0.00252881	-0.0342119	0.0191609
125	-0.00855699	0.0133586	0.0182187	0.0059339	-0.0137139	0.012932
125.19	-0.01096	0.018065	0.00699519	0.005965	-0.0261473	0.0195273
125.41	-0.00318512	0.0122685	0.0145703	-0.00615426	-0.0155479	0.0119218
125.61	-0.00600953	0.0132902	0.00835649	0.005016	-0.026977	0.0184679
125.81	-0.00816497	0.0227861	0.0138118	0.00103108	-0.0256381	0.0130225
126	-0.0105526	0.00675174	0.0151553	-0.00536801	-0.024653	0.0155435
126.2	-0.0110863	0.0247195	0.0172327	0.00069449	-0.0262741	0.0173913
126.4	-0.0032194	0.017472	0.012264	0.00040265	-0.0188313	0.0178288
126.61	-0.0104379	0.0133718	0.00921623	-0.00515938	-0.0208097	0.0179363
126.81	-0.0119673	0.0252279	0.0159506	0.00765925	-0.0164228	0.0139217
127	-0.00630903	0.0221107	0.0116848	0.00420168	-0.0262211	0.027107
127.2	-0.00973148	0.0152659	0.00769934	-0.00186847	-0.0217424	0.0197502
127.4	-0.00630182	0.0209095	0.0140975	0.00765501	-0.0184572	0.0159721
127.61	-0.0105888	0.0234567	0.012651	0.00108263	-0.0222212	0.0212853
127.81	-0.00205052	0.00714087	0.0108679	0.00387561	-0.0202365	0.0191993
128.01	-0.00806631	0.030375	0.0146673	-0.00395703	-0.0165884	0.0179889
128.2	-0.00191082	0.0151203	0.0124696	0.00224472	-0.0227752	0.0225201
128.4	-0.0026231	0.011673	0.00794304	0.00278405	-0.0255683	0.019078
128.6	-0.00381338	0.026169	0.00954463	0.00420804	-0.0140907	0.0110209
128.81	-0.0094914	0.00703211	0.0105185	0.00081713	-0.0257255	0.0222536
129.01	-0.00619902	0.0110728	0.0108726	0.00544116	-0.0197677	0.0121128
129.2	-0.0039625	0.0202414	0.00502748	-0.00441367	-0.0267877	0.0159193
129.4	-0.00514706	0.0206849	0.0128109	-0.00066071	-0.0209665	0.022869
129.6	-0.00928937	0.00678714	0.0157427	-0.00060657	-0.0191049	0.0141262
129.81	-0.00202686	0.0255057	0.0116152	0.00351987	-0.0262442	0.0177751
130.01	-0.00479698	0.0117599	0.0106118	-0.00018959	-0.0253285	0.0197893
130.2	-0.0056312	0.0189908	0.0111142	-0.00231249	-0.0198519	0.0157471
130.4	-0.0058673	0.0219654	0.0156968	0.00595573	-0.0197279	0.0114026
130.6	-0.0122962	0.0114727	0.00602267	-0.00411581	-0.0224004	0.0224235
130.79	-0.0113613	0.0162121	0.00923807	0.00562498	-0.0160979	0.0130275
131.01	-0.00671349	0.023088	0.01193	0.00090262	-0.0244088	0.0191647
131.21	-0.00896045	0.013957	0.0137955	-0.00260958	-0.0185145	0.0155934
131.4	-0.00353559	-3.334e-05	0.0193293	-0.00261837	-0.0209097	0.0185698
131.6	-0.00185382	0.0280022	0.0131482	-0.00640365	-0.0277341	0.0139836
131.8	-0.00735933	0.00492379	0.0182507	-6.899e-05	-0.0240953	0.0192394
131.99	-0.0135403	0.0174706	0.00737948	0.00016255	-0.026556	0.0199706
132.21	-0.00934388	0.0110978	0.00574383	0.00975947	-0.0197015	0.0212852
132.41	-0.0103608	0.00815592	0.00589112	0.00031233	-0.0272718	0.0208664
132.6	0.00041516	0.0197114	0.0127037	-0.00074849	-0.022698	0.00627027
132.8	-0.00895354	0.0151634	0.0118209	0.00251341	-0.0268823	0.0180386
133	-0.00610968	0.0202008	0.0133602	-0.00255912	-0.0194044	0.00775056
133.21	-0.009852	0.0164721	0.0189205	-0.00228322	-0.0222756	0.0116277
133.41	-0.00650658	0.0213424	0.014267	-0.00076497	-0.0195172	0.0165422
133.61	-0.00654504	0.0111751	0.0127933	0.00552674	-0.0169131	0.0128085
133.8	-0.00208931	0.027065	0.0109868	0.00160697	-0.0252093	0.0181412
134	-0.00511418	0.0104136	0.0188463	0.00527735	-0.0173325	0.0219722
134.21	-0.0058344	0.00851591	0.00785211	8.23e-06	-0.0240725	0.0155542
134.41	-0.0008876	0.0247807	0.0100409	0.00996906	-0.0200626	0.0148695
134.61	-0.0121758	0.0111812	0.0105781	0.0011928	-0.0270752	0.0158196
134.8	-0.00706329	0.0209579	0.0118451	0.00012194	-0.0230895	0.0141398
135	-0.012108	0.0102551	0.0157801	-0.00314107	-0.0159491	0.013742
135.2	-0.00593866	0.0214893	0.0105429	-0.00324879	-0.0221424	0.0179709
135.41	-0.00498414	0.0174093	0.0164613	0.00195083	-0.0182038	0.0139174
135.61	-0.011192	0.02081	0.0096995	0.00194603	-0.0282432	0.0229335
135.81	-0.00829505	0.0124608	0.0120444	-0.00160519	-0.020632	0.017536
136	-0.0115705	0.00169228	0.0102339	0.00058361	-0.0255546	0.0180342
136.2	-0.00808269	0.0227393	0.00975244	0.00642085	-0.0178103	0.0191927
136.4	-0.00440122	0.00360336	0.00796796	-0.00363186	-0.0294719	0.0183112
136.61	-0.00264801	0.0263459	0.0140912	0.00302881	-0.0232845	0.0154995
136.81	-0.00773875	0.0138125	0.0151043	-0.0011611	-0.0230493	0.0197452
137	-0.00470273	0.0206382	0.012027	0.0040014	-0.0238055	0.0219563
137.2	-0.00854452	0.00851184	0.00658121	-0.0001007	-0.016267	0.0151889
137.4	-0.0126103	0.0196144	0.00819219	0.00734199	-0.02663	0.0222228
137.59	-0.00811549	0.0108714	0.0157946	-0.0077787	-0.0246479	0.0152038
137.81	-0.0132231	0.0156643	0.00756164	-0.0031608	-0.0250536	0.0169251
138.01	-0.00838251	0.017716	0.0164337	0.00204884	-0.0189162	0.0182286
138.2	-0.00772613	0.00643165	0.0136599	0.00030117	-0.0333398	0.0208937
138.4	-0.00299705	0.027481	0.0189142	0.00107744	-0.0220299	0.0230472
138.6	-0.00501242	0.0241038	0.00854241	0.00194656	-0.0218503	0.0208424
138.79	-0.00965613	0.0167676	0.0136884	-0.00213405	-0.0224497	0.0232999
139.01	-0.00606173	0.0146124	0.0122272	-0.00031392	-0.0149986	0.0243176
139.21	-0.00600972	0.0221919	0.0122923	-0.00465872	-0.0164552	0.0208034
139.4	0.00011514	0.01188	0.00796049	0.00136171	-0.0199605	0.0166655
139.6	-0.00505946	0.012637	0.0111535	0.00424213	-0.0273971	0.0167711
139.81	-0.0113529	0.0207662	0.018367	-0.00329989	-0.0179826	0.020921
140.01	-0.0101936	0.0161104	0.008758	0.00047985	-0.0259882	0.0243376
140.21	-0.00381112	0.024517	0.0175804	0.00294216	-0.017401	0.0195812
140.4	-0.00518378	0.00804838	0.00882853	-0.00599667	-0.0208686	0.0187282
140.6	-0.00377713	0.0183946	0.00382741	-0.00025243	-0.0202656	0.0169293
140.8	-0.0134709	0.0131722	0.0117465	-0.00034116	-0.017828	0.0230189
141.01	-0.013147	0.0189377	0.00562505	0.00118969	-0.0224924	0.0107987
141.21	-0.00674414	0.0170696	0.0159032	0.00583295	-0.0209374	0.00996498
141.41	-0.00322845	0.0207823	0.0124142	0.00259789	-0.0278	0.0215226
141.6	-0.00423045	0.0136646	0.0144132	0.00136826	-0.0281257	0.0147472
141.8	-0.00716049	0.00951844	0.0108317	0.00470518	-0.0245339	0.0222114
142.01	-0.0107715	0.0244056	0.0172304	0.00200343	-0.0202151	0.0126137
142.21	-0.0143712	0.00218167	0.00702556	-0.00183652	-0.0194832	0.0220201
142.41	-0.0073952	0.0312897	0.0147628	0.00891732	-0.0231854	0.01191
142.61	-0.0140386	0.0115876	0.0125763	-0.00123501	-0.0268745	0.0232184
142.8	-0.00937814	0.0200572	0.00799831	0.00032119	-0.0310495	0.0196323
143	-0.0117923	0.0149498	0.0111932	0.00357498	-0.0178111	0.0165101
143.21	-0.0126878	0.0241714	0.00822521	-0.00522426	-0.0268486	0.0180205
143.41	-0.008259	0.0140957	0.0116052	0.00303119	-0.020151	0.0144351
143.61	-0.00217149	0.020672	0.00848602	0.00099962	-0.0232666	0.0192751
143.8	-0.00555787	0.0314541	0.013229	0.00201976	-0.0237683	0.0171901
144	-0.0173796	0.0109232	0.00435156	-0.00775877	-0.0343367	0.0197672
144.21	-0.00784638	0.038196	0.0147236	-0.0009887	-0.0188195	0.00996786
144.39	-0.00769895	0.0194761	0.0221045	0.00454487	-0.0255747	0.017774
144.61	-0.00707557	0.0163785	0.0075852	0.00388793	-0.0214737	0.0143885
144.81	-0.00897113	0.0156191	0.0206905	0.00648677	-0.0269626	0.0210141
145	-0.0050834	0.0180498	0.00732673	-0.00368208	-0.0309029	0.0137631
145.2	5.389e-05	0.0146953	0.0188138	-0.00303849	-0.0259539	0.0128602
145.41	-0.00192576	0.0154159	0.0129124	0.0057547	-0.0218315	0.021582
145.61	-0.00778739	0.0186916	0.0158372	0.00028699	-0.0219648	0.0240638
145.81	-0.00528853	0.00803143	0.0133429	-0.00065257	-0.0220308	0.0173451
146	-0.00857097	0.0172349	0.013262	0.00537737	-0.0152378	0.0133428
146.2	-0.0138222	0.00709052	0.0132167	-0.00036762	-0.0268738	0.0244269
146.4	-0.0115039	0.00881092	0.0159695	-0.00246662	-0.0213282	0.0132697
146.61	-0.00445611	0.0184897	0.010785	0.00215191	-0.0234842	0.0215964
146.81	-0.00410022	0.0162439	0.00755595	0.00433954	-0.0231999	0.0160433
147.01	-0.0113558	0.0156753	0.016582	0.00327108	-0.0175418	0.0148979
147.2	-0.0124865	0.0194186	0.011727	0.00080693	-0.0215923	0.0193489
147.4	-0.00395976	0.0184669	0.0111719	-0.00084851	-0.0237305	0.0123704
147.61	-0.0146579	0.016803	0.0175254	0.0102203	-0.0246998	0.0167596
147.81	-0.00800252	0.0197154	0.0110086	-0.00059381	-0.0218391	0.0187235
148.01	-0.0113833	0.00706648	0.00525318	-0.00064043	-0.0238489	0.0168672
148.21	-0.00903592	0.0202693	0.0161125	0.00151122	-0.0223813	0.0144588
148.4	-0.0110343	0.0137613	0.010264	0.00013718	-0.0271718	0.0197554
148.6	-0.00820566	0.0127884	0.0173937	-0.00050516	-0.0332779	0.0204613
148.81	-0.00968612	0.0158756	0.0116054	0.00827942	-0.020623	0.0170088
149.01	-0.00762225	0.0134226	0.0171834	0.00045227	-0.0301082	0.0182904
149.21	-0.00559529	0.0216181	0.0131737	-0.00196544	-0.0136658	0.0176287
149.41	-0.00973201	0.0135908	0.0132566	0.0032333	-0.0285921	0.0227802
149.6	-0.00795095	0.025872	0.0178466	0.00248482	-0.0240896	0.0191789
149.8	-0.00122383	0.00178666	0.0114768	-0.00646557	-0.0275203	0.0210608
149.99	-0.00410459	0.0160898	0.018935	0.00423844	-0.0218766	0.0168725
150.21	-0.00993741	0.00275884	0.0109727	0.00602344	-0.023568	0.0245751
150.41	-0.00732095	0.0103978	0.0146625	0.00645887	-0.022161	0.0204067
150.59	-0.00541907	0.0193372	0.0182762	0.00394236	-0.0246379	0.0160218
150.8	-0.0120796	0.0108198	0.00711892	-0.00366122	-0.019602	0.0113674
151.01	-0.00874606	0.0148004	0.0134048	-0.00151667	-0.0217124	0.0184367
151.21	-0.0115904	0.0118648	0.0110179	0.00916864	-0.0286873	0.0252168
151.41	-0.00824491	0.0221325	0.0109497	0.00028073	-0.0238117	0.0184954
151.6	-0.00639156	0.0103132	0.00618646	-0.0102542	-0.0203794	0.0177403
151.8	-0.0125855	0.0323841	0.0168528	-0.00031836	-0.022415	0.0206327
152.01	-0.00481858	0.0116716	0.0156779	0.00630103	-0.0209906	0.024115
152.21	-0.0111398	0.0285786	0.0147812	0.00273073	-0.0265879	0.0228425
152.41	-0.00298585	0.0211305	0.0036869	0.00215418	-0.0261551	0.0159162
152.61	-0.0108792	0.00819131	0.00855111	0.00222236	-0.0301979	0.0144593
152.8	-0.0024766	0.0140408	0.0116307	0.00485191	-0.0236068	0.0190193
153	-0.00801739	0.0136675	0.00771197	0.00740402	-0.0302275	0.0212215
153.21	-0.00120296	0.0133242	0.00853711	-0.0019346	-0.0225835	0.0153587
153.41	-0.00616554	0.00997822	0.0157398	-0.00167613	-0.0212751	0.0174847
153.61	-0.00386493	0.024281	0.012593	-0.00583077	-0.0260526	0.0169695
153.81	-0.0147277	0.00308056	0.0111433	0.00446081	-0.0305354	0.0184366
154	-0.0070996	0.0296742	0.0117532	0.00299106	-0.026967	0.0163399
154.2	-0.00957863	0.0171949	0.011245	0.00871258	-0.0176984	0.0180945
154.41	-0.0096255	0.00933261	0.0128546	-0.00382352	-0.0318814	0.0175797
154.61	-0.00185329	0.0226675	0.014654	5.09e-06	-0.0186631	0.0107856
154.81	-0.0141689	0.00064855	0.0120677	-0.00084441	-0.0308705	0.0217317
155	-0.00759798	0.0267443	0.0161703	-0.00060736	-0.0205552	0.016672
155.2	-0.00888372	0.00414761	0.018263	0.00342815	-0.0268934	0.0247827
155.41	-0.00911867	0.0275216	0.0137941	-0.00461559	-0.0275372	0.0122936
155.61	-0.0100453	0.00472038	0.0114897	0.0010631	-0.0286621	0.0242587
155.81	-0.00523677	0.0239841	0.00813141	0.00574867	-0.0265744	0.0118493
156	-0.00081245	0.0304564	0.0106016	0.0102319	-0.0163637	0.0150931
156.2	-0.0142657	0.00460374	0.00771645	0.00188977	-0.0326161	0.0159475
156.4	-0.0022831	0.0312483	0.0202311	0.00319759	-0.0158061	0.0141415
156.61	-0.0148922	0.00393833	0.00636335	0.00762198	-0.0294913	0.0215732
156.81	-0.00503147	0.0192562	0.0149926	0.00336146	-0.0254405	0.0200515
157.01	-0.00657721	0.0228663	0.00858815	0.00216012	-0.0168537	0.0236339
157.2	-0.01639	0.0166478	0.00853226	-0.00170072	-0.0310054	0.0116655
157.4	-0.0135037	0.00960324	0.0175714	0.00583162	-0.0194882	0.0136449
157.6	-0.00720083	0.0192582	0.0128	0.00355895	-0.0218864	0.020615
157.81	-0.00239559	0.0233438	0.0109387	0.00070111	-0.0211679	0.0148891
157.99	-0.0111509	0.001022	0.0107135	0.00323875	-0.0287475	0.0190644
158.21	-0.00698418	0.0261946	0.0119791	0.00149027	-0.023266	0.0200863
158.4	-0.00817978	0.010966	0.0145784	0.0016596	-0.0231628	0.0202692
158.6	-0.00777174	0.0178677	0.0166353	0.0066183	-0.0293755	0.0127681
158.81	-0.00672798	0.0168508	0.0153324	0.00317303	-0.0218446	0.0152525
159.01	-0.0131391	0.00666936	0.0107258	-0.00153367	-0.0266621	0.0162716
159.21	-0.00173036	0.024486	0.0149441	0.00320282	-0.0158794	0.0123967
159.4	-0.00857912	0.0198945	0.0174895	-0.0035512	-0.0237945	0.0236054
159.6	-0.0109369	0.0198673	0.0133618	-0.00446447	-0.0238355	0.0177485
159.8	-0.0168226	0.0102813	0.00883843	0.00320777	-0.0235327	0.0187796
160.01	-0.00489781	0.0203119	0.0137371	-0.00014705	-0.0214674	0.0205032
160.21	-0.00959518	0.00528877	0.00818798	-0.00180711	-0.0210806	0.021563
160.41	-0.00472544	0.0240685	0.0140082	0.00983883	-0.02343	0.0206163
160.6	-0.00813616	0.019687	0.0165688	0.00241478	-0.0228659	0.023025
160.8	-0.013186	0.0199839	0.00549333	0.00682036	-0.0284337	0.0150066
161.01	-0.00441159	0.0212262	0.0145656	-0.00124433	-0.0196132	0.0118192
161.21	-0.00951431	0.00788197	0.00935855	-0.00111778	-0.0230904	0.0220723
161.41	-0.009356	0.0240814	0.00969076	0.00124944	-0.0167879	0.0132346
161.6	-0.00418236	0.0101345	0.014791	-0.0007408	-0.0211105	0.021112
161.8	-0.00598297	0.0251926	0.0153917	0.00668882	-0.02311	0.0168331
162	-0.00970809	0.00809829	0.00694016	-0.00146244	-0.0224269	0.0221585
162.21	-0.0102132	0.0248821	0.0143735	-0.00688047	-0.0166856	0.0147311
162.41	-0.00846362	0.0086905	0.0107297	9.567e-05	-0.0192459	0.0187551
162.61	-0.0138921	0.0229104	0.0136498	-0.00148874	-0.0244606	0.0256814
162.8	-0.00082155	0.0158839	0.0128605	0.00290583	-0.0176429	0.0156766
163	-0.00631767	0.00851221	0.0116779	-0.00059013	-0.0293036	0.0225649
163.21	-0.00849586	0.018937	0.0127628	0.00196855	-0.0186505	0.0143089
163.41	-0.0123042	0.017997	0.0117954	0.00515941	-0.0293327	0.0262785
163.6	-0.00654627	0.023342	0.013757	0.00278938	-0.0233566	0.0149341
163.8	-0.0110795	0.0123718	0.00877195	0.00270945	-0.030041	0.0218788
164	-0.00311486	0.0292869	0.0179027	0.0119183	-0.0202228	0.0171601
164.19	-0.00958286	0.0288998	0.0205534	0.00321101	-0.0271644	0.0217879
164.41	-0.00491605	0.0339014	0.0160393	0.00042391	-0.0226463	0.0159427
164.61	-0.0106155	0.0117136	0.0148754	0.00239917	-0.0228834	0.023726
164.81	-0.0065052	0.0149868	0.0147428	-0.00158737	-0.0294532	0.0213167
165	-0.00504737	0.0161898	0.0110101	0.00417699	-0.0200973	0.0157105
165.2	-0.00606762	0.0187719	0.0131913	0.00348889	-0.0256754	0.0161258
165.4	-0.00610056	0.0176127	0.0210655	-0.00521349	-0.0254721	0.0137037
165.61	-0.00582414	0.0101396	0.0113549	-0.00142827	-0.0259954	0.0164676
165.81	-0.00627993	0.0249835	0.0141436	-0.0040945	-0.022076	0.0208319
166	-0.00801207	0.0138118	0.00869999	-0.00526306	-0.0166548	0.0198016
166.2	-0.0137566	0.0205001	0.0102451	0.00808757	-0.0269537	0.0229689
166.4	-0.00558092	0.014839	0.0129357	-0.00363245	-0.0228473	0.0239456
166.61	-0.00498756	0.0100343	0.00634143	0.00305965	-0.0318572	0.016797
166.81	-0.00974841	0.0284807	0.0115115	0.00475032	-0.0193765	0.0152688
167.01	-0.00700838	0.00088512	0.0170662	0.00209107	-0.0291286	0.023032
167.2	-0.00276729	0.0206266	0.0119304	-0.00259984	-0.0219184	0.0177611
167.4	-0.00909606	0.0137694	0.00785721	0.00164492	-0.0213587	0.0153152
167.6	-0.00503202	0.0201204	0.0105875	-0.00919661	-0.0237921	0.0166306
167.81	-0.00959492	0.0135425	0.0188151	-0.00065664	-0.0205892	0.0162381
168.01	-0.00698363	0.0268397	0.011985	-0.00122726	-0.0278674	0.019481
168.21	-0.00360608	0.0121513	0.0110096	-0.00051389	-0.0227869	0.019551
168.4	-0.0102435	0.0109359	0.0112441	-0.00221691	-0.0314372	0.017855
168.6	-0.0138496	0.0278722	0.0189173	0.00173542	-0.022651	0.0130649
168.81	-0.00974122	0.00564092	0.0155059	0.00219204	-0.0298073	0.0245781
169.01	-0.00269975	0.0226423	0.0195485	0.0020035	-0.014907	0.0186904
169.21	-0.0100089	0.0107695	0.0134152	0.00756148	-0.0266041	0.016618
169.4	-0.00951367	0.0229029	0.0116536	-0.00512445	-0.0233922	0.0144541
169.6	-0.00882563	0.0121772	0.019003	0.00187642	-0.0232588	0.0136942
169.8	-0.00695129	0.0258937	0.00580187	0.00301659	-0.0253342	0.0274052
170.01	-0.00944533	0.0182733	0.014904	-0.00289655	-0.0231597	0.0235736
170.21	-0.00921587	0.0228439	0.0155854	0.00853141	-0.0259193	0.0210544
170.4	-0.00866448	0.0339183	0.0163921	0.00671306	-0.0176024	0.0186667
170.6	-0.00815444	0.00801553	0.00997584	-0.00323537	-0.0273363	0.022099
170.8	-0.00998794	0.0302329	0.0187012	0.00125901	-0.0205584	0.0114122
171.01	-0.00960495	0.0160049	0.00659231	-0.00463399	-0.0318559	0.0204719
171.21	-0.0117929	0.018235	0.0125412	0.00177926	-0.0214492	0.0212068
171.41	-0.0124989	0.00995767	0.0167183	0.00061451	-0.0220124	0.0291451
171.6	-0.00658386	0.0296412	0.013192	0.00260024	-0.022079	0.0227302
171.8	-0.00767927	0.0224148	0.0180582	0.00208659	-0.0264042	0.0233016
172	-0.00264519	0.0173715	0.0117245	0.00815789	-0.0217992	0.023988
172.21	-0.00662865	0.0209448	0.0128747	-0.0026982	-0.0193904	0.0206268
172.41	-0.00942035	0.00504581	0.0106422	-0.00224725	-0.0297058	0.0215557
172.61	-0.00320926	0.0244428	0.0190763	0.00471361	-0.0170949	0.0212574
172.8	-0.00523478	0.0150549	0.013974	0.00144466	-0.0303208	0.0173911
173	-0.01272	0.0145439	0.00822481	-0.00028681	-0.0284268	0.0191554
173.21	-0.00222663	0.00992861	0.0159055	0.00549511	-0.0204181	0.0190957
173.41	-0.00843668	0.0187862	0.012934	0.00099797	-0.019324	0.021167
173.61	-0.0125761	0.0162992	0.0160687	-0.00194378	-0.0179425	0.0181865
173.81	0.00038297	0.0157489	0.00864065	-0.00320825	-0.0180171	0.0264676
174	-0.00437733	0.0214952	0.0178436	-0.00295406	-0.0216923	0.0277299
174.2	-0.0182941	0.00609832	0.0172144	0.00099851	-0.0327087	0.021752
174.41	-0.00648854	0.0230544	0.0157431	0.00838936	-0.0174852	0.0208725
174.61	-0.0159056	0.00476333	0.0140855	0.00120915	-0.0326399	0.0202369
174.81	-0.0111489	0.0238585	0.0179343	0.0101492	-0.0203081	0.0151568
175	-0.00068941	0.0126845	0.0197238	0.00113461	-0.02749	0.0210122
175.2	-0.00951901	0.0197914	0.0133053	0.00197693	-0.0184891	0.0212473
175.4	-0.00740579	0.0127925	0.0121144	0.00315647	-0.0214512	0.0186052
175.61	-0.0073379	0.0272553	0.00914719	0.00353938	-0.0248043	0.0168165
175.81	-0.0104619	0.0143708	0.0123455	-0.00491757	-0.0210135	0.0178759
176.01	-0.00846748	0.0162943	0.0144056	0.00142149	-0.0198347	0.0194668
176.2	-0.00687038	0.0284606	0.0171393	0.00707691	-0.0201031	0.0175601
176.4	-0.0101559	0.00247795	0.00567474	0.00258474	-0.0252084	0.019154
176.61	-0.00555708	0.0351027	0.013149	0.00689949	-0.0267495	0.0163383
176.81	-0.00913249	0.00374036	0.00882307	0.0011195	-0.0239694	0.0215953
177.01	-0.00376503	0.0180198	0.0135551	0.00120588	-0.0251819	0.0193565
177.2	-0.00806597	0.0198124	0.0126966	0.00099525	-0.0200149	0.0177052
177.4	-0.00900478	0.0215244	0.0160065	0.00196679	-0.0332983	0.0190373
177.6	-0.00687674	0.011311	0.0154322	-0.00446849	-0.0169599	0.0206656
177.81	-0.00604607	0.0127543	0.00860982	0.00217936	-0.0258697	0.0202987
178.01	-0.00055991	0.0277621	0.0138526	-0.00244784	-0.0267101	0.0176989
178.21	-0.0156727	0.0134625	0.0136456	0.00253692	-0.0257479	0.0204272
178.4	-0.00977737	0.0333431	0.0157223	0.00491628	-0.0181275	0.0195331
178.6	-0.00812278	0.00757324	0.0105766	-0.00601977	-0.0200821	0.0211236
178.8	-0.00810111	0.0146085	0.0123594	-0.00111471	-0.0228813	0.0172166
179.01	-0.0108126	0.021264	0.0118399	0.00170987	-0.0204998	0.0189671
179.21	-0.00850364	0.0166629	0.00766004	0.00233469	-0.028286	0.0101702
179.4	-0.010271	0.0186961	0.0201991	-0.00154172	-0.0170158	0.0185438
179.6	-0.0101273	0.00474491	0.0184531	0.00205504	-0.0271473	0.0197144
179.8	-0.00176918	0.0254956	0.0157652	-7.593e-05	-0.0298516	0.0205894
180.01	-0.00946091	0.0097737	0.0103352	0.00585364	-0.0263794	0.0237701
180.21	-0.00668421	0.0307697	0.0142816	0.00544278	-0.0241223	0.0179633
180.41	-0.016656	0.00450134	0.0165057	0.00191056	-0.0295595	0.0213567
180.6	-0.00543236	0.0128789	0.0137262	0.00102684	-0.0245311	0.020382
180.8	-0.00598271	0.0188102	0.0114864	0.00768435	-0.0251344	0.0224071
181.01	-0.00623755	0.0071384	0.0110321	0.00016856	-0.0246715	0.022865
181.21	-0.00187945	0.0228401	0.0136957	0.00518938	-0.0172607	0.0105678
181.41	-0.0081661	0.0135279	0.0027145	0.00369713	-0.0345843	0.0254678
181.61	-0.00813838	0.0168532	0.0194248	-0.00705859	-0.0195853	0.0146131
181.8	-0.012536	0.00847814	0.011201	0.00465662	-0.02216	0.022516
182	-0.00577597	0.0293735	0.00900614	0.00286222	-0.0213689	0.0190587
182.21	-0.0134325	0.00938139	0.0158777	-0.00180702	-0.0227041	0.0256634
182.41	-0.00693451	0.024614	0.0136241	0.00586419	-0.0184632	0.0226641
182.61	-0.00518996	0.0169799	0.0152726	-0.00307714	-0.0213739	0.0198107
182.81	-0.00469408	0.0130213	0.0188009	0.00965786	-0.0254834	0.0180774
183	-0.00843662	0.0224109	0.0106584	-0.00010435	-0.0239967	0.0233008
183.2	-0.0123551	0.0197372	0.0154728	-0.00201792	-0.0266593	0.0247468
183.41	0.00027271	0.0170796	0.0161043	-0.00276376	-0.0172702	0.0124767
183.61	-0.00985783	0.0162425	0.00974764	0.00264949	-0.0235878	0.0229355
183.81	-0.00212055	0.019493	0.0154015	-0.00753258	-0.0200255	0.0241233
184	-0.00722603	0.00691493	0.0150409	0.00604927	-0.0312897	0.0195769
184.2	-0.00612276	0.0288338	0.0184856	0.00383942	-0.0174977	0.0178034
184.41	-0.00719603	0.0101956	0.01914	-0.00176111	-0.0237122	0.0223999
184.61	-0.00257	0.0187248	0.0112678	0.00720336	-0.0222238	0.0167328
184.81	-0.00682724	0.0191414	0.00915109	0.0049359	-0.0275505	0.0235598
185.01	-0.00590418	0.0112371	0.0141557	-0.00075034	-0.0240995	0.0176917
185.2	-0.00983506	0.016608	0.0195727	0.00399775	-0.0224634	0.0166528
185.4	-0.00013046	0.0210723	0.0188981	0.00090143	-0.0201648	0.0235333
185.61	-0.00104259	0.0241412	0.0152367	-0.00773563	-0.0229626	0.026137
185.81	-0.0051579	0.0148694	0.0117268	0.00428146	-0.0300957	0.0242451
186.01	-0.00670986	0.0226923	0.0168856	0.00591709	-0.0247483	0.0188057
186.2	-0.00837957	0.00794475	0.0117674	-0.00218671	-0.034141	0.0215227
186.4	-0.00465083	0.0216438	0.0149734	0.00465182	-0.0225688	0.0164888
186.6	-0.0134633	0.0185557	0.0135588	0.00432136	-0.0237981	0.022717
186.81	-0.0118954	0.0165737	0.00896687	0.00353674	-0.0259483	0.0192416
187.01	-0.00563946	0.0133433	0.0163022	-0.00103928	-0.0207028	0.0162458
187.21	-0.0120244	0.0125513	0.0121051	-0.00015171	-0.0264532	0.0157069
187.4	-0.00407458	0.0227376	0.0172561	0.00042523	-0.0184081	0.0241721
187.6	-0.00878013	0.020296	0.0120296	0.00384384	-0.0186627	0.0179293
187.81	-0.00021447	0.0305318	0.0116282	0.00092595	-0.0223651	0.0164244
188.01	-0.0110769	0.00740452	0.0149169	-0.00389528	-0.0190627	0.0176182
188.21	0.00030815	0.0269746	0.0119199	0.00378895	-0.0223742	0.0128582
188.41	-0.00729292	0.0205413	0.0101309	0.00024463	-0.0242549	0.0221147
188.6	-0.00645434	0.0153791	0.0149905	-0.00620212	-0.0274366	0.0229616
188.8	-0.00274424	0.0276547	0.0221319	0.00463242	-0.0159073	0.0153622
189.01	-0.0116638	0.0130735	0.00912597	-0.0015116	-0.0296257	0.0184104
189.21	-0.00042615	0.023778	0.0130744	0.00300319	-0.0252134	0.0154297
189.41	-0.00721425	0.00714856	0.0168234	0.00036248	-0.0278093	0.0217769
189.6	-0.00625292	0.0207451	0.019159	0.00113258	-0.0189004	0.020264
189.8	-0.0153181	0.0112818	0.0160534	-0.00353688	-0.0228252	0.0137151
190.01	-0.0024941	0.020296	0.0122647	0.00351811	-0.0238127	0.0135521
190.21	-0.00596783	0.0149883	0.0135145	-0.00236323	-0.0246558	0.0232828
190.41	-0.0109577	0.0202437	0.0167205	0.00259754	-0.0247612	0.0177561
190.6	-0.00670162	0.0244695	0.016443	0.00372461	-0.0165341	0.0137634
190.8	-0.0211095	0.0117081	0.00703085	-0.00172551	-0.0297594	0.0208672
191	-0.00927784	0.0120551	0.0180756	-0.00068181	-0.0198759	0.0166546
191.21	-0.00851294	0.0186545	0.011336	-0.00107055	-0.0233712	0.017516
191.41	-0.00684605	0.0156699	0.0104523	-0.00022327	-0.0260006	0.0172208
191.61	-0.00430891	0.0155792	0.0174756	0.00472461	-0.0176256	0.0215843
191.8	-0.00704939	0.0142513	0.00688805	0.006325	-0.0335698	0.0223735
192	-0.00885863	0.0133388	0.0179366	0.00382823	-0.027522	0.0176563
192.21	-0.00818058	0.0211608	0.0125152	0.00471691	-0.0336079	0.02421
192.41	-0.00382101	0.0251932	0.0114905	0.00401109	-0.019573	0.017177
192.61	-0.00703634	0.00750887	0.0091372	-0.0046087	-0.0249673	0.0208135
192.81	-0.00845958	0.0296417	0.0187162	0.0074118	-0.0222856	0.0153215
193	-0.00961681	0.0151792	0.00950549	0.00171135	-0.0239393	0.0223868
193.2	-0.0112394	0.0149461	0.00895062	0.00489348	-0.027565	0.0208349
193.41	-0.00541346	0.0196995	0.0174957	0.00163317	-0.0146427	0.0238007
193.61	-0.0160061	0.0138264	0.0127294	-0.00619256	-0.0312552	0.0153472
193.81	-0.010634	0.0158235	0.018365	2.991e-05	-0.0251262	0.022378
194	-0.0114903	0.0159241	0.0197531	0.00654291	-0.0295885	0.01853
194.2	-0.00842506	0.0234953	0.0153845	0.00735276	-0.0242659	0.010533
194.4	-0.0146639	0.00376881	0.0128689	0.00398198	-0.0268247	0.0184197
194.61	-0.0119895	0.023768	0.0238384	0.00624943	-0.0198717	0.0178937
194.81	-0.00763564	0.00477952	0.0111308	0.00329981	-0.0280974	0.0201388
195.01	-0.00361785	0.0183833	0.01525	0.00265565	-0.024327	0.0206192
195.2	-0.00626591	0.0124648	0.0162195	0.00146044	-0.0199854	0.0201562
195.4	-0.00435322	0.0154389	0.0136732	-0.00236877	-0.0265346	0.0213062
195.61	-0.00681571	0.00469914	0.0163636	0.00544922	-0.0177624	0.0151231
195.81	-0.00745909	0.0264382	0.0204501	0.00090578	-0.0263347	0.0223491
196.01	-0.0102888	0.0200768	0.018696	0.00045614	-0.0194219	0.0218169
196.2	-0.00659024	0.0112972	0.0181409	0.00207385	-0.0276534	0.0197029
196.4	-0.00648218	0.0308302	0.0245501	0.00565881	-0.0221794	0.0191332
196.6	-0.00937517	0.00126214	0.00670996	0.00641614	-0.0246396	0.021426
196.81	-0.0063122	0.0321823	0.0183071	0.0128905	-0.0208708	0.0168646
197.01	-0.00987168	0.0178801	0.0145208	-0.00245396	-0.0323927	0.0224595
197.21	-0.00459455	0.0232626	0.0158034	0.00093789	-0.0273186	0.01644
197.4	-0.0120959	0.0176683	0.00873137	0.00269486	-0.0261215	0.02292
197.6	-0.00117103	0.0233246	0.0117966	-0.00018094	-0.0207432	0.0166517
197.81	-0.0104111	0.0143877	0.0167296	0.000445	-0.0235442	0.0274565
198.01	-0.0113451	0.0233075	0.0116165	0.00175485	-0.0295554	0.0186415
198.21	-0.00322845	0.0251388	0.0199647	0.00330927	-0.020928	0.020447
198.4	-0.00876447	0.00692742	0.0176155	0.00681857	-0.0287622	0.0235397
198.6	-0.00595815	0.034891	0.0167161	0.00382433	-0.0259362	0.0178847
198.8	-0.00973216	0.0187719	0.00911733	0.00407258	-0.0241185	0.0145229
199.01	-0.0104557	0.0164464	0.00885994	0.00036146	-0.0259657	0.0194932
199.21	-0.0024976	0.0191401	0.013098	0.0039567	-0.0205947	0.0177345
199.41	-0.00171347	0.0105638	0.0100868	0.00354222	-0.0311422	0.0188842
199.6	-0.0106164	0.0236493	0.0216	-0.00089722	-0.0246399	0.0171161
199.8	-0.0073072	0.0133949	0.0138631	0.00156663	-0.0250449	0.0165017
200.01	-0.00480974	0.0337319	0.0141042	-0.00591592	-0.0286031	0.0150627
200.21	-0.00953649	0.00670893	0.0154668	-0.00117196	-0.0237719	0.0212079
200.41	-0.00310236	0.0242493	0.0131187	0.00401945	-0.0283946	0.0138094
200.6	-0.00711814	0.0235566	0.0109709	0.0051972	-0.0223068	0.0179129
200.8	-0.00877036	0.0162004	0.0151221	0.00164701	-0.0269585	0.0187284
201	-0.00748944	0.0161	0.0126865	0.00012568	-0.0233369	0.0150607
201.21	-0.0108719	0.0172375	0.0115455	0.00492	-0.0318523	0.0156613
201.41	-0.0054082	0.0180548	0.0185371	0.0016543	-0.0207467	0.0139325
201.61	-0.00911374	0.0124249	0.00777202	0.00371967	-0.0259577	0.023793
201.8	-0.00715003	0.0243308	0.024535	-0.00394146	-0.017672	0.0192657
202	-0.0137012	0.00538406	0.0168498	0.00302627	-0.0241403	0.0205345
202.21	0.00030324	0.0266335	0.0152603	-0.0004255	-0.0257776	0.0148788
202.41	-0.00954589	0.0082668	0.0160526	-0.00280654	-0.0212351	0.0239998
202.61	-0.00736259	0.0218713	0.0106536	0.00557855	-0.0231923	0.0191722
202.8	-0.00662067	0.0102115	0.00965038	0.00420041	-0.0206005	0.00982261
203	-0.010025	0.0108622	0.0111354	0.00086303	-0.0304507	0.0180631
203.2	-0.00929641	0.0133729	0.0204802	0.00344546	-0.0215614	0.0143824
203.41	-0.00831335	0.0185976	0.0127133	0.00838188	-0.0304056	0.0198109
203.61	-0.00412018	0.0198092	0.0175049	-0.00513858	-0.0175402	0.0125413
203.81	-0.0104175	0.0135982	0.0139904	0.00392928	-0.0272194	0.0234326
204	-0.00831793	0.024283	0.0166568	0.0101625	-0.0210023	0.0202965
204.2	-0.0112578	0.0157515	0.0161558	-0.00066867	-0.0261756	0.020574
204.4	-0.0122656	0.0188342	0.0136995	0.00340721	-0.0255486	0.0213845
204.61	-0.00377095	0.0222205	0.014723	0.00686604	-0.0242038	0.0214
204.81	-0.0157035	0.0120295	0.0135568	-0.00244693	-0.0251072	0.0138102
205.01	-0.00768769	0.0211216	0.0173971	0.00841705	-0.0229423	0.0202295
205.2	-0.0111563	0.0193947	0.01359	0.0043464	-0.0258639	0.0233521
205.4	-0.00767268	0.0177577	0.017336	-0.0048013	-0.0220081	0.0201382
205.61	-0.0136023	0.0166193	0.013836	0.00366652	-0.0174223	0.0177037
205.81	-0.00524611	0.0209534	0.0131904	-0.00240946	-0.0262497	0.0212553
206.01	-0.0128875	0.013649	0.0161409	0.00032674	-0.0264611	0.0252964
206.2	-0.00824154	0.0301456	0.0157986	0.0058644	-0.0190902	0.0190705
206.4	-0.0107388	0.0127	0.0105956	-0.00384626	-0.0290026	0.0188957
206.6	-0.00667515	0.023445	0.0164624	0.00183942	-0.0258841	0.0126927
206.81	-0.00330789	0.0188504	0.019643	0.00278153	-0.0303324	0.016538
207.01	-0.0127234	0.0105331	0.0156496	-0.0011141	-0.0300935	0.021841
207.21	-0.0113889	0.0290366	0.0229052	0.00139167	-0.0237561	0.0170962
207.4	-0.0100357	0.0173787	0.0143658	0.00999311	-0.0321666	0.0179494
207.6	-0.00532378	0.0209762	0.0185573	-0.00579522	-0.0180966	0.0170271
207.8	-0.00831006	0.014112	0.016808	0.00210667	-0.021604	0.024119
208.01	-0.0028553	0.0239983	0.0142611	0.00663316	-0.032379	0.0210601
208.21	-0.00873259	0.0118624	0.0235815	0.00212989	-0.0249781	0.0177477
208.4	-0.00860805	0.0124312	0.00930419	-0.00127065	-0.0335063	0.0158515
208.6	-0.00941713	0.0268791	0.0122638	-0.00148276	-0.0229914	0.0208113
208.8	-0.00934187	0.0114931	0.00386827	0.00461207	-0.030279	0.018807
209.01	-0.00576612	0.0264822	0.0169453	0.00099873	-0.0203892	0.0121356
209.21	-0.00388381	0.00225932	0.0140741	-0.00259093	-0.027469	0.0203242
209.41	-0.00758821	0.0193657	0.0073318	0.00099145	-0.023531	0.0108223
209.6	-0.00841607	0.0193235	0.0170856	-0.00200676	-0.0229992	0.0161176
209.8	-0.0029733	0.0178926	0.0141927	0.00518783	-0.0230652	0.0157211
210.01	-0.00972154	0.0128264	0.0178691	-0.00312817	-0.0207652	0.0176605
210.21	-0.00702818	0.0146437	0.0172811	-0.00707965	-0.0325936	0.0131677
210.41	-0.00116266	0.0198519	0.017599	0.00102805	-0.0285268	0.0201421
210.61	-0.0106205	0.00579751	0.0164814	-0.00012827	-0.024096	0.020295
210.8	-0.00857394	0.0247351	0.0165733	0.00652895	-0.0232764	0.0154103
211	-0.0120769	0.0156246	0.00991012	-0.00180233	-0.0248599	0.0203199
211.21	-0.00504675	0.0106104	0.00390642	0.00078509	-0.0280688	0.0140184
211.41	-0.0129145	0.0213186	0.021158	-0.00275993	-0.0280992	0.0173449
211.61	-0.00406666	0.0110173	0.0115294	-0.00150408	-0.0341804	0.0208138
211.8	-0.00110017	0.0244691	0.0129131	0.0015808	-0.0202769	0.0165711
212	-0.00153285	0.00962972	0.013571	2.93e-05	-0.0278295	0.0202126
212.2	-0.00759011	0.0238588	0.00868	0.00175888	-0.0215159	0.0195151
212.41	-0.0107491	0.00754341	0.0150496	-0.0010381	-0.0254325	0.0197257
212.61	-0.0005082	0.0247783	0.0147826	0.00255902	-0.0254764	0.0196997
212.8	-0.00474185	0.0201382	0.0167166	0.00538603	-0.0271288	0.0223011
213	-0.0101796	0.00823882	0.0166121	-0.00229133	-0.0220646	0.0186738
213.2	-0.00199122	0.0242539	0.0100782	-0.00038262	-0.0195032	0.0173577
213.41	-0.00683213	0.0133643	0.0108375	0.005315	-0.034823	0.0199545
213.61	-0.0104102	0.0123974	0.0218208	0.00173855	-0.0203957	0.0170013
213.81	-0.0058346	0.0174624	0.0107809	0.00146893	-0.0288661	0.0162174
214	-0.00843513	0.0211854	0.0176896	0.00075058	-0.0285394	0.0208652
214.2	-0.00659292	0.0117779	0.0112585	0.00596204	-0.0255666	0.0164506
214.4	-0.00523153	0.0174004	0.0187193	0.00541466	-0.0186528	0.0185619
214.61	-0.00832658	0.00830425	0.0145117	-0.00613656	-0.024773	0.0177975
214.81	-0.0108916	0.0206875	0.0114005	0.002475	-0.0278059	0.0208479
215.01	-0.0116285	0.0252254	0.0131763	0.00470738	-0.0219695	0.0151497
215.2	-0.00893081	0.0113143	0.0152756	0.00202925	-0.020518	0.022746
215.4	-0.00909431	0.0225936	0.0225531	0.00253186	-0.0201467	0.0156035
215.6	-0.00624845	0.0255482	0.0128612	0.00179596	-0.0246947	0.0196066
215.81	-0.0101689	0.0210307	0.0195522	-0.00056797	-0.0207893	0.0119068
216.01	-0.0106337	0.0250261	0.0118061	-0.00113142	-0.0151453	0.00907159
216.2	-0.00713372	0.0263282	0.0154409	0.00272057	-0.0228037	0.0154142
216.4	-0.0089584	0.0134381	0.0177962	-2.365e-05	-0.0222789	0.0213109
216.6	-0.00781293	0.0230375	0.0143175	0.00489995	-0.0267981	0.0140574
216.81	-0.0103722	0.0244633	0.0209927	0.00267103	-0.0254625	0.0246632
217.01	-0.0107741	0.00527174	0.0178142	0.00360088	-0.0344225	0.0209398
217.21	-0.00636205	0.0210257	0.0122925	-0.00016074	-0.0219845	0.0212922
217.4	-0.0131012	0.0120328	0.0129279	0.00149129	-0.0264748	0.0154419
217.6	-0.0130684	0.0192516	0.0170733	-0.00546711	-0.0223562	0.0153641
217.8	-0.0089357	0.0201318	0.0163559	-0.00323021	-0.0221251	0.0206025
218.01	-0.0102828	0.0167835	0.018124	0.00287808	-0.0218133	0.0168855
218.21	-0.0129613	0.0169239	0.0100074	-0.00624644	-0.020098	0.0196719
218.41	-0.00529346	0.016078	0.017496	0.0048649	-0.0300093	0.0237237
218.6	-0.00764056	0.0229187	0.0213391	-0.00677552	-0.0210086	0.020725
218.8	-0.00907346	0.00997132	0.0115863	0.00117176	-0.0287826	0.0156222
219.01	-0.00764869	0.0298587	0.0132923	0.00804831	-0.0241098	0.0172472
219.21	-0.0118604	0.0117957	0.0164974	-0.00340537	-0.0307393	0.0176014
219.41	-0.00672347	0.0357436	0.0206238	0.00463697	-0.0254272	0.00772901
219.6	-0.00767166	0.0177422	0.0136983	0.00444771	-0.0213008	0.0163218
219.8	-0.00751561	0.0210975	0.0132609	-0.00168523	-0.0246475	0.0136955
220	-0.00963929	0.0206575	0.0155647	0.00320737	-0.0147401	0.0161902
220.21	-0.00531529	0.0176089	0.0174721	0.00156508	-0.0263755	0.014582
220.41	-0.00756521	0.0249482	0.0161116	0.00526402	-0.0210913	0.013333
220.61	0.00197654	0.0171262	0.012947	0.00532251	-0.024376	0.0140881
220.8	-0.00281352	0.0309102	0.0228881	0.007793	-0.0225525	0.0161405
221	-0.0135249	0.00734679	0.0108845	-0.0055299	-0.0243016	0.0229354
221.21	0.00068687	0.0326445	0.014027	0.0053669	-0.0176203	0.013618
221.41	-0.008079	0.00705056	0.00551129	0.00118709	-0.025735	0.0167803
221.61	-0.0100721	0.0153161	0.0176209	-0.00273823	-0.0195975	0.0152893
221.8	-0.007172	0.018465	0.0200418	0.00353413	-0.0214627	0.0173
222	-0.0118678	0.0205252	0.0116889	-0.00030144	-0.029477	0.0153197
222.2	-0.0118482	0.0212417	0.0185364	-0.00250856	-0.016064	0.0165059
222.41	-0.0117274	0.0114045	0.00749414	-0.00559454	-0.023211	0.0201444
222.61	-0.00843851	0.0238678	0.0141144	-0.00494823	-0.0226325	0.0178606
222.81	-0.00694977	0.0129169	0.0142989	9.428e-05	-0.0306572	0.0177267
223	-0.00717435	0.0291944	0.0153058	0.002359	-0.0341072	0.0151038
223.2	-0.00759616	0.0113982	0.015855	0.0032177	-0.0270956	0.0149786
223.4	-0.00286823	0.0074376	0.00833073	0.00568203	-0.0259267	0.010876
223.61	-0.00675856	0.0192721	0.0197485	0.00024302	-0.0273461	0.0149245
223.81	-0.00778366	0.0142219	0.00576565	-0.00088159	-0.0264754	0.0193165
224.01	-0.00790154	0.0308596	0.0199655	0.00191438	-0.0179976	0.0181645
224.2	-0.00731918	0.00911577	0.00569834	-0.00010558	-0.0328865	0.0191755
224.4	-0.0031747	0.02321	0.012563	0.00342361	-0.0248747	0.014063
224.61	-0.016279	0.0180715	0.0171791	0.00304831	-0.0243273	0.0196397
224.81	-0.00086112	0.030446	0.0178878	0.0105427	-0.0251813	0.0196716
225.01	-0.00906257	0.0151178	0.0166629	0.00054614	-0.0265431	0.0253839
225.2	-0.00847769	0.0152387	0.0145943	0.0095053	-0.0250253	0.0120065
225.4	-0.00674542	0.0242627	0.0237236	0.00181752	-0.0235928	0.0183045
225.6	-0.00941094	0.0125371	0.0153595	0.0071435	-0.0284067	0.01352
225.81	-0.00264651	0.0262843	0.0175045	0.00666411	-0.0238981	0.017182
226.01	-0.0102494	0.0180788	0.0165021	0.00359581	-0.028255	0.0179534
226.21	-0.00471726	0.0229655	0.0125621	-0.00570806	-0.0265758	0.017309
226.4	-0.00473962	0.0128358	0.0173313	-0.00510837	-0.0243291	0.0239734
226.6	-0.00566925	0.0258275	0.0148485	-0.00111944	-0.0265715	0.0127843
226.81	-0.00500917	0.0121208	0.0145958	-0.00104905	-0.0264341	0.0205605
227.01	-0.00694376	0.0230731	0.0155486	0.00604319	-0.0269115	0.0169859
227.21	-0.00393245	0.0154424	0.0213979	-0.00181578	-0.0252169	0.0219128
227.41	-0.00273894	0.0107024	0.0132024	0.00048419	-0.0321769	0.0197015
227.6	-0.00801879	0.0179458	0.0146227	-0.00015695	-0.0184449	0.0193522
227.8	-0.0169784	0.0175657	0.0171612	-0.00228333	-0.0273234	0.0230432
228.01	-0.00791684	0.0235538	0.0160098	-0.00486101	-0.0226055	0.00844365
228.21	-0.00386706	0.0151561	0.0152617	0.00353887	-0.0267811	0.0229399
228.41	-0.00420259	0.0230824	0.0159084	0.00133258	-0.0197322	0.0177805
228.6	-0.0112605	0.00870375	0.0102314	-0.00529319	-0.0317675	0.0228959
228.8	-0.0053128	0.0215707	0.0145677	0.00258249	-0.0232866	0.0200205
229.01	-0.00317861	0.0135253	0.0129824	-0.00108904	-0.0288004	0.0243815
229.21	-0.014378	0.0133123	0.0102584	0.00440947	-0.0286964	0.0174712
229.41	-0.00153822	0.030062	0.0167628	0.00543604	-0.022894	0.019719
229.61	-0.0105956	0.00133411	0.0136719	-0.00033026	-0.0229278	0.0167821
229.8	-0.0104577	0.0192462	0.0214165	-0.00391555	-0.020627	0.0144051
230	-0.00152433	0.0165366	0.0164106	0.00261087	-0.022077	0.0196614
230.21	-0.0101279	0.0139098	0.0182718	-0.00148367	-0.0267186	0.0137862
230.41	-0.00706148	0.0140869	0.0171728	0.00371692	-0.0284116	0.0186299
230.61	-0.00375443	0.0277524	0.0123238	0.0120401	-0.0251199	0.0134735
230.8	-0.00571464	0.0125429	0.0207102	-0.00249208	-0.0186904	0.0178329
231	-0.00706315	0.00989786	0.0153035	0.00153817	-0.0280115	0.0145221
231.21	-0.00216965	0.0319873	0.0227868	0.00023113	-0.0257214	0.0216474
231.41	-0.00679859	0.010303	0.0107732	-0.0049311	-0.0231247	0.022221
231.61	-0.0041736	0.0300489	0.0251398	0.00247388	-0.0193167	0.0127641
231.81	-0.00954575	0.0168569	0.0165266	0.00307983	-0.0312872	0.020069
232	-0.00284131	0.0183109	0.0168184	-0.00274814	-0.0270664	0.0190904
232.2	-0.00321575	0.0108957	0.0181942	-0.00218057	-0.0196381	0.0237826
232.41	-0.00223957	0.023456	0.00828221	0.00578468	-0.0249097	0.0163918
232.61	-0.0117464	0.0135013	0.0191349	-0.00434392	-0.0195481	0.0186605
232.8	-0.00450886	0.0136878	0.0162658	-0.00422963	-0.0332059	0.0161269
233	-0.00743684	0.0293967	0.0175516	-0.00199175	-0.0239467	0.0170661
233.2	-0.0112366	0.0038877	0.00784994	-0.00168089	-0.0338289	0.0149815
233.4	-0.00479829	0.0290541	0.0152002	0.00341019	-0.0238759	0.0127748
233.61	-0.0107437	0.00558523	0.00934789	-0.00615834	-0.0273166	0.0187547
233.81	-0.00536588	0.0131751	0.0170945	-0.00035432	-0.0285605	0.0144084
234.01	-0.0113318	0.0158718	0.00866723	0.00440943	-0.02575	0.017938
234.2	-0.00737802	0.0166621	0.0164393	0.00430455	-0.0273131	0.0147624
234.4	-0.0096206	0.0224367	0.017232	-0.0003539	-0.020138	0.0228408
234.61	-0.0103165	0.0179038	0.0051277	0.00544123	-0.0303249	0.012364
234.81	-0.00411598	0.0166847	0.0176355	-0.00209978	-0.0247346	0.0159718
235.01	-0.00981865	0.0139917	0.0162283	0.00542346	-0.0286309	0.0152835
235.2	-0.00089024	0.0279756	0.0160906	0.00199219	-0.0214773	0.0120809
235.4	-0.0111019	0.00554666	0.0161212	-0.00238469	-0.0387084	0.0158882
235.6	-0.00434641	0.0145649	0.0174441	0.00134215	-0.0160062	0.0197792
235.81	-0.00332044	0.020894	0.0198783	0.00501405	-0.0282066	0.0196265
236.01	-0.00535791	0.0132629	0.0168867	-0.00346137	-0.0289284	0.0160386
236.21	-0.0018182	0.0250172	0.0197354	0.00268126	-0.0256738	0.010663
236.4	-0.00805023	0.0185185	0.0110604	-0.00196322	-0.029488	0.0168196
236.6	-0.00527525	0.0216951	0.0163089	-0.0026957	-0.0199046	0.0193639
236.8	-0.00975498	0.0197421	0.0139481	0.00464596	-0.0252938	0.0212127
237.01	-0.00167143	0.0216336	0.0168695	0.00113643	-0.0265861	0.0160824
237.21	-0.00548439	0.00741951	0.014814	9.06e-05	-0.0255283	0.0219416
237.4	-0.00563352	0.0133984	0.0165154	0.00357548	-0.0241185	0.0195871
237.6	-0.00436548	0.0154801	0.0107336	-0.00190799	-0.0246015	0.0242287
237.8	-0.00774425	0.0111893	0.0202712	0.0063451	-0.0250097	0.0202644
238.01	-0.00226341	0.0228273	0.0276594	0.00071905	-0.0132525	0.0116531
238.21	-0.0106978	0.00601089	0.0104676	0.00578602	-0.0249456	0.018186
238.41	-0.0071678	0.0206152	0.0176044	-0.00326045	-0.0224495	0.0203895
238.6	-0.00731266	0.0125763	0.0145701	0.00630709	-0.0305843	0.014359
238.8	-0.00344269	0.0227678	0.0167047	0.00017393	-0.0246817	0.0230057
239.01	-0.0157199	0.00685535	0.011488	0.00150851	-0.0243615	0.0148798
239.21	0.00033642	0.0322997	0.0204463	0.00331074	-0.024708	0.0159359
239.41	-0.0157758	0.00768748	0.0170691	2.112e-05	-0.031229	0.0198029
239.61	-0.00497247	0.0171416	0.0200437	0.00413118	-0.0195588	0.0166183
239.8	-0.0113387	0.0226091	0.0128822	0.0055727	-0.0231051	0.0167275
240	-0.00638254	0.00654526	0.0130622	0.00175575	-0.0268365	0.0188625
240.21	-0.00892901	0.0201692	0.0225135	-0.00107142	-0.0245428	0.0179014
240.41	-0.0070715	0.0201581	0.00849926	-0.00281038	-0.0224542	0.0225268
240.61	-0.00968587	0.0205066	0.0138029	-0.00631783	-0.021978	0.0218398
240.8	-0.00775755	0.00613629	0.0094549	-0.00206517	-0.0299298	0.0155989
241	-0.00558716	0.0261916	0.0179414	0.00118758	-0.0214912	0.0159601
241.21	-0.0149067	0.0124321	0.00986653	-0.00634595	-0.027302	0.0252448
241.41	-0.00398659	0.0180159	0.020776	0.00043878	-0.0199885	0.0203644
241.61	-0.0057399	0.0145768	0.0128962	0.00262425	-0.0273424	0.0229592
241.81	-0.00150524	0.0235778	0.0187216	-0.00547326	-0.0226506	0.014606
242	-0.00690196	0.019061	0.0196126	0.0006228	-0.0172823	0.017528
242.2	-0.00659335	0.0243525	0.0166596	0.00608013	-0.025284	0.0189384
242.41	-0.00605105	0.0208444	0.0144906	-0.00050313	-0.0286692	0.0223846
242.61	-0.00473718	0.0196389	0.0136583	0.0105627	-0.0285159	0.0153001
242.81	-0.00528032	0.0244169	0.0161286	-0.00066546	-0.0257307	0.0221216
243	-0.0038637	0.0101364	0.0110397	-0.00179037	-0.0325954	0.0166172
243.2	-0.00368052	0.0297783	0.0143556	-0.0026801	-0.0278756	0.0128795
243.4	-0.00297512	0.020045	0.0148736	-2.372e-05	-0.0285032	0.0164099
243.61	-0.00637777	0.0202665	0.0149081	-0.00087796	-0.0240749	0.0158334
243.81	-0.00296381	0.0195553	0.0119586	-0.00458275	-0.0267057	0.0183283
244.01	-0.00495145	0.0197476	0.0138328	-0.00073374	-0.0305813	0.0175113
244.2	-0.00855902	0.0176469	0.0148274	-0.00461882	-0.0286072	0.0240635
244.4	-0.00878625	0.020602	0.0166652	0.00408623	-0.0272828	0.0145762
244.6	-0.0058796	0.027736	0.0192346	0.00631865	-0.0178723	0.0158308
244.81	-0.00688793	0.0118826	0.00874381	-0.00263132	-0.0323257	0.0184493
245.01	-0.00829952	0.024642	0.0139083	0.00535514	-0.0256571	0.0208801
245.21	-0.00652361	0.00524298	0.00639452	-0.00220572	-0.0297768	0.0168109
245.4	-0.00537803	0.0274207	0.0190764	9.13e-06	-0.0243941	0.0187772
245.6	-0.00477354	0.0224202	0.0175219	-0.0102772	-0.0250695	0.0182369
245.81	-0.00583662	0.0175778	0.0187284	0.00228528	-0.0280363	0.0233428
246.01	-0.0074908	0.0106412	0.0190995	0.00064555	-0.0259691	0.0233225
246.21	-0.00529834	0.018746	0.0196745	0.00775829	-0.0299031	0.0180532
246.4	-0.00150189	0.0275084	0.0200957	0.00118864	-0.0249374	0.0184077
246.6	-0.00465053	0.00630068	0.0134597	0.00022094	-0.0255298	0.0182885
246.8	0.00243223	0.0277231	0.0199742	0.00277348	-0.0259127	0.0154037
247.01	-0.00701227	0.00814503	0.0126561	0.00411054	-0.0234445	0.018464
247.21	0.00120969	0.0276349	0.0141637	0.00904793	-0.0295636	0.0117638
247.4	-0.00637062	0.030056	0.0195443	0.00628551	-0.0196193	0.0157738
247.6	-0.00354038	0.00959023	0.0132552	-0.00178042	-0.0261556	0.0213901
247.8	-0.00796101	0.0194919	0.0160525	0.00360385	-0.0175409	0.0238556
248.01	-0.0142631	0.0225185	0.0116777	0.00716217	-0.0364684	0.0239119
248.21	-0.0117583	0.0247559	0.0190788	-0.00166672	-0.0231969	0.015873
248.41	-0.00630869	0.0119355	0.0119108	0.00422574	-0.026301	0.0216767
248.6	-0.00637444	0.0202764	0.0134981	-0.00249584	-0.0297249	0.0171325
248.8	-0.00959493	0.012001	0.0156108	0.00183185	-0.0190533	0.0282278
249	-0.0017783	0.0183286	0.0174925	0.00223069	-0.020625	0.024654
249.21	-0.00836528	0.0155245	0.0215648	-0.00260767	-0.0162392	0.02014
249.41	-0.00746255	0.0109124	0.0151412	0.00398	-0.028792	0.018529
249.61	-0.00906418	0.0290977	0.0136537	0.0083718	-0.0284651	0.0204709
249.8	-0.00812502	0.0179596	0.00976855	-0.00016808	-0.026713	0.0221179
250	-0.00462106	0.0176018	0.0214597	-0.0045028	-0.0230401	0.0175754
250.21	-0.010534	0.0126024	0.0153355	0.00232669	-0.0261711	0.0251422
250.41	-0.00507943	0.0221517	0.0223343	-0.00050591	-0.0257699	0.0193587
250.61	-0.00331331	0.0103272	0.0157285	-0.00089585	-0.0267738	0.0203405
250.8	-0.00705734	0.0269209	0.0184451	0.00092873	-0.0244581	0.0155931
251	-0.00734659	0.0184832	0.0202625	0.00440743	-0.0232869	0.0207806
251.2	-0.00642544	0.0105974	0.016368	-0.0021642	-0.0290737	0.0199173
251.41	-0.00354537	0.0257297	0.0159477	0.00644757	-0.0262184	0.0198995
251.61	-0.00711848	0.01353	0.0131553	0.00819091	-0.0291548	0.023048
251.81	-0.0046106	0.0297135	0.0186175	0.00267875	-0.0221246	0.0176002
252	-0.0063372	0.0142601	0.0140623	-0.0016773	-0.0267989	0.0204363
252.2	-0.00571694	0.0231184	0.0224219	0.00029357	-0.0218047	0.0209068
252.4	-0.00331134	0.0176622	0.0150809	-0.00324727	-0.0300758	0.0162823
252.61	0.00353188	0.0331136	0.0129783	0.00868949	-0.0278307	0.0236536
252.81	-0.0122124	0.0108718	0.0178455	0.00031353	-0.0351811	0.0219792
253	-0.00559521	0.0182655	0.0148492	0.00550021	-0.0249576	0.0198408
253.2	-0.0123996	0.0170867	0.0186881	-0.00102824	-0.0258404	0.0197518
253.4	-0.0129653	0.0139565	0.0149207	0.00020473	-0.0314348	0.0178134
253.61	-0.0044048	0.0245947	0.0212704	0.00305877	-0.0183555	0.0203361
253.81	-0.00215799	0.0159483	0.0125428	-0.00444215	-0.0286489	0.0209689
254.01	-0.00813569	0.0172423	0.0209197	-0.00411845	-0.0237014	0.0107277
254.2	-0.00837961	0.018951	0.0170898	0.00721979	-0.0303326	0.0208348
254.4	-0.00734041	0.0287586	0.0162441	0.00584906	-0.0238569	0.0254044
254.6	-0.0116892	0.0221355	0.0132671	-0.00966879	-0.0253058	0.0200801
254.81	-0.00273219	0.025513	0.0186181	0.00852072	-0.0260122	0.0190351
255.01	-0.00677014	0.0186954	0.0224712	-0.00071421	-0.0280832	0.0248888
255.21	-0.00662652	0.0108909	0.0167369	0.00258638	-0.0338361	0.0190087
255.4	-0.00374213	0.0330215	0.0164034	0.0105978	-0.0255564	0.0172194
255.6	-0.0106629	0.00837696	0.0164391	0.00139988	-0.0337344	0.0152686
255.81	-0.0068916	0.0216126	0.0142028	0.0048451	-0.0267212	0.0150184
256.01	-0.00709744	0.0178294	0.0174938	0.00332154	-0.0245647	0.0224847
256.21	-0.00389132	0.0152497	0.0135034	0.00690321	-0.0228968	0.0148594
256.4	-0.00941058	0.0170845	0.0213082	0.00026089	-0.0199086	0.0174818
256.6	-0.00946367	0.0137197	0.0103189	0.00206962	-0.0269133	0.0178511
256.8	-0.00720249	0.0243815	0.0183572	0.00218825	-0.0186811	0.0240963
257.01	-0.00895324	0.00503607	0.0123381	0.00269499	-0.02741	0.0210151
257.21	-0.00808971	0.0365794	0.026187	0.00017708	-0.0271184	0.0167283
257.41	-0.00509894	0.0169757	0.0138145	-0.00405098	-0.0258662	0.0221169
257.6	-0.0127689	0.0106958	0.00897207	0.00672281	-0.0276749	0.0214511
257.8	-0.00252634	0.0221064	0.0205072	-0.00364007	-0.0263089	0.0149013
258.01	-0.00774911	0.00616388	0.013043	0.00183876	-0.0288121	0.0198913
258.21	-0.0104291	0.019842	0.0167544	0.00433745	-0.027529	0.0185219
258.41	-0.00910961	0.0196458	0.00738271	0.00493558	-0.0311293	0.0217454
258.61	-0.00346737	0.0277156	0.0145016	0.0031053	-0.0204431	0.0186222
258.8	-0.0121723	0.00801769	0.0113493	-0.00016634	-0.0233545	0.0204503
259	-0.014883	0.0261167	0.0107969	0.00236131	-0.0273847	0.0141356
259.21	-0.00866259	0.0134737	0.0136009	0.00189495	-0.0228913	0.0170959
259.41	-0.00579897	0.0252904	0.0115543	0.00703552	-0.0265911	0.0162687
259.61	-0.00704087	0.0187711	0.0192845	-0.00342205	-0.0298006	0.0229307
259.8	-0.00539098	0.0159742	0.0198065	0.00431044	-0.0341675	0.013028
260	-0.00539312	0.0238342	0.0163859	0.00839692	-0.0281034	0.0249074
260.2	-0.0170772	0.0151395	0.0157281	0.00048992	-0.0333334	0.0236986
260.41	-0.00571171	0.0258903	0.0148951	0.00096794	-0.0260838	0.0146463
260.61	-0.0118629	0.0269022	0.0115739	-0.00702807	-0.031371	0.0159634
260.81	-0.00246615	0.0199085	0.0151573	0.00152462	-0.0281192	0.0174913
261	-0.0125788	0.00901971	0.0136081	-0.00139776	-0.0284733	0.0163821
261.2	-0.00689229	0.024051	0.0203339	0.00085671	-0.0215449	0.0182381
261.41	-0.0076642	0.019679	0.0130652	0.00040636	-0.0335145	0.0224597
261.61	-0.0119352	0.00413512	0.0217785	0.00607182	-0.0256661	0.0131361
261.81	-0.00535747	0.0279416	0.0190628	-0.00469719	-0.0303015	0.0247249
262	-0.00599041	0.0166198	0.0186069	0.00776927	-0.0298654	0.0178561
262.2	-0.0106665	0.019087	0.0144738	-0.00041394	-0.0294164	0.0187262
262.4	-0.0091965	0.0132147	0.016655	-0.00110101	-0.0256334	0.019311
262.61	-0.00207952	0.0157488	0.0190475	0.00109896	-0.0292488	0.0270639
262.81	-0.0101033	0.0168506	0.0143567	0.00333462	-0.0213986	0.0142592
263.01	-0.00372142	0.0249086	0.0171665	0.00088641	-0.0258581	0.0207537
263.2	-0.00470829	0.0248256	0.021649	-0.00012189	-0.0270936	0.0299688
263.4	-0.00643875	0.0114501	0.0147241	0.0012672	-0.0292198	0.0209074
263.61	-0.00329513	0.0357525	0.0148011	0.00429599	-0.0256156	0.0198961
263.81	-0.00476315	0.00876476	0.0140595	-0.00216754	-0.0344018	0.0184676
264.01	-0.00430887	0.0320823	0.020359	0.00631511	-0.0253024	0.0111684
264.21	-0.00800319	0.00628709	0.0119249	0.0005582	-0.030086	0.0204255
264.4	-0.00177331	0.017059	0.0235188	-0.00048928	-0.0257667	0.0188912
264.6	-0.00648283	0.0195561	0.0234176	-0.00048019	-0.0261806	0.0248024
264.81	-0.00223817	0.0239592	0.0117842	-0.00446422	-0.0308543	0.0202809
265.01	-0.00677317	0.0149559	0.017532	-0.00378933	-0.0269891	0.0250687
265.21	-0.00388343	0.0204965	0.0184019	0.00398053	-0.029813	0.0189041
265.4	-0.00644176	0.0238267	0.0173806	0.00537162	-0.0232189	0.0191307
265.6	-0.0120404	0.00279331	0.00839519	-0.00135728	-0.0324281	0.0223476
265.8	-0.0118152	0.0339772	0.0180363	0.00471132	-0.0281855	0.0135933
266.01	-0.00627588	0.0117425	0.0141857	-0.00320837	-0.0383927	0.0152303
266.21	-0.00475875	0.0218468	0.01627	-0.00027526	-0.0226278	0.013328
266.41	-0.0115554	0.0166111	0.0191735	0.00739936	-0.0243149	0.0206808
266.6	-0.00105434	0.0248201	0.0129219	-0.00509698	-0.0284322	0.0138476
266.8	-0.00760637	0.0164711	0.0149836	-0.00459498	-0.0232931	0.0231556
267.01	-0.00786097	0.0190353	0.0185722	0.00446066	-0.027762	0.018256
267.21	-0.0101749	0.0207871	0.0188744	-0.00190166	-0.0239706	0.0152988
267.41	-0.00977173	0.0142255	0.0153603	0.00494638	-0.0266395	0.0153877
267.6	-0.00036535	0.0359347	0.0185154	0.0100195	-0.0304399	0.0167464
267.8	-0.0075306	0.0201695	0.0174815	-0.00184891	-0.0337101	0.0195458
268.01	-0.00446029	0.0140267	0.021455	-0.00638563	-0.0171464	0.0138705
268.21	-0.0116275	0.0239293	0.0168987	-0.0031604	-0.0232862	0.0213313
268.41	-0.00373709	0.0160482	0.00986368	-0.00125845	-0.0338058	0.0195765
268.61	-0.00501617	0.0278647	0.0157221	0.0026565	-0.0218191	0.0169312
268.8	-0.00664044	0.0133157	0.0145507	0.00523941	-0.0296815	0.0156204
269	-0.00853779	0.0270705	0.0189224	0.00206302	-0.0266428	0.018702
269.21	-0.00408664	0.0167975	0.0133337	0.00089035	-0.0276584	0.0221925
269.41	-0.00401768	0.0304255	0.018146	-0.00247771	-0.0224028	0.0231594
269.61	-0.0103865	0.0130526	0.00665969	0.00065018	-0.0243753	0.0232824
269.8	-0.00859305	0.0211349	0.015971	-0.0015007	-0.0246475	0.0156869
270	-0.00650748	0.0224762	0.0203089	-0.00779123	-0.0276676	0.018843
270.2	-0.005292	0.0109645	0.0111765	-0.00314378	-0.0320413	0.0166774
270.41	-0.00699722	0.0305306	0.0189252	0.00148188	-0.0246033	0.0152362
270.61	-0.00728968	0.0216558	0.010127	-0.0023093	-0.0325358	0.0186145
270.81	-0.0125887	0.0234566	0.0201557	0.00056232	-0.0195874	0.0148318
271	-0.00883245	0.0142955	0.0148854	-0.00059014	-0.0307456	0.0207614
271.2	-9.876e-05	0.0353891	0.0150721	0.00516616	-0.0228726	0.0182434
271.41	-0.0138467	0.00621284	0.0162448	0.00108254	-0.025074	0.0192856
271.61	-0.00114175	0.0278329	0.020698	0.0068889	-0.0218449	0.0173502
271.81	-0.00628438	0.014479	0.0141779	-0.00592706	-0.0305703	0.0216827
272	-0.00729494	0.0124313	0.0168198	0.00147233	-0.0315682	0.0225634
272.2	-0.010589	0.0272208	0.0260518	0.00096546	-0.0206361	0.0205796
272.4	-0.00256896	0.0224633	0.0150651	-0.00210324	-0.0351458	0.0166044
272.61	-0.00087395	0.0224166	0.0168443	-0.00351231	-0.023002	0.0185103
272.81	-0.00874921	0.018714	0.0163126	0.00202739	-0.0290438	0.0175715
273	-0.00678377	0.0213144	0.0188877	0.00218801	-0.0211355	0.0182206
273.2	-0.00744681	0.0116312	0.01123	0.0023378	-0.0256538	0.0228892
273.4	-0.00854209	0.0242606	0.017448	0.00319073	-0.0266184	0.0117216
273.61	-0.00710953	0.0202078	0.0122626	0.00087098	-0.0305601	0.018831
273.81	-0.00366931	0.0193133	0.0101183	0.00284107	-0.0280775	0.0167352
274.01	-0.0123359	0.0243648	0.0183248	0.00023617	-0.0310314	0.0235597
274.2	-0.00933086	0.0218875	0.0121022	0.00210741	-0.0310479	0.0232866
274.4	-0.00127665	0.0226156	0.0158429	-0.00209395	-0.0256841	0.0209587
274.6	-0.00650976	0.0191757	0.0204423	0.00311245	-0.0233547	0.0180407
274.81	-0.00656631	0.0216797	0.0145579	0.00399511	-0.0246188	0.0263872
275.01	-0.00925228	0.0214208	0.0115584	0.00087713	-0.0262368	0.0203303
275.21	-0.00885295	0.0267754	0.0206453	0.00598349	-0.0182472	0.0229383
275.4	-0.00915012	0.0188141	0.0206407	0.00075188	-0.0283349	0.0258866
275.6	-0.00709318	0.0165749	0.0228594	0.00150342	-0.025916	0.014536
275.8	-0.00479137	0.0250434	0.0173012	0.00135651	-0.0321524	0.0215732
276.01	-0.0145396	0.00842083	0.015671	7.041e-05	-0.0244472	0.0152344
276.21	-0.00611571	0.0286826	0.015014	0.00188571	-0.0211067	0.0172739
276.4	-0.00739926	0.0219102	0.019254	0.00507984	-0.0263702	0.017585
276.6	-0.00398072	0.0245381	0.0184066	0.00942888	-0.0196771	0.016077
276.8	-0.00926227	0.0138686	0.0147417	-0.00269374	-0.030496	0.0183254
277.01	-0.00063888	0.0367187	0.0175817	0.00742944	-0.026501	0.0209428
277.21	-0.00509659	0.0106513	0.0183369	0.00161405	-0.0261755	0.020881
277.41	-0.0106682	0.0237723	0.0206982	0.00317406	-0.0242615	0.0199992
277.6	-0.00696289	0.0282169	0.0184148	0.00684285	-0.0220467	0.0204226
277.8	-0.00528211	0.00628936	0.0121896	-0.00293243	-0.0309448	0.0153502
278	-0.0023449	0.039712	0.0244838	0.00349975	-0.0210958	0.0160977
278.21	-0.0075151	0.00533656	0.0152514	-0.00112824	-0.0378048	0.0211489
278.41	-0.00699958	0.0247249	0.0151358	-0.00194303	-0.0229477	0.0180338
278.61	-0.0106113	0.0210345	0.0130921	0.00183124	-0.026919	0.0232193
278.8	-0.00669057	0.0277825	0.018145	0.00260774	-0.0301272	0.0164124
279	-0.0110493	0.0189548	0.0241392	0.00062215	-0.0196368	0.0238851
279.21	-0.00475362	0.0205483	0.0136462	0.00251508	-0.0306775	0.0162924
279.41	0.00220682	0.0218467	0.0124747	-0.00227363	-0.0312302	0.0180288
279.61	-0.00771335	0.017681	0.0125804	-0.00348818	-0.0343604	0.0232117
279.8	-0.00646995	0.0378768	0.0154133	0.00242579	-0.0224569	0.0134647
280	-0.0075121	0.0116933	0.0166159	-0.00357901	-0.0313595	0.0141595
280.2	-0.00048467	0.0155904	0.0173364	0.00032004	-0.0246903	0.0133105
280.41	-0.015214	0.0324642	0.0130345	0.00249677	-0.032435	0.0161013
280.61	-0.00445178	0.00392031	0.0224324	-0.00242991	-0.033496	0.0150082
280.81	-0.00340055	0.0290153	0.0168322	0.00855815	-0.0282127	0.0196084
281	-0.00179123	0.0170043	0.00823307	0.00483967	-0.0302423	0.0175924
281.2	-0.0032223	0.0225565	0.0131103	0.00059244	-0.0285864	0.0218619
281.4	-0.00635522	0.0172762	0.0153138	0.00028944	-0.0323137	0.0208815
281.61	-0.00074322	0.0245781	0.0156917	0.00406529	-0.0234428	0.0115546
281.81	-0.0102457	0.0175146	0.0145382	0.00372263	-0.0296433	0.0272056
282	-0.00897463	0.00719209	0.00864571	-0.00347606	-0.0328211	0.0115329
282.2	-0.00888809	0.0282663	0.0175978	0.00193064	-0.0238165	0.0175074
282.4	-0.00672557	0.00578952	0.0167266	0.00259449	-0.0369454	0.0158675
282.61	-0.00709387	0.0288513	0.0211666	0.00517531	-0.0244653	0.0172799
282.81	-0.00739928	0.00782927	0.0153466	-0.0029503	-0.0264745	0.0217845
283.01	-0.00244588	0.0144966	0.0145582	0.00138054	-0.0242483	0.0160956
283.2	-0.0060819	0.0153999	0.0255874	0.00361804	-0.0196416	0.0154305
283.43	-0.005854	0.0175899	0.0205971	0.00282411	-0.0290708	0.00736925
283.59	-0.00525377	0.0251557	0.0134936	-0.00049165	-0.0238829	0.0219766
283.79	-0.00106544	0.00567212	0.010713	0.00588905	-0.0293527	0.0107614
284.01	-0.0061482	0.0204136	0.0207864	-0.00261263	-0.0234525	0.0208318
284.21	-0.00789583	0.0165469	0.0243203	0.00761893	-0.0218183	0.0120928
284.4	-0.0056567	0.0303031	0.0170634	0.002732	-0.0253501	0.0177269
284.6	-0.00940574	0.00649534	0.0118509	-0.00404331	-0.0307768	0.0195964
284.81	-0.0037126	0.0200769	0.0234477	0.00702165	-0.0268763	0.0154024
285.01	-0.0102313	0.021632	0.0145499	-0.00282893	-0.0194361	0.0212869
285.21	-0.00341836	0.0163505	0.0190315	-0.00122179	-0.0254302	0.0246474
285.4	-0.0031429	0.0157142	0.024986	-0.00352067	-0.023886	0.0237434
285.6	-0.00805434	0.0242004	0.0149848	0.00470929	-0.0234732	0.0176288
285.8	-0.00633952	0.0194041	0.0170821	0.0017736	-0.0263954	0.0210394
286.01	-0.0132706	0.0106434	0.0196862	0.00042475	-0.0255088	0.0237129
286.21	-0.0104677	0.0323109	0.0225436	0.00647389	-0.0324705	0.0210843
286.41	-0.0103155	0.00989066	0.0130986	0.00073839	-0.0328832	0.0215161
286.6	-0.00835922	0.0178326	0.0169513	0.00610381	-0.0283109	0.0187764
286.8	-0.00961008	0.0179262	0.0125603	-0.00713914	-0.023351	0.0219569
287.01	-0.00932702	0.0161074	0.0183503	-0.00401769	-0.0297469	0.0205654
287.21	-0.00204828	0.0247266	0.0181857	-0.00038816	-0.0261915	0.0244475
287.41	-0.00523194	0.021914	0.00893927	-0.00184848	-0.0286983	0.0157632
287.6	-0.012034	0.0275114	0.018622	-0.00265327	-0.0228091	0.0251943
287.8	-0.00856065	0.0165434	0.0145452	0.00514339	-0.0282729	0.019755
288	-0.00495337	0.0270166	0.0186167	0.00246498	-0.0238979	0.021249
288.21	-0.00657903	0.00822968	0.0117295	0.00013119	-0.0263461	0.0251314
288.41	-0.00571777	0.0265992	0.0195304	-0.0005689	-0.0309695	0.0145255
288.61	-0.00674061	0.00771882	0.0146304	-0.00363434	-0.0257934	0.0220402
288.8	-0.00711353	0.0129481	0.0167077	0.00437165	-0.0324355	0.0166767
289	-0.00700565	0.0255528	0.019062	-0.00169017	-0.0251215	0.0129349
289.2	-0.0095957	0.0180605	0.0180107	-0.00126805	-0.0350562	0.0152302
289.41	-0.00938649	0.0261515	0.0186893	-0.00218461	-0.0235557	0.0204391
289.61	-0.00209514	0.0227109	0.0158275	0.00022622	-0.0298169	0.0168927
289.81	-0.00303206	0.0308275	0.0201562	-0.00229953	-0.0309798	0.0229858
290	-0.00557832	0.00375003	0.00979355	-0.00221333	-0.0320757	0.0211829
290.2	0.00127624	0.0316869	0.0155286	-0.00150805	-0.0272246	0.0121757
290.41	-0.00661737	0.0187697	0.0206631	-0.00121884	-0.0339212	0.0253953
290.61	-0.00551974	0.0149625	0.011123	-0.00213569	-0.0277049	0.0157973
290.81	-0.0135778	0.0207657	0.0227928	0.00351643	-0.0271985	0.025578
291	-0.00314465	0.019747	0.0141112	-0.00474427	-0.0277075	0.0145171
291.2	-0.00607502	0.0222875	0.0245454	-0.00223998	-0.023924	0.0184117
291.4	-0.0057912	0.0121192	0.0146448	-0.00011378	-0.0274052	0.0193283
291.61	-0.00161985	0.0243199	0.0212823	-0.00035681	-0.0192333	0.0205661
291.81	-0.0129941	0.0150371	0.023296	0.00278743	-0.0325406	0.0196713
292.01	-0.00867422	0.0301691	0.0173282	0.0064233	-0.029444	0.0190895
292.2	-0.00901873	0.0160095	0.0159286	-0.00426736	-0.0318985	0.0192851
292.4	-0.00477965	0.0103854	0.0122734	-0.00066933	-0.0322651	0.0182024
292.61	-0.00845859	0.0258729	0.0199435	0.00680734	-0.0278573	0.028942
292.82	-0.00316896	0.00792203	0.0125993	-0.00071647	-0.0240831	0.0195363
293	-0.0163857	0.0204642	0.0176192	-0.0035718	-0.018748	0.0212057
293.21	-0.00821228	0.0104733	0.0202326	-0.0014078	-0.0351935	0.0226262
293.4	-0.00541727	0.019381	0.0197507	0.0054868	-0.0318239	0.0185632
293.6	-0.00862678	0.0127672	0.0175783	0.00518698	-0.0286111	0.0195118
293.81	-0.00020846	0.0228325	0.0201181	0.0032769	-0.035375	0.0183185
294.01	-0.00685163	0.017079	0.0115807	0.0041593	-0.0257452	0.0180255
294.21	-0.00486587	0.027507	0.0148238	0.00093789	-0.028595	0.0206136
294.4	-0.0114557	0.0191955	0.0138874	-0.00083342	-0.0286882	0.0212828
294.6	-0.00629899	0.014815	0.0147103	-0.00171248	-0.0331079	0.0141265
294.8	-0.00829207	0.0374157	0.0168535	0.00441014	-0.020523	0.02076
295.01	-0.0032191	0.0029735	0.0218616	0.00163011	-0.0314336	0.0189552
295.21	-0.0106441	0.0164753	0.0221586	-0.00331964	-0.0249373	0.0143966
295.4	-0.0112141	0.0208214	0.023455	-0.00172893	-0.0274567	0.0191453
295.6	-0.00249056	0.0208888	0.0175855	0.0078428	-0.0223409	0.0153629
295.8	-0.0109538	0.0212104	0.0186053	-0.00260769	-0.0260855	0.0197548
296.01	-0.0148544	0.0209412	0.0217318	0.00259817	-0.027349	0.0206849
296.21	-0.010471	0.0171747	0.0152415	0.00119569	-0.0273712	0.0225472
296.41	-0.00714691	0.0280718	0.0235356	0.00603581	-0.0260718	0.0177655
296.6	-0.00679547	0.0337038	0.0224943	0.00291394	-0.0212271	0.0196856
296.8	-0.0101001	0.018116	0.0215212	0.00316274	-0.0291303	0.0204504
297.01	-0.0107855	0.0233198	0.0176723	-0.00133151	-0.021981	0.0185752
297.21	-0.00300505	0.0176029	0.0189038	0.00910897	-0.034687	0.0241427
297.41	-0.00481118	0.0310397	0.0160479	0.00084835	-0.0357191	0.024394
297.61	-0.00693845	0.0129827	0.0119543	0.00029585	-0.0249267	0.017573
297.8	-0.00255323	0.0308714	0.0189394	0.00496854	-0.0294243	0.0189202
298	-0.0052221	0.0121491	0.0177224	-0.00862227	-0.0248309	0.0221765
298.21	-0.0099646	0.0244845	0.01854	0.00693079	-0.0250163	0.0166252
298.41	-0.00565414	0.0226581	0.0162433	-0.00540409	-0.0272079	0.0245115
298.61	-0.00533466	0.0114548	0.0126024	0.00406965	-0.0334003	0.019241
298.8	-0.00827987	0.0241769	0.0151331	-0.00673304	-0.020472	0.020292
299	-0.00854888	0.0266514	0.0180825	0.0058584	-0.0338503	0.0159245
299.2	-0.00810948	0.021238	0.0154023	-0.00302241	-0.0283755	0.0149397
299.41	-0.00286909	0.0170219	0.0159311	-0.00324996	-0.0334629	0.0181718
299.61	-0.00661642	0.0303928	0.0223137	0.00118188	-0.029547	0.0183188
299.81	-0.00640796	0.019932	0.0149581	-0.00143058	-0.0289724	0.022942
300.01	-0.00032363	0.0565007	0.0608899	0.0220725	-0.0223767	0.0181754
300.22	-0.00287701	0.0492738	0.0527709	0.0157561	-0.0268022	0.0224492
300.42	0.00425432	0.054535	0.0561069	0.022267	-0.0217144	0.0203852
300.62	0.00687025	0.0524028	0.0604236	0.0266963	-0.0305859	0.0282942
300.82	0.00855345	0.0567015	0.0698671	0.0264309	-0.0231509	0.021561
301.01	0.00639373	0.057442	0.0543724	0.0239923	-0.0172149	0.026157
301.21	0.0157807	0.0632593	0.0735596	0.0323779	-0.0122261	0.0396928
301.42	0.0165843	0.0658413	0.0678806	0.0270894	-0.00621003	0.036475
301.62	0.0150617	0.0620701	0.0769848	0.0293796	-0.00385474	0.039371
301.82	0.0215958	0.0732857	0.0814859	0.0380195	-0.00271578	0.0505622
302.02	0.014024	0.0666933	0.0723162	0.03318	-0.00574624	0.041694
302.21	0.0196263	0.0792013	0.0731672	0.0457356	0.0031041	0.0402833
302.42	0.0335508	0.0832015	0.082226	0.0473715	-0.00364123	0.0516879
302.62	0.0269202	0.0801636	0.0853753	0.0516162	0.00359405	0.0429384
302.82	0.0346424	0.0813096	0.0861037	0.0547145	0.00642114	0.0490552
303.02	0.0398468	0.0841777	0.0942474	0.0500569	0.0100968	0.0613606
303.23	0.0382931	0.0968995	0.0832296	0.0585249	0.0144099	0.0554211
303.41	0.0351957	0.0915738	0.0911686	0.0597522	0.0134601	0.0581986
303.62	0.0475774	0.0990721	0.0988163	0.0612472	0.0242694	0.0649012
303.82	0.0450123	0.0946159	0.101857	0.0612164	0.0179842	0.0564729
304.02	0.0465255	0.105334	0.10601	0.0617971	0.0301247	0.0617027
304.23	0.0488239	0.102691	0.113226	0.0718883	0.0250396	0.0686289
304.41	0.0526224	0.0995439	0.11317	0.0658521	0.0326822	0.0666079
304.61	0.0595787	0.112748	0.113383	0.0839084	0.0307088	0.0719776
304.82	0.057188	0.109577	0.118171	0.072941	0.0382198	0.0739554
305.02	0.0574462	0.114719	0.114278	0.0830364	0.0392229	0.0765277
305.22	0.0674819	0.122115	0.120702	0.0821124	0.0397827	0.0857939
305.43	0.0663555	0.127423	0.124067	0.0862403	0.0496275	0.0863133
305.61	0.0701614	0.119837	0.11998	0.0864944	0.0500307	0.0849953
305.82	0.0724058	0.132243	0.131728	0.0972641	0.0477773	0.0901652
306.02	0.0791989	0.127172	0.12999	0.0954444	0.0484362	0.0980271
306.22	0.0765301	0.138873	0.140659	0.105526	0.0523691	0.0933495
306.42	0.0835588	0.141312	0.142882	0.101141	0.0523532	0.0994126
306.63	0.0808485	0.146467	0.138375	0.106792	0.0643698	0.0989304
306.81	0.0833076	0.148123	0.137567	0.105743	0.0605151	0.101797
307.02	0.0926707	0.145088	0.150743	0.10973	0.0678803	0.106578
307.22	0.0859831	0.146083	0.153574	0.111136	0.0717592	0.109849
307.42	0.0945876	0.149102	0.154853	0.113693	0.0669253	0.107458
307.63	0.0938798	0.160418	0.1561	0.120035	0.0752119	0.114446
307.81	0.101876	0.151708	0.160506	0.125278	0.0816777	0.120345
308.02	0.0912653	0.154842	0.153155	0.119983	0.0824796	0.111343
308.22	0.107193	0.16772	0.160573	0.128743	0.090372	0.125411
308.42	0.100574	0.173613	0.165737	0.123715	0.0876023	0.119084
308.62	0.113845	0.168693	0.163221	0.13657	0.0872373	0.132678
308.83	0.121659	0.168234	0.1719	0.134535	0.0883757	0.126877
309.01	0.115194	0.174101	0.17648	0.136926	0.096919	0.139444
309.22	0.120789	0.171729	0.177487	0.14011	0.0916363	0.134845
309.42	0.125341	0.181802	0.17735	0.144392	0.100495	0.138612
309.62	0.116206	0.181634	0.177757	0.146436	0.0940662	0.134846
309.83	0.126541	0.182938	0.185214	0.147682	0.105058	0.148946
310.01	0.13274	0.193268	0.186738	0.152639	0.1032	0.150086
310.21	0.132821	0.186163	0.183193	0.147652	0.112272	0.141481
310.42	0.131027	0.196487	0.191934	0.152902	0.106714	0.152126
310.62	0.13336	0.192876	0.195596	0.156719	0.118053	0.150165
310.82	0.13523	0.194699	0.1957	0.16275	0.119039	0.148402
311.03	0.147127	0.192999	0.198755	0.167525	0.121254	0.163009
311.21	0.136695	0.20952	0.20869	0.163228	0.122917	0.161238
311.42	0.142752	0.203023	0.204441	0.1658	0.128226	0.158531
311.62	0.15166	0.214632	0.208941	0.169357	0.131308	0.166077
311.82	0.158058	0.210856	0.205219	0.17801	0.132354	0.166383
312.02	0.154274	0.214758	0.215744	0.178729	0.127558	0.165145
312.23	0.160032	0.221064	0.218209	0.177148	0.139996	0.184976
312.42	0.161944	0.215834	0.215257	0.178003	0.140488	0.175359
312.62	0.161253	0.220032	0.216512	0.18513	0.146704	0.176036
312.82	0.160904	0.219265	0.228088	0.19114	0.150721	0.184576
313.02	0.160118	0.224905	0.223826	0.19598	0.148165	0.179652
313.23	0.169485	0.222181	0.219753	0.195317	0.145323	0.178438
313.41	0.171327	0.236771	0.226856	0.195824	0.156568	0.189554
313.62	0.173426	0.233875	0.229184	0.192315	0.159527	0.190895
313.82	0.178757	0.23106	0.230038	0.193337	0.156299	0.186891
314.02	0.177167	0.243706	0.242754	0.212149	0.162411	0.196488
314.22	0.182413	0.232088	0.2351	0.206391	0.161915	0.192307
314.43	0.187701	0.249341	0.252832	0.213281	0.163506	0.196403
314.61	0.187591	0.250753	0.247131	0.205005	0.167836	0.204746
314.82	0.185375	0.248625	0.248609	0.209046	0.167275	0.200094
315.02	0.193677	0.253502	0.251395	0.218666	0.174622	0.209143
315.22	0.195221	0.258309	0.258947	0.214388	0.179403	0.209757
315.42	0.197649	0.254307	0.255592	0.221729	0.179266	0.204896
315.61	0.199527	0.265007	0.258575	0.227972	0.180813	0.212771
315.82	0.19688	0.267734	0.263722	0.229678	0.181914	0.222046
316.02	0.194932	0.261362	0.258103	0.224079	0.182778	0.217684
316.22	0.211897	0.282457	0.275101	0.224247	0.192106	0.227028
316.42	0.211598	0.266046	0.271876	0.227485	0.195092	0.219546
316.63	0.216775	0.273909	0.270535	0.237796	0.201159	0.22384
316.81	0.213479	0.278343	0.274243	0.244324	0.195593	0.233613
317.02	0.218355	0.290683	0.277874	0.2498	0.206241	0.23248
317.22	0.215845	0.284479	0.276307	0.243323	0.195841	0.231832
317.42	0.230016	0.281099	0.285626	0.252369	0.208527	0.241707
317.63	0.222001	0.284412	0.289977	0.24986	0.212712	0.240427
317.83	0.236522	0.291778	0.282574	0.250196	0.211055	0.235878
318.02	0.232087	0.29609	0.295701	0.256442	0.214966	0.245923
318.22	0.230489	0.289886	0.293445	0.256539	0.214085	0.246643
318.42	0.232798	0.30078	0.295733	0.269225	0.225529	0.24568
318.62	0.242163	0.300016	0.298617	0.262447	0.225819	0.255529
318.83	0.234482	0.313201	0.300228	0.260961	0.223539	0.249517
319.01	0.239179	0.308034	0.296677	0.268176	0.231297	0.254827
319.22	0.245678	0.308352	0.306689	0.271715	0.229436	0.258938
319.42	0.246692	0.310341	0.298393	0.274947	0.234118	0.261652
319.62	0.253864	0.310148	0.306502	0.278691	0.235022	0.259737
319.83	0.254282	0.318973	0.311333	0.28231	0.241566	0.269608
320.01	0.258203	0.309654	0.311957	0.274796	0.24167	0.267281
320.21	0.256606	0.324676	0.317222	0.284879	0.241555	0.264184
320.42	0.262957	0.31906	0.322728	0.283217	0.252194	0.274983
320.62	0.263235	0.319659	0.323899	0.285388	0.245239	0.270145
320.82	0.264267	0.335342	0.323555	0.28934	0.248521	0.280836
321.03	0.267813	0.325445	0.32932	0.28931	0.250195	0.272713
321.21	0.266403	0.331798	0.324834	0.292523	0.256396	0.278297
321.42	0.266563	0.334457	0.328922	0.293868	0.254514	0.277809
321.62	0.272307	0.340676	0.341001	0.29762	0.260535	0.289947
321.82	0.27457	0.341252	0.33007	0.304268	0.265668	0.283802
322.02	0.2815	0.342175	0.338221	0.308602	0.262031	0.293202
322.21	0.279829	0.348041	0.342456	0.309721	0.2683	0.303779
322.41	0.286701	0.341396	0.339653	0.300463	0.2711	0.294696
322.62	0.291029	0.353014	0.346355	0.313603	0.275435	0.299162
322.82	0.288111	0.350191	0.34821	0.31089	0.266751	0.302529
323.02	0.289061	0.359031	0.354623	0.321009	0.277343	0.30003
323.23	0.298387	0.363464	0.354797	0.317743	0.277905	0.302544
323.41	0.300269	0.355302	0.363785	0.319627	0.279193	0.310888
323.61	0.295358	0.364977	0.352062	0.325951	0.285235	0.309634
323.82	0.302805	0.36288	0.362038	0.323133	0.286072	0.316659
324.02	0.301495	0.367202	0.356016	0.324369	0.297571	0.320043
324.22	0.30708	0.366367	0.369075	0.330174	0.289072	0.308444
324.41	0.311608	0.373551	0.363358	0.337019	0.295355	0.320212
324.61	0.305606	0.371411	0.372832	0.33976	0.300546	0.323331
324.82	0.314403	0.371044	0.371674	0.33659	0.299912	0.315519
325.02	0.317429	0.386661	0.376048	0.348181	0.306261	0.327264
325.22	0.31154	0.381428	0.377785	0.343156	0.300644	0.321503
325.42	0.321896	0.393876	0.376651	0.345881	0.310003	0.336245
325.61	0.323202	0.386424	0.388344	0.343472	0.316543	0.331413
325.82	0.317463	0.394614	0.389124	0.353248	0.317627	0.330642
326.02	0.328666	0.387154	0.379459	0.35236	0.316945	0.337752
326.22	0.332494	0.402775	0.398958	0.357502	0.321526	0.340692
326.42	0.329236	0.393237	0.381664	0.35019	0.319771	0.337294
326.63	0.330905	0.405354	0.396814	0.365282	0.319253	0.340772
326.81	0.348347	0.402878	0.398284	0.367447	0.327562	0.347037
327.02	0.33655	0.405693	0.401533	0.365759	0.330491	0.341244
327.22	0.348747	0.410443	0.401264	0.376838	0.334661	0.352816
327.42	0.344519	0.410093	0.406556	0.372178	0.338492	0.354478
327.62	0.342133	0.418898	0.39917	0.370502	0.34201	0.35138
327.81	0.348507	0.411811	0.409701	0.374147	0.341966	0.356899
328.01	0.352164	0.422059	0.419219	0.378018	0.343883	0.360306
328.22	0.352268	0.414444	0.406158	0.378797	0.345203	0.358924
328.42	0.354476	0.423989	0.414436	0.383045	0.342553	0.359995
328.62	0.351772	0.424132	0.416485	0.384174	0.352307	0.371564
328.83	0.358309	0.432339	0.417851	0.388608	0.347992	0.361046
329.01	0.362521	0.436389	0.422947	0.392453	0.349338	0.371852
329.22	0.368457	0.429308	0.429034	0.396491	0.356439	0.373314
329.42	0.363715	0.43977	0.421494	0.397542	0.358999	0.372937
329.62	0.380736	0.434461	0.432913	0.40082	0.359215	0.375024
329.82	0.367501	0.448254	0.427551	0.397007	0.366367	0.37237
330.01	0.368616	0.438318	0.431293	0.393584	0.365875	0.375127
330.21	0.381085	0.451378	0.446724	0.406326	0.373525	0.381629
330.42	0.377358	0.44386	0.444629	0.408077	0.372134	0.386244
330.62	0.381207	0.446784	0.435901	0.410441	0.372372	0.380889
330.82	0.385689	0.447352	0.448472	0.409072	0.374482	0.398259
331.02	0.383527	0.452099	0.443077	0.410327	0.374699	0.383892
331.21	0.383136	0.46015	0.443914	0.421495	0.382973	0.388438
331.42	0.387168	0.457236	0.45598	0.419091	0.384851	0.404728
331.62	0.386631	0.46394	0.451536	0.421774	0.390098	0.39217
331.82	0.392019	0.457184	0.453908	0.420222	0.384738	0.394262
332.01	0.404193	0.461587	0.459215	0.427694	0.392327	0.40847
332.23	0.397202	0.468881	0.461857	0.424053	0.390801	0.400986
332.41	0.397374	0.468727	0.459979	0.426797	0.388947	0.404889
332.62	0.40537	0.4748	0.470776	0.436244	0.398993	0.415601
332.82	0.400745	0.468363	0.460515	0.433001	0.39695	0.408062
333.02	0.413362	0.482925	0.466612	0.440648	0.397169	0.415403
333.23	0.414946	0.468768	0.473159	0.434413	0.404324	0.416958
333.41	0.404183	0.489002	0.477129	0.446071	0.406903	0.4142
333.61	0.41113	0.481741	0.470298	0.443762	0.408964	0.413657
333.82	0.421169	0.493552	0.478385	0.442273	0.416998	0.429593
334.02	0.417348	0.48799	0.480192	0.444828	0.411685	0.419542
334.22	0.421774	0.488528	0.491198	0.450372	0.416728	0.431986
334.43	0.422127	0.491616	0.482971	0.450999	0.416546	0.434852
334.61	0.419384	0.489326	0.48428	0.455148	0.422587	0.424567
334.82	0.4339	0.503067	0.490345	0.460823	0.423893	0.436024
335.02	0.430779	0.49247	0.494136	0.448856	0.420269	0.436948
335.22	0.43405	0.500893	0.489934	0.465542	0.43379	0.433296
335.42	0.441147	0.503992	0.502263	0.463363	0.429448	0.440892
335.61	0.438396	0.507931	0.505827	0.47307	0.427113	0.452277
335.81	0.437505	0.504889	0.503334	0.469506	0.437163	0.439825
336.02	0.441038	0.509289	0.50845	0.471548	0.437323	0.44831
336.22	0.44597	0.510383	0.502067	0.467401	0.441443	0.454042
336.42	0.451622	0.506165	0.503697	0.47024	0.437533	0.451687
336.63	0.443939	0.521938	0.507663	0.474695	0.439948	0.457038
336.81	0.444492	0.521049	0.512514	0.479335	0.446475	0.460994
337.02	0.447569	0.526989	0.51766	0.485854	0.451287	0.454814
337.22	0.455294	0.531368	0.520501	0.47789	0.449313	0.464931
337.42	0.448447	0.527682	0.51933	0.486568	0.457135	0.458027
337.62	0.456077	0.531996	0.516869	0.491723	0.45987	0.463608
337.81	0.464079	0.531717	0.533521	0.497587	0.457872	0.461508
338.01	0.464295	0.532723	0.531864	0.489781	0.464817	0.466675
338.22	0.457958	0.537192	0.525196	0.490036	0.459546	0.46554
338.42	0.462688	0.541047	0.530401	0.501329	0.465333	0.471575
338.62	0.468342	0.53455	0.529632	0.496924	0.467061	0.465845
338.81	0.4743	0.548575	0.540114	0.511801	0.470092	0.475189
339.01	0.47263	0.548388	0.538491	0.500343	0.473642	0.482588
339.21	0.472041	0.550012	0.547793	0.509367	0.480187	0.47885
339.4	0.473413	0.549894	0.532028	0.513532	0.476129	0.481851
339.62	0.48483	0.556385	0.547003	0.512209	0.482798	0.47915
339.82	0.487076	0.552793	0.548678	0.517121	0.482749	0.480961
340.01	0.486971	0.56566	0.548886	0.515738	0.482912	0.484484
340.21	0.497278	0.571208	0.548682	0.517177	0.492639	0.491434
340.42	0.489442	0.562749	0.547969	0.520762	0.496368	0.482927
340.62	0.494171	0.570594	0.559058	0.525923	0.493481	0.493857
340.82	0.486192	0.563119	0.553523	0.525433	0.489892	0.493704
341.02	0.497816	0.565342	0.560667	0.526593	0.489962	0.50114
341.21	0.501937	0.579195	0.562774	0.531566	0.491248	0.501737
341.42	0.503773	0.578937	0.571494	0.530275	0.497999	0.508055
341.62	0.503791	0.575249	0.569199	0.535706	0.50651	0.504427
341.82	0.503873	0.584901	0.575037	0.53591	0.499896	0.508706
342.02	0.506573	0.586554	0.570722	0.535086	0.511381	0.511751
342.23	0.509213	0.578975	0.584523	0.539608	0.506296	0.514503
342.41	0.517037	0.59175	0.583465	0.539424	0.50675	0.513177
342.62	0.512051	0.58861	0.577615	0.537642	0.506029	0.507298
342.82	0.510807	0.588839	0.580377	0.550176	0.511633	0.512964
343.02	0.513947	0.58797	0.580555	0.551218	0.51743	0.522667
343.22	0.520932	0.595992	0.583494	0.556506	0.522369	0.518061
343.41	0.522344	0.596724	0.587125	0.55227	0.525669	0.516487
343.61	0.529057	0.604227	0.597335	0.558573	0.5219	0.524559
343.82	0.527418	0.603552	0.597201	0.5554	0.527618	0.519564
344.02	0.530416	0.601907	0.593027	0.561363	0.528789	0.536694
344.22	0.535828	0.610663	0.608137	0.571058	0.528051	0.534977
344.43	0.537587	0.605187	0.592268	0.567954	0.534559	0.527863
344.61	0.529851	0.612148	0.602903	0.570241	0.5486	0.535319
344.82	0.539191	0.612782	0.605247	0.570823	0.535863	0.546373
345	0.536899	0.612954	0.606839	0.573977	0.546359	0.538366
345.22	0.545677	0.619602	0.61401	0.577298	0.544983	0.540811
345.42	0.547518	0.613602	0.609668	0.577039	0.539539	0.547817
345.63	0.547813	0.630462	0.610403	0.579242	0.549998	0.545878
345.81	0.549033	0.618662	0.618222	0.582427	0.54844	0.549499
346.02	0.550956	0.632596	0.622992	0.593585	0.554766	0.552093
346.22	0.549172	0.61763	0.612433	0.585619	0.551935	0.552737
346.42	0.554449	0.627545	0.625314	0.589029	0.557315	0.557723
346.63	0.551168	0.625381	0.619751	0.593332	0.564976	0.557973
346.81	0.5608	0.631858	0.623205	0.596841	0.562764	0.552535
347.02	0.56241	0.63357	0.638117	0.594649	0.562416	0.566349
347.22	0.564391	0.632711	0.637068	0.594535	0.569387	0.559442
347.42	0.567254	0.640937	0.632726	0.604865	0.56939	0.560368
347.62	0.566637	0.63881	0.632652	0.603301	0.57152	0.563818
347.83	0.565344	0.64037	0.635007	0.600001	0.571145	0.568336
348.01	0.566261	0.641663	0.634622	0.604998	0.574465	0.560351
348.22	0.569564	0.650148	0.638156	0.613112	0.576415	0.582809
348.42	0.566888	0.647511	0.638556	0.6092	0.579622	0.573655
348.62	0.57469	0.660753	0.641331	0.611984	0.584964	0.578104
348.83	0.576252	0.654173	0.645271	0.616818	0.583172	0.582145
349.03	0.584182	0.655405	0.643017	0.616133	0.587166	0.573738
349.21	0.580366	0.66264	0.645244	0.620179	0.585648	0.583649
349.42	0.58978	0.660566	0.657585	0.612015	0.590521	0.587598
349.62	0.587505	0.669105	0.646711	0.624674	0.585706	0.5882
349.82	0.59319	0.667797	0.659587	0.624755	0.589258	0.588497
350.03	0.591735	0.675725	0.658307	0.622188	0.599331	0.596092
350.21	0.587885	0.66004	0.65899	0.624243	0.596092	0.587627
350.42	0.602795	0.678466	0.661864	0.631059	0.599067	0.593527
350.62	0.598167	0.678204	0.667093	0.632992	0.602012	0.597277
350.82	0.599145	0.673846	0.667118	0.641793	0.603687	0.592798
351.02	0.604593	0.686852	0.671182	0.637059	0.607538	0.603044
351.23	0.598105	0.681877	0.672937	0.636925	0.603026	0.601625
351.41	0.605841	0.680993	0.670929	0.640423	0.610099	0.604547
351.62	0.608978	0.677814	0.68003	0.640623	0.612957	0.601383
351.82	0.614709	0.692258	0.680449	0.646331	0.623755	0.61226
352.02	0.605403	0.687644	0.677236	0.64948	0.621622	0.606573
352.23	0.620387	0.702716	0.68276	0.653708	0.623139	0.614819
352.41	0.616037	0.691077	0.682595	0.652551	0.620354	0.610451
352.61	0.618523	0.70188	0.688472	0.656284	0.622433	0.613802
352.82	0.617781	0.700958	0.693348	0.656424	0.616488	0.620006
353.02	0.611937	0.703162	0.684951	0.657876	0.627404	0.62032
353.22	0.62707	0.7061	0.69001	0.659429	0.62538	0.618414
353.43	0.629459	0.705852	0.688568	0.660144	0.626645	0.62759
353.61	0.627854	0.706583	0.697491	0.66127	0.637279	0.629891
353.82	0.630495	0.706365	0.699595	0.66692	0.632457	0.623304
354.02	0.637463	0.712138	0.706737	0.667803	0.635402	0.626178
354.22	0.629769	0.718366	0.693328	0.663876	0.641571	0.625594
354.42	0.638996	0.717826	0.710772	0.674045	0.643947	0.637909
354.61	0.638668	0.72506	0.710193	0.675136	0.644515	0.639716
354.82	0.641991	0.713064	0.706875	0.666377	0.645233	0.62757
355	0.641272	0.724119	0.705214	0.683007	0.64961	0.636747
355.22	0.646306	0.7183	0.718489	0.672059	0.647147	0.643054
355.42	0.645531	0.723726	0.711579	0.682835	0.651126	0.630062
355.63	0.64792	0.727517	0.719036	0.684835	0.653444	0.64549
355.81	0.649731	0.738149	0.718036	0.687622	0.660602	0.648418
356.02	0.649396	0.728642	0.722924	0.692549	0.663606	0.64825
356.22	0.660479	0.727373	0.725291	0.693089	0.660947	0.65269
356.42	0.657211	0.736112	0.723844	0.694119	0.664376	0.65808
356.63	0.655383	0.736781	0.722284	0.693282	0.667335	0.650764
356.83	0.663146	0.746046	0.737691	0.698593	0.673704	0.662236
357.02	0.657688	0.732195	0.730636	0.701426	0.66486	0.661762
357.22	0.667777	0.731794	0.726962	0.697843	0.669779	0.664238
357.42	0.665361	0.746345	0.731563	0.702377	0.677758	0.665226
357.62	0.676626	0.746515	0.734729	0.704111	0.672661	0.660961
357.83	0.672299	0.748092	0.735298	0.707523	0.677813	0.664246
358.01	0.670408	0.75201	0.748274	0.706213	0.677361	0.668809
358.22	0.67831	0.756379	0.743597	0.702608	0.683217	0.667928
358.42	0.675968	0.753108	0.74004	0.708526	0.68114	0.66587
358.62	0.682154	0.757425	0.749169	0.716971	0.690747	0.674285
358.82	0.675408	0.751642	0.743774	0.71309	0.685428	0.67199
359.01	0.682002	0.76329	0.752497	0.722161	0.693673	0.67604
359.21	0.682351	0.771142	0.749183	0.72099	0.70126	0.684521
359.42	0.678328	0.767378	0.751645	0.722557	0.692589	0.679285
359.62	0.689849	0.767539	0.754694	0.724563	0.696302	0.680484
359.82	0.68788	0.769176	0.76079	0.730862	0.702832	0.684696
360.02	0.696717	0.773275	0.750458	0.729069	0.701386	0.683923
360.21	0.693374	0.765831	0.752866	0.72734	0.707093	0.681492
360.42	0.701366	0.786261	0.775689	0.737528	0.706011	0.694487
360.62	0.694903	0.766165	0.756489	0.729281	0.707441	0.688251
360.82	0.70406	0.783224	0.766898	0.740114	0.71159	0.689199
361.02	0.695376	0.779941	0.765563	0.740658	0.709974	0.70123
361.23	0.703089	0.788686	0.773306	0.747803	0.707209	0.695206
361.41	0.704859	0.790433	0.766559	0.751554	0.710676	0.700644
361.62	0.709481	0.792792	0.772418	0.741598	0.715038	0.702739
361.82	0.710615	0.798433	0.77356	0.751301	0.713969	0.702914
362.02	0.712633	0.791875	0.78295	0.747545	0.719648	0.709517
362.23	0.714192	0.799765	0.784611	0.748801	0.72757	0.709278
362.43	0.714743	0.794966	0.782165	0.750335	0.72381	0.709649
362.61	0.718992	0.806184	0.79281	0.753053	0.731548	0.709075
362.82	0.722082	0.800169	0.78847	0.759611	0.72523	0.718687
363.02	0.715783	0.796888	0.78992	0.757244	0.728649	0.706459
363.22	0.724879	0.81373	0.800463	0.766204	0.732297	0.716281
363.43	0.724024	0.79894	0.794798	0.752982	0.732565	0.718792
363.61	0.7228	0.810694	0.792313	0.772492	0.742073	0.71539
363.82	0.723695	0.80889	0.805872	0.763099	0.741558	0.720175
364.02	0.726876	0.810105	0.802262	0.771839	0.74347	0.723523
364.22	0.727656	0.810454	0.793398	0.768423	0.735159	0.724946
364.42	0.735738	0.821098	0.80436	0.77718	0.744849	0.737095
364.61	0.735106	0.818891	0.805473	0.775098	0.742571	0.733732
364.81	0.739204	0.818254	0.808683	0.77308	0.749223	0.729168
365.02	0.740384	0.826995	0.809441	0.771762	0.750317	0.739829
365.22	0.737545	0.820515	0.818739	0.782265	0.757175	0.729678
365.41	0.741704	0.830454	0.809142	0.784382	0.761755	0.730389
365.63	0.738476	0.819772	0.817994	0.785417	0.755241	0.73858
365.81	0.746415	0.830628	0.820788	0.791325	0.761963	0.740422
366	0.746777	0.830611	0.812674	0.783945	0.765314	0.740571
366.22	0.760741	0.834389	0.826991	0.793613	0.760955	0.752883
366.42	0.74406	0.837008	0.822505	0.793949	0.755364	0.741703
366.62	0.75592	0.839161	0.830044	0.794274	0.761081	0.750326
366.81	0.756454	0.841458	0.823046	0.797427	0.781409	0.756232
367.01	0.746872	0.83418	0.833744	0.797172	0.772088	0.748357
367.22	0.759432	0.850734	0.821012	0.800326	0.777422	0.755213
367.42	0.764161	0.839788	0.840504	0.79986	0.773936	0.752086
367.62	0.768169	0.840968	0.823175	0.805668	0.778837	0.752973
367.83	0.768497	0.851078	0.843153	0.810301	0.774903	0.759098
368.01	0.770609	0.847754	0.847592	0.809249	0.779977	0.765019
368.21	0.771013	0.851892	0.836716	0.803815	0.776529	0.759165
368.42	0.778166	0.850233	0.843634	0.81441	0.778186	0.763106
368.62	0.777536	0.859162	0.845312	0.807795	0.791962	0.771609
368.82	0.778331	0.849924	0.849019	0.812032	0.783486	0.764276
369.01	0.782703	0.861975	0.846966	0.816847	0.787409	0.769307
369.21	0.777515	0.855284	0.854967	0.821	0.784988	0.768611
369.42	0.774572	0.863518	0.847173	0.820023	0.799974	0.764254
369.62	0.787909	0.86613	0.858071	0.823492	0.792876	0.779225
369.82	0.781717	0.868768	0.857471	0.823074	0.800564	0.773273
370.02	0.779443	0.872539	0.859766	0.822611	0.800687	0.773442
370.21	0.793808	0.873585	0.861432	0.823193	0.800929	0.780887
370.42	0.786037	0.870321	0.861915	0.828501	0.805577	0.785501
370.62	0.792966	0.873401	0.859453	0.834925	0.805534	0.778262
370.82	0.794104	0.877633	0.864908	0.835772	0.807855	0.782547
371.02	0.790621	0.876236	0.868808	0.827692	0.806172	0.783968
371.23	0.798912	0.882807	0.872388	0.842983	0.81627	0.790405
371.41	0.804929	0.886384	0.871296	0.835417	0.816629	0.79301
371.62	0.796118	0.891247	0.874225	0.84536	0.816202	0.785082
371.82	0.804641	0.889364	0.875473	0.84142	0.814402	0.793897
372.02	0.806708	0.885238	0.890223	0.844811	0.818754	0.800687
372.21	0.807443	0.897565	0.875662	0.842455	0.820996	0.799861
372.41	0.80144	0.890604	0.880432	0.848023	0.818928	0.795283
372.61	0.816531	0.894888	0.885849	0.845654	0.831744	0.808222
372.8	0.814083	0.897985	0.884463	0.849424	0.818216	0.805923
373.02	0.809709	0.898738	0.894613	0.860385	0.833946	0.803278
373.22	0.810721	0.902705	0.889738	0.853144	0.829276	0.80856
373.43	0.818519	0.901672	0.8859	0.863053	0.83233	0.803126
373.61	0.822361	0.911355	0.880782	0.859193	0.834378	0.812772
373.82	0.822361	0.902072	0.906115	0.855715	0.834453	0.812906
374.02	0.818023	0.908613	0.8933	0.861559	0.840706	0.80865
374.22	0.829817	0.911803	0.897836	0.86765	0.840175	0.814645
374.42	0.823546	0.918836	0.899166	0.863719	0.845248	0.816409
374.61	0.818351	0.90923	0.902086	0.868523	0.841182	0.813236
374.81	0.834043	0.916108	0.917629	0.872578	0.847678	0.823633
375.02	0.829393	0.912581	0.903138	0.868596	0.849253	0.822822
375.22	0.828223	0.915465	0.900775	0.87617	0.84595	0.813905
375.42	0.831123	0.923451	0.91341	0.883869	0.854221	0.835684
375.63	0.827802	0.913378	0.908787	0.875661	0.85009	0.826678
375.81	0.834935	0.930635	0.910361	0.883251	0.849084	0.824845
376.02	0.846371	0.922526	0.918953	0.885405	0.850362	0.833675
376.22	0.843846	0.923929	0.919202	0.872526	0.857751	0.823116
376.42	0.842926	0.93112	0.914642	0.887764	0.855346	0.831048
376.62	0.848742	0.931449	0.920376	0.889043	0.862491	0.839015
376.83	0.844264	0.934226	0.910193	0.884497	0.862074	0.832557
377.01	0.844216	0.929028	0.92001	0.886883	0.859304	0.830081
377.22	0.851106	0.943757	0.931772	0.891433	0.868951	0.843373
377.42	0.850891	0.929769	0.923288	0.892157	0.867733	0.833869
377.62	0.854051	0.938701	0.931312	0.895817	0.878661	0.843522
377.83	0.857125	0.944196	0.921321	0.899898	0.875018	0.842108
378.01	0.855244	0.941595	0.931603	0.900214	0.874071	0.84579
378.21	0.853621	0.943161	0.927346	0.903799	0.871336	0.847361
378.42	0.863879	0.954117	0.939556	0.904856	0.877122	0.849357
378.62	0.859669	0.953799	0.938162	0.902782	0.882744	0.844879
378.82	0.865027	0.947318	0.936578	0.898721	0.886047	0.857267
379.03	0.866328	0.951489	0.936939	0.911405	0.884754	0.858883
379.21	0.869774	0.951443	0.940967	0.909135	0.882989	0.849498
379.42	0.869811	0.957532	0.936124	0.916019	0.88825	0.860681
379.62	0.870122	0.948249	0.948426	0.909183	0.885308	0.858481
379.82	0.871076	0.955673	0.943518	0.911712	0.89838	0.858345
380.02	0.876627	0.968176	0.950791	0.91228	0.89266	0.866537
380.21	0.873502	0.963672	0.952824	0.915358	0.896399	0.870934
380.41	0.878622	0.962052	0.945516	0.91767	0.889608	0.852014
380.62	0.882692	0.965202	0.956031	0.923942	0.897237	0.865807
380.82	0.886209	0.967718	0.957598	0.927263	0.901991	0.873043
381.02	0.878173	0.973459	0.955426	0.927634	0.901899	0.864638
381.23	0.88607	0.974405	0.961687	0.930436	0.900666	0.883018
381.41	0.881574	0.963486	0.967154	0.924431	0.903237	0.875683
381.61	0.885718	0.979031	0.963705	0.930788	0.908589	0.868285
381.82	0.886943	0.976111	0.969968	0.934566	0.911151	0.878866
382.02	0.889825	0.977772	0.963319	0.939111	0.917361	0.873526
382.22	0.900111	0.975355	0.967603	0.937853	0.908379	0.885924
382.43	0.90028	0.98109	0.973039	0.941769	0.921539	0.877347
382.61	0.895253	0.981448	0.97199	0.934047	0.91903	0.885998
382.82	0.897857	0.98542	0.976569	0.941818	0.91245	0.879709
383.02	0.905875	0.992782	0.971265	0.95117	0.925854	0.896244
383.22	0.894507	0.982477	0.973926	0.947538	0.925762	0.878044
383.42	0.90826	0.995875	0.977112	0.9471	0.932081	0.895444
383.61	0.9097	0.990696	0.984536	0.950806	0.926571	0.893363
383.82	0.902582	0.993892	0.98437	0.955054	0.933268	0.891511
384.02	0.909258	0.987464	0.980944	0.948451	0.924998	0.900423
384.22	0.913023	0.999215	0.981359	0.952064	0.930051	0.895663
384.42	0.906673	0.994962	0.986542	0.945049	0.931541	0.891002
384.63	0.921029	1.0065	0.994415	0.952787	0.935602	0.89899
384.81	0.9122	1.01098	0.996745	0.963754	0.939246	0.908402
385.02	0.917765	1.00752	0.987038	0.953264	0.932101	0.893722
385.2	0.919125	1.0138	0.992369	0.965443	0.936734	0.902615
385.42	0.915681	1.00944	1.00075	0.966178	0.937464	0.908945
385.63	0.921236	1.0097	0.998925	0.973996	0.939065	0.90437
385.81	0.92628	1.01131	0.999264	0.970571	0.94325	0.908011
386.02	0.927361	1.01904	1.00015	0.96941	0.944685	0.909912
386.22	0.925574	1.01144	0.994093	0.967967	0.943345	0.904733
386.42	0.930563	1.02277	1.00848	0.978804	0.95322	0.915415
386.62	0.926459	1.02655	1.00477	0.969993	0.952843	0.905789
386.83	0.931792	1.02239	1.00549	0.977999	0.95512	0.916936
387.01	0.933659	1.0261	1.01403	0.973647	0.954953	0.925398
387.22	0.931012	1.025	1.00279	0.975856	0.957941	0.919662
387.42	0.94001	1.03285	1.01033	0.983214	0.96009	0.917522
387.62	0.94044	1.02919	1.01288	0.981857	0.958635	0.927053
387.82	0.938146	1.02594	1.01618	0.987794	0.961198	0.913571
388.03	0.945872	1.03689	1.02199	0.988207	0.958914	0.930347
388.21	0.937052	1.02911	1.02383	0.985304	0.965687	0.934609
388.42	0.936461	1.04164	1.0203	0.986374	0.967819	0.933116
388.62	0.940907	1.03787	1.02289	0.993926	0.968603	0.931834
388.82	0.948785	1.04132	1.02646	0.99055	0.973916	0.940321
389.02	0.941824	1.03377	1.02109	0.989474	0.971168	0.931365
389.21	0.952418	1.03498	1.0304	0.998541	0.968584	0.930568
389.42	0.952223	1.04315	1.03366	0.99522	0.976403	0.941167
389.62	0.945869	1.04267	1.02966	1.00348	0.978869	0.93409
389.82	0.956519	1.04365	1.03764	1.00432	0.984502	0.942839
390.02	0.95602	1.04432	1.03596	1.00185	0.983723	0.947522
390.23	0.960263	1.0555	1.02991	1.00017	0.980546	0.941255
390.41	0.956362	1.04944	1.02816	1.00574	0.98785	0.947097
390.62	0.962919	1.05522	1.04303	1.0119	0.987403	0.9521
390.82	0.964541	1.04996	1.03409	1.00887	0.991894	0.942679
391.02	0.961126	1.06704	1.04696	1.00984	0.985636	0.957836
391.23	0.964096	1.0531	1.04717	1.01266	0.986356	0.958237
391.41	0.966335	1.05489	1.0441	1.01731	0.991758	0.945089
391.61	0.973319	1.06588	1.05213	1.01787	0.987184	0.965314
391.82	0.96639	1.0575	1.04712	1.01643	0.995624	0.960211
392.02	0.979857	1.07244	1.04896	1.02257	0.996491	0.962378
392.22	0.974465	1.05746	1.05688	1.02529	0.999596	0.958856
392.43	0.975839	1.07475	1.06111	1.02283	1.00197	0.958115
392.61	0.978768	1.06143	1.04836	1.02134	1.00581	0.958344
392.82	0.984185	1.07618	1.06169	1.02627	1.00973	0.969816
393.02	0.980993	1.07324	1.06273	1.02493	1.00492	0.964817
393.22	0.983027	1.07665	1.06214	1.0371	1.00983	0.96619
393.42	0.982368	1.08129	1.05426	1.03136	1.01179	0.972502
393.61	0.98367	1.07549	1.06686	1.02965	1.00556	0.976065
393.82	0.986557	1.08029	1.06224	1.03681	1.01026	0.96826
394.02	0.989986	1.07544	1.07674	1.0321	1.0078	0.972401
394.22	0.98717	1.08213	1.06578	1.04448	1.01783	0.97469
394.42	0.998596	1.08149	1.07192	1.03991	1.01568	0.981568
394.63	0.995518	1.08684	1.07903	1.03579	1.02258	0.982004
394.81	0.993881	1.08531	1.0764	1.04382	1.01695	0.979609
395.02	0.993792	1.09897	1.07441	1.043	1.02032	0.978276
395.22	1.00074	1.08913	1.0781	1.04433	1.01607	0.990502
395.42	0.994198	1.08831	1.07471	1.05025	1.01953	0.980832
395.62	1.00294	1.10498	1.08495	1.04604	1.02369	0.994929
395.83	0.999758	1.09539	1.08219	1.0524	1.03208	0.984156
396.01	1.00566	1.10118	1.08714	1.05688	1.02561	0.985964
396.22	1.00625	1.09948	1.08028	1.05269	1.02677	0.987636
396.42	1.00558	1.10961	1.08596	1.05584	1.03206	0.9954
396.62	1.01148	1.10548	1.09294	1.05803	1.03368	0.9926
396.83	1.00985	1.10666	1.0939	1.05877	1.03821	0.995368
397.03	1.00798	1.105	1.08383	1.06049	1.03552	0.996104
397.21	1.01174	1.10294	1.09402	1.06517	1.04159	0.995489
397.42	1.02347	1.11465	1.10067	1.06438	1.03792	1.00538
397.62	1.01399	1.10865	1.09637	1.06279	1.04282	0.995806
397.82	1.01745	1.11486	1.09867	1.07042	1.04607	1.00201
398.01	1.02747	1.11706	1.10058	1.06085	1.03947	1.00827
398.21	1.02126	1.11694	1.10525	1.07188	1.04907	1.00848
398.42	1.02039	1.11332	1.10293	1.07268	1.04674	1.00628
398.62	1.0256	1.12651	1.10473	1.07871	1.05122	1.01632
398.81	1.02246	1.12256	1.10459	1.08173	1.05287	1.01066
399.02	1.03411	1.12022	1.11158	1.0759	1.048	1.00821
399.21	1.02698	1.12749	1.11491	1.07593	1.06009	1.02005
[truncated: 41,287 more rows]

## Sheet: Dissociation only
Fig 5E (disassembly kinetics of V-ATPase (only dissociation phase))
	BLI signal (nm)
Time (sec)	MgATP	MgAMP-PNP	Oxr1	MgATP+Oxr1	MgAMP-PNP+Oxr1	MgATP+KNO3
0	0	0	0	0	0	0
0.2	-0.00317502	0.00303196	0.0008617	0.00339413	-0.00495546	-0.00541523
0.4	-0.00125678	0.00068827	0.00134369	0.001324	-0.0051737	-0.0116348
0.6	-0.00374874	0.00436069	0.00385277	0.00398079	-0.00248306	-0.0179332
0.8	-0.00078138	0.00385997	-0.00586004	0.00500797	-0.00134226	-0.0206098
1	-0.00847159	0.00067488	-0.00152931	-0.00375055	-0.00210155	-0.0285922
1.2	-0.00993536	0.00388712	-0.002976	-0.00688163	0.00328115	-0.0324559
1.4	-0.00244651	0.00400499	-0.00131379	-0.00553581	-0.00405737	-0.0422548
1.6	-0.00604517	0.0009024	-0.00352105	-0.00557084	-0.00586282	-0.0500145
1.8	-0.010363	0.00430406	-0.00189177	-0.00614749	-0.00374819	-0.0452736
2	-0.0157957	0.00157073	-0.0062009	-0.0118444	0.00501396	-0.0536443
2.2	-0.00749236	0.00224673	-0.00200485	-0.0130881	-0.00194669	-0.0625093
2.4	-0.00858768	0.00557073	0.00572614	-0.0176866	0.00115617	-0.0640806
2.6	-0.00903277	-0.00175394	-0.00428179	-0.0113558	-0.00369335	-0.0666321
2.8	-0.00937633	-0.0005359	-0.00169008	-0.0219555	-0.00278504	-0.0763161
3	-0.00926824	-0.00314251	-0.00296232	-0.0191281	-0.00271489	-0.0782016
3.2	-0.0115241	0.00640066	-0.00346861	-0.0220168	-0.00373996	-0.0834504
3.4	-0.00782749	0.00664629	0.00247191	-0.0273369	-0.00612205	-0.0877437
3.6	-0.00909946	-0.00341366	-0.00113356	-0.0240699	-0.00583002	-0.0883529
3.8	-0.00762215	0.00219128	-0.00342419	-0.0266285	-0.00313285	-0.0981027
4	-0.00430563	0.00031438	-0.00105828	-0.0324892	-0.00167712	-0.0939523
4.2	-0.013561	0.00375425	0.00344287	-0.0357875	-0.00426164	-0.107415
4.4	-0.0138988	-0.00365147	-0.00236856	-0.032242	-0.00570696	-0.108704
4.6	-0.0123745	0.0046048	-0.00299072	-0.0321277	-0.00056896	-0.11526
4.8	-0.0166957	-0.00038889	-0.00191864	-0.042416	-0.00421789	-0.111194
5	-0.0123467	-0.0002549	-0.00282306	-0.0360478	-0.00821606	-0.118869
5.2	-0.00757342	0.00535683	-0.00582319	-0.0370732	-0.00588503	-0.1181
5.4	-0.00956218	0.00514746	-0.00549659	-0.0427341	-0.00834134	-0.117402
5.6	-0.0132975	-0.00188913	-0.00080379	-0.0474048	-0.0114976	-0.123699
5.8	-0.0107329	0.003225	-0.00442354	-0.0432522	-0.0088878	-0.118694
6	-0.0131568	0.00499416	-0.00180898	-0.0376403	-0.00772827	-0.129048
6.2	-0.00885742	0.0079511	-0.00766196	-0.0512335	-0.0114042	-0.128488
6.4	-0.0132578	0.00337175	0.00207574	-0.0604247	-0.00606826	-0.128222
6.6	-0.0140784	0.00089137	-0.00555519	-0.052461	-0.0116154	-0.134238
6.8	-0.011172	-0.00374427	-0.00446717	-0.0559407	-0.00925976	-0.143085
7	-0.0138632	0.00299272	-0.00564224	-0.0577877	-0.00654382	-0.143028
7.2	-0.0126959	0.00051401	-0.00356734	-0.0667748	-0.00575566	-0.150901
7.4	-0.0170718	-0.00254256	-0.00724668	-0.06014	-0.0140136	-0.145316
7.6	-0.0118325	-0.00779625	-0.00955217	-0.0608586	-0.00677437	-0.148517
7.8	-0.0109041	0.0044423	-0.00365959	-0.061756	-0.0121022	-0.154334
8	-0.0181032	0.00104547	-0.00122962	-0.0672049	-0.00749412	-0.15768
8.2	-0.0112781	-0.00090427	-0.00209539	-0.0672702	-0.00751871	-0.154623
8.4	-0.0126432	-0.00322003	-0.00407575	-0.0602099	-0.0123544	-0.16181
8.6	-0.0188113	0.00205318	-0.00031774	-0.0667386	-0.0104139	-0.163585
8.8	-0.0130299	-0.00119515	-0.00327502	-0.0705913	-0.0125615	-0.164668
9	-0.0134645	0.00036712	-0.00784107	-0.0759562	-0.00687782	-0.171604
9.2	-0.00747137	-0.00162009	-0.0092657	-0.0745009	-0.0136668	-0.168014
9.4	-0.0156795	-0.00115126	-0.00189992	-0.0763407	-0.0177261	-0.174171
9.6	-0.0135101	0.00465758	-0.00615129	-0.0750145	-0.0121853	-0.180089
9.8	-0.013783	1.873e-05	-0.00860466	-0.0833311	-0.012111	-0.17752
10	-0.0178274	-0.00015689	-0.00324802	-0.0866998	-0.00503131	-0.174126
10.2	-0.0161364	-0.00323282	-0.00687872	-0.0862334	-0.011999	-0.178402
10.4	-0.0169516	0.00228696	-0.00835235	-0.0828779	-0.00424432	-0.181321
10.6	-0.0106707	-0.00030019	-0.00055027	-0.0886535	-0.009836	-0.188264
10.8	-0.0161399	0.00626275	-0.00522826	-0.0936549	-0.0155394	-0.184868
11	-0.00982006	-0.0021553	-0.00471072	-0.0859911	-0.00683372	-0.189642
11.2	-0.0139789	0.00336882	-0.0055385	-0.0921126	-0.0146707	-0.18503
11.4	-0.0104591	0.00149121	-0.00889758	-0.0893866	-0.00553244	-0.192952
11.6	-0.0123841	0.00251965	0.00117415	-0.0940128	-0.0123099	-0.19263
11.8	-0.0160464	8.618e-05	-0.00875638	-0.0972803	-0.0101073	-0.19727
12	-0.0200969	0.00384381	-0.0112273	-0.0960243	-0.00095568	-0.198323
12.2	-0.0230193	0.00191166	-0.00752032	-0.0966503	-0.00845551	-0.200233
12.4	-0.0183934	-0.00380609	-0.00473272	-0.108851	-0.0119584	-0.201763
12.6	-0.0129614	0.00379737	-0.0048684	-0.0991306	-0.00433881	-0.201499
12.8	-0.0118145	0.00123977	-0.0100275	-0.103467	-0.00846516	-0.197929
13	-0.0157292	0.00411741	-0.00416742	-0.101442	-0.012745	-0.20667
13.2	-0.0147371	-0.00200422	-0.0066362	-0.108399	-0.00792614	-0.212263
13.4	-0.0162077	0.00332588	-0.00608308	-0.111872	-0.00969914	-0.207285
13.6	-0.0144133	0.00117345	0.00547451	-0.109122	-0.0051766	-0.210654
13.8	-0.00920386	0.00542418	-0.00782146	-0.114834	-0.00824774	-0.214498
14	-0.0131019	0.001508	-0.00138693	-0.109385	-0.0144624	-0.212368
14.2	-0.0172027	0.00023669	-0.00738999	-0.116683	-0.016977	-0.224407
14.4	-0.0167815	0.00281142	-0.00339625	-0.115091	-0.0102787	-0.218865
14.6	-0.0149454	0.00582015	-0.00516547	-0.111711	-0.0025315	-0.217718
14.8	-0.0189042	0.00671319	-0.00969119	-0.116998	-0.00557589	-0.222641
15	-0.0137952	0.00166192	-0.0100081	-0.116663	-0.00407212	-0.225267
15.2	-0.0125947	-0.00215582	-0.00823468	-0.123622	-0.0126517	-0.228758
15.4	-0.0173906	-0.00095356	-0.00632427	-0.119669	-0.0143933	-0.226345
15.6	-0.00883368	0.00306368	-0.00704091	-0.127608	-0.00288247	-0.227694
15.8	-0.0155926	0.00554277	-0.00589692	-0.12099	-0.0166586	-0.227225
16	-0.0140844	-0.00410223	-0.00723181	-0.127386	-0.0141577	-0.233302
16.2	-0.0149032	-0.00574339	-0.0033682	-0.126494	-0.0108175	-0.233979
16.4	-0.0214572	0.0012064	-0.00744037	-0.129211	-0.0149672	-0.236045
16.6	-0.0169039	0.00835745	-0.00842479	-0.120901	-0.0126334	-0.238327
16.8	-0.0119389	-0.00403783	-0.0106291	-0.131077	-0.0118709	-0.243969
17	-0.0160193	-0.00301541	-0.00548921	-0.135119	-0.0146979	-0.240892
17.2	-0.0174573	0.00089161	-0.00703209	-0.136832	-0.0190074	-0.248681
17.4	-0.0198297	0.0006497	-0.00581789	-0.133475	-0.0117472	-0.241839
17.6	-0.017503	0.00567294	-0.00874847	-0.132816	-0.01486	-0.243857
17.8	-0.0101082	0.00620755	-0.0057462	-0.135326	-0.0169174	-0.247202
18	-0.0170134	0.00077601	-0.0134443	-0.140079	-0.0103054	-0.249489
18.2	-0.0114894	0.00635575	-0.00765497	-0.1383	-0.0196246	-0.251593
18.4	-0.0168787	0.0040473	-0.00517166	-0.139622	-0.010401	-0.251239
18.6	-0.0181847	0.00102803	-0.00239522	-0.140491	-0.0127919	-0.248926
18.8	-0.0192331	0.00573595	-0.00686791	-0.141565	-0.0181661	-0.252758
19	-0.0110787	0.0023351	-0.0105092	-0.15242	-0.00675119	-0.263229
19.2	-0.00892594	0.00389113	-0.00703703	-0.143976	-0.0148351	-0.253708
19.4	-0.0158564	-0.00236078	-0.0109712	-0.145562	-0.012133	-0.258729
19.6	-0.0142615	0.0016138	-0.0118088	-0.148019	-0.0108023	-0.259913
19.8	-0.0143685	-0.00123247	-0.00210083	-0.143268	-0.0168026	-0.263601
20	-0.0181523	0.00365365	-0.00967956	-0.153873	-0.0135408	-0.266711
20.2	-0.0188623	0.0028421	-0.0136041	-0.152721	-0.0143843	-0.263183
20.4	-0.00973449	-0.00083105	-0.00747486	-0.156187	-0.0162115	-0.265439
20.6	-0.0197251	0.00220848	-0.0160468	-0.155016	-0.0125678	-0.264506
20.8	-0.0172616	-0.00083199	-0.00379481	-0.157869	-0.0157313	-0.264537
21	-0.0186053	0.00333832	-0.0113085	-0.151951	-0.0196871	-0.273401
21.2	-0.0213555	-0.00057183	-0.0114867	-0.155973	-0.0168497	-0.274004
21.4	-0.0156108	0.00477887	-0.0129616	-0.160128	-0.00995836	-0.266214
21.6	-0.0147184	0.00568093	-0.00602274	-0.157026	-0.0158676	-0.278302
21.8	-0.0204991	-0.0026764	-0.0117345	-0.166339	-0.0192934	-0.27134
22	-0.0161252	0.00081686	-0.00886134	-0.16558	-0.0184226	-0.276487
22.2	-0.0142769	0.00153384	-0.0102807	-0.162433	-0.014525	-0.277026
22.4	-0.0165864	-0.00349091	-0.0101529	-0.167639	-0.0183738	-0.277454
22.6	-0.0204436	0.00236761	-0.00634285	-0.169741	-0.0118061	-0.274896
22.8	-0.015933	-0.00223922	-0.00760786	-0.163761	-0.0143908	-0.28226
23	-0.0261291	0.00015579	-0.0123375	-0.17086	-0.0139136	-0.279946
23.2	-0.0181121	0.00073785	-0.00772923	-0.166623	-0.0195505	-0.284145
23.4	-0.0191185	-0.00260191	-0.0136315	-0.170077	-0.0123727	-0.277373
23.6	-0.0187502	0.00525893	-0.0106722	-0.179547	-0.0158118	-0.286196
23.8	-0.0178483	-0.00149333	-0.0069546	-0.175427	-0.0132917	-0.283319
24	-0.013579	0.00069083	-0.0151307	-0.169978	-0.0126358	-0.293343
24.2	-0.0144978	-0.00117036	-0.00905618	-0.182099	-0.0128025	-0.289958
24.4	-0.0132782	0.00238134	-0.00711225	-0.180019	-0.0136773	-0.285526
24.6	-0.012596	-0.00013381	-0.0101947	-0.178615	-0.0143459	-0.292585
24.8	-0.0103039	-0.0013807	-0.0107912	-0.184631	-0.00260406	-0.290999
25	-0.0189075	-0.00190386	-0.0122717	-0.18037	-0.0195141	-0.291312
25.2	-0.0167382	0.00169062	-0.0178168	-0.17704	-0.0183074	-0.299061
25.4	-0.0114588	0.00301819	-0.0173017	-0.186553	-0.0176145	-0.295529
25.6	-0.0172561	-0.00177418	-0.0167517	-0.184139	-0.0147292	-0.289119
25.8	-0.0147289	0.00469937	-0.0113316	-0.184142	-0.0150408	-0.295367
26	-0.0153878	0.00716552	-0.00973096	-0.187195	-0.0131159	-0.296802
26.2	-0.0207746	0.00057334	-0.0105366	-0.192956	-0.0210259	-0.298365
26.4	-0.015501	0.00598365	-0.0114038	-0.184271	-0.0139729	-0.296875
26.6	-0.0136171	0.00377125	-0.00937583	-0.188347	-0.0125342	-0.300283
26.8	-0.0187023	0.00688478	-0.0116473	-0.191561	-0.0178123	-0.305049
27	-0.0190167	0.00279431	-0.00974172	-0.196034	-0.0169162	-0.306481
27.2	-0.0159287	0.00314573	-0.0130624	-0.188919	-0.0143903	-0.304018
27.4	-0.0160727	0.00269938	-0.0128118	-0.202165	-0.0124706	-0.307135
27.6	-0.0126115	0.00631893	-0.014777	-0.196868	-0.0190751	-0.313531
27.8	-0.0212474	-0.00263918	-0.00425245	-0.194204	-0.0123895	-0.309914
28	-0.0143628	0.00445648	-0.0101477	-0.202431	-0.0130378	-0.310241
28.2	-0.0203439	0.00334126	-0.0150901	-0.200886	-0.0173287	-0.315348
28.4	-0.0118031	-0.00063574	-0.0113496	-0.200094	-0.0184681	-0.310709
28.6	-0.0181359	0.00295137	-0.0155575	-0.203037	-0.0125982	-0.312505
28.8	-0.0192246	-0.00392594	-0.0130405	-0.197576	-0.0216174	-0.31807
29	-0.0221123	0.00163831	-0.0165385	-0.206725	-0.0151701	-0.314807
29.2	-0.0176066	0.00053498	-0.00581527	-0.202466	-0.0200612	-0.321973
29.4	-0.0174636	-0.0019692	-0.0156378	-0.204198	-0.0177171	-0.319787
29.6	-0.0167596	-0.00185906	-0.0142149	-0.200306	-0.0198496	-0.316745
29.8	-0.0254583	-0.00032704	-0.01715	-0.205269	-0.0207174	-0.322759
30	-0.0118606	0.00726243	-0.0112883	-0.206518	-0.0226836	-0.319417
30.2	-0.0140037	0.0032712	-0.00843498	-0.211186	-0.0155692	-0.312255
30.4	-0.0104316	-0.00293265	-0.0128348	-0.205998	-0.0199547	-0.321947
30.6	-0.0176646	-0.00053593	-0.00966611	-0.213458	-0.0204732	-0.319456
30.8	-0.0170018	0.00390159	-0.0109333	-0.21534	-0.0227118	-0.321257
31	-0.0123817	0.00659707	-0.00700257	-0.214548	-0.0115721	-0.325331
31.2	-0.0145315	0.00166075	-0.0173691	-0.211471	-0.021349	-0.322526
31.4	-0.0175473	-0.00576582	-0.0138488	-0.217391	-0.01655	-0.324991
31.6	-0.0152546	0.00105771	-0.0177038	-0.211299	-0.0190943	-0.327865
31.8	-0.0144917	0.00493469	-0.0161506	-0.216686	-0.0120907	-0.328825
32	-0.0259532	0.00792432	-0.0119075	-0.213557	-0.0226338	-0.328526
32.2	-0.0201653	0.00243746	-0.00804995	-0.222015	-0.0199345	-0.328652
32.4	-0.0121439	0.00593583	-0.0139781	-0.215474	-0.0131886	-0.32829
32.6	-0.0169335	-0.00274454	-0.00975777	-0.21933	-0.00972058	-0.32874
32.8	-0.0172518	0.00649533	-0.0138461	-0.225413	-0.0200015	-0.338571
33	-0.0144209	-0.00421055	-0.0111887	-0.228213	-0.0171677	-0.329932
33.2	-0.0184319	-0.00019967	-0.00465203	-0.224	-0.0240503	-0.336406
33.4	-0.0167897	0.0014541	-0.0143658	-0.234638	-0.0200132	-0.333772
33.6	-0.0165417	0.00337083	-0.0124907	-0.227227	-0.020073	-0.339482
33.8	-0.015873	2.587e-05	-0.00993322	-0.219229	-0.013946	-0.341019
34	-0.0177739	0.00385147	-0.00956871	-0.227967	-0.0147464	-0.336739
34.2	-0.0181123	-0.00105133	-0.0116404	-0.224358	-0.016427	-0.336063
34.4	-0.0179349	0.00193534	-0.00911363	-0.22789	-0.0144837	-0.342033
34.6	-0.0195819	0.00370469	-0.0174848	-0.227663	-0.019263	-0.345106
34.8	-0.0175642	0.00911736	-0.0168679	-0.232358	-0.0145831	-0.338995
35	-0.0165726	-0.00436395	-0.0208884	-0.229561	-0.0134222	-0.341539
35.2	-0.017294	-0.00024496	-0.0129672	-0.235343	-0.0108013	-0.339142
35.4	-0.0217451	0.00395191	-0.0120459	-0.232237	-0.0232369	-0.346467
35.6	-0.0220116	0.0158352	-0.0161597	-0.236211	-0.0154986	-0.349765
35.8	-0.0168757	0.00266142	-0.0191558	-0.23821	-0.015777	-0.348264
36	-0.0155172	-0.0008698	-0.0067541	-0.238384	-0.0172436	-0.343095
36.2	-0.0173034	0.00186405	-0.0143278	-0.235242	-0.0170112	-0.348193
36.4	-0.0244997	0.00045093	-0.0142514	-0.235447	-0.0127547	-0.341664
36.6	-0.0167961	0.00510562	-0.0158371	-0.243619	-0.0189878	-0.347126
36.8	-0.0190408	0.0011415	-0.0182364	-0.236267	-0.022193	-0.350182
37	-0.0163851	0.00566875	-0.0164643	-0.241425	-0.0155091	-0.345972
37.2	-0.0199413	0.00297743	-0.0161103	-0.241092	-0.0192013	-0.351911
37.4	-0.0254314	0.00721188	-0.0154935	-0.242152	-0.0147132	-0.349309
37.6	-0.0162689	0.00763821	-0.0152964	-0.246731	-0.0141513	-0.352781
37.8	-0.0143263	0.00305055	-0.0117797	-0.249488	-0.0216088	-0.352539
38	-0.0251375	0.00511389	-0.0195402	-0.24455	-0.0208974	-0.353433
38.2	-0.0128596	0.00404682	-0.0115414	-0.248805	-0.0201736	-0.357024
38.4	-0.0215662	0.00166985	-0.0196147	-0.246437	-0.0247598	-0.354399
38.6	-0.0154743	0.00408906	-0.0194288	-0.251518	-0.0141889	-0.351284
38.8	-0.0183417	0.00360008	-0.0134573	-0.251385	-0.0172431	-0.351773
39	-0.0209773	0.00060339	-0.0128722	-0.244895	-0.0230259	-0.354228
39.2	-0.0211941	0.00341272	-0.0170288	-0.258942	-0.0216016	-0.362031
39.4	-0.0185002	0.00174823	-0.0158494	-0.255625	-0.0200211	-0.359824
39.6	-0.0136056	-0.00294488	-0.0148922	-0.244557	-0.0227403	-0.361948
39.8	-0.0199055	-0.00075882	-0.0153796	-0.254234	-0.0174693	-0.363487
40	-0.018744	-0.00139594	-0.0152947	-0.255982	-0.0205894	-0.357989
40.2	-0.0238739	0.00110955	-0.0158175	-0.258584	-0.0211509	-0.358674
40.4	-0.0209514	-0.00310524	-0.0178084	-0.260682	-0.0186393	-0.362582
40.6	-0.0211272	0.00140138	-0.0146344	-0.261646	-0.0182632	-0.361077
40.8	-0.021195	-0.00227432	-0.0164495	-0.257866	-0.0212637	-0.364653
41	-0.0203381	0.00344203	-0.00983875	-0.25615	-0.0195117	-0.370275
41.2	-0.0198259	0.00177481	-0.00596726	-0.264961	-0.0187736	-0.368932
41.4	-0.0205101	0.00717913	-0.0163733	-0.262216	-0.0239149	-0.367368
41.6	-0.0173434	-0.00095322	-0.0188215	-0.260816	-0.0236548	-0.371896
41.8	-0.0234783	0.00157054	-0.0210482	-0.264606	-0.0251131	-0.37197
42	-0.0239469	0.00551245	-0.0184009	-0.263802	-0.0205654	-0.373695
42.2	-0.0166164	-0.00235168	-0.0156622	-0.26496	-0.0226976	-0.36934
42.4	-0.0182173	0.00147365	-0.0148406	-0.268794	-0.0249662	-0.36614
42.6	-0.0162561	0.00621023	-0.0141012	-0.266058	-0.028143	-0.369236
42.8	-0.0250777	0.0055005	-0.0180738	-0.268481	-0.0187953	-0.368318
43	-0.0223017	-0.00151512	-0.0100544	-0.270541	-0.0307184	-0.373726
43.2	-0.0196346	0.00844154	-0.0103221	-0.270804	-0.01958	-0.367828
43.4	-0.0193483	-0.00466516	-0.0178925	-0.276143	-0.0202321	-0.372057
43.6	-0.015701	0.00468649	-0.00949932	-0.269532	-0.0266341	-0.371485
43.8	-0.0175496	0.00410654	-0.0184878	-0.269608	-0.0150489	-0.374018
44	-0.0179377	0.00344814	-0.0132759	-0.274353	-0.0185956	-0.369682
44.2	-0.0191553	-0.0017527	-0.0153844	-0.273575	-0.0282107	-0.379694
44.4	-0.0226888	0.00222569	-0.0200442	-0.27324	-0.0187688	-0.379104
44.6	-0.0191036	0.00491337	-0.021405	-0.272598	-0.0175388	-0.37352
44.8	-0.0187006	-0.00091425	-0.0147	-0.272547	-0.0243062	-0.373212
45	-0.0232878	-0.00027033	-0.0165713	-0.271897	-0.0248703	-0.375039
45.2	-0.0241288	0.00163918	-0.0136205	-0.279105	-0.020397	-0.37765
45.4	-0.0226139	0.00305173	-0.0163895	-0.273511	-0.0194943	-0.377337
45.6	-0.0235514	0.00059357	-0.0118681	-0.285133	-0.0189846	-0.377474
45.8	-0.018879	0.00435826	-0.0223548	-0.273662	-0.0226055	-0.381791
46	-0.0244889	0.0047978	-0.0103997	-0.288478	-0.0249718	-0.380335
46.2	-0.0180037	0.00171818	-0.015824	-0.273722	-0.0173239	-0.383136
46.4	-0.025256	-0.00091065	-0.0167721	-0.281139	-0.0250485	-0.381089
46.6	-0.0203072	-0.00342919	-0.019665	-0.280589	-0.0195151	-0.385386
46.8	-0.0152611	-0.00056315	-0.0211048	-0.279657	-0.0181915	-0.379445
47	-0.0282742	-0.00360536	-0.0246606	-0.287623	-0.0148334	-0.380143
47.2	-0.0240805	0.00328636	-0.0220484	-0.28187	-0.0165848	-0.385118
47.4	-0.0196154	0.0045276	-0.0174483	-0.284561	-0.0161787	-0.382275
47.6	-0.0233514	0.00265898	-0.0131058	-0.284741	-0.0276006	-0.384445
47.8	-0.0308875	0.00526457	-0.0117908	-0.292957	-0.0275336	-0.378477
48	-0.0210378	0.00169174	-0.0135971	-0.284581	-0.019449	-0.381929
48.2	-0.0161283	-0.00123573	-0.0205117	-0.285716	-0.0302077	-0.388394
48.4	-0.0199358	0.0009637	-0.0168641	-0.291845	-0.0238923	-0.386856
48.6	-0.0157382	0.00624207	-0.0154123	-0.289324	-0.024376	-0.382372
48.8	-0.026397	-0.00017855	-0.0179953	-0.289691	-0.0314889	-0.385209
49	-0.0156414	-0.00043605	-0.0199845	-0.291382	-0.0235841	-0.386303
49.2	-0.0266891	-0.00090211	-0.0196838	-0.28146	-0.017842	-0.388842
49.4	-0.0191119	0.00781317	-0.0202984	-0.290275	-0.0252833	-0.392681
49.6	-0.0291296	0.00341942	-0.0196306	-0.290574	-0.0198528	-0.394272
49.8	-0.0180233	0.00012804	-0.0200522	-0.295392	-0.0235906	-0.390729
50	-0.0209494	0.00636879	-0.0175364	-0.293719	-0.0207315	-0.389918
50.2	-0.0204651	0.00036062	-0.0201263	-0.297609	-0.0239741	-0.39271
50.4	-0.0214697	0.00344478	-0.0237853	-0.292889	-0.020683	-0.390676
50.6	-0.0207885	0.0065156	-0.0128001	-0.299358	-0.0246979	-0.393413
50.8	-0.0244209	0.00517316	-0.0157868	-0.297497	-0.0215887	-0.390637
51	-0.023917	-0.00099644	-0.0164469	-0.301016	-0.0265408	-0.389472
51.2	-0.0185789	0.00432536	-0.0191291	-0.295982	-0.0312292	-0.392938
51.4	-0.0242944	0.00693593	-0.0201662	-0.297097	-0.0231985	-0.395788
51.6	-0.0231621	0.00202583	-0.0195855	-0.297739	-0.0227923	-0.389489
51.8	-0.0172608	0.00832424	-0.0224524	-0.300148	-0.0250977	-0.396839
52	-0.0220865	0.00392383	-0.0200513	-0.299307	-0.0249986	-0.396313
52.2	-0.0156452	0.00367641	-0.027863	-0.303443	-0.0261625	-0.395297
52.4	-0.0183154	0.00844624	-0.0147074	-0.308817	-0.0294331	-0.401893
52.6	-0.0250827	0.00707398	-0.0250785	-0.304314	-0.0146957	-0.392733
52.8	-0.0255023	-0.00010531	-0.0128597	-0.303787	-0.0273527	-0.395569
53	-0.0208047	0.00529044	-0.0253808	-0.309395	-0.0209796	-0.395728
53.2	-0.0219698	-0.00096578	-0.0237024	-0.308261	-0.0257034	-0.389881
53.4	-0.0175113	0.00562891	-0.0180876	-0.304003	-0.0220125	-0.390263
53.6	-0.0200827	0.00145648	-0.0212426	-0.308522	-0.0252376	-0.392347
53.8	-0.0207015	-0.00168484	-0.0112432	-0.302874	-0.0286103	-0.398004
54	-0.0214286	-0.00020739	-0.0165824	-0.305395	-0.0203925	-0.395795
54.2	-0.0244669	-0.00069252	-0.0231604	-0.316487	-0.0221377	-0.401305
54.4	-0.0204233	-0.00365261	-0.0191902	-0.314948	-0.0262405	-0.397898
54.6	-0.0251281	0.00120818	-0.0169209	-0.313199	-0.0252847	-0.39483
54.8	-0.0185095	0.0113314	-0.021478	-0.314479	-0.0237152	-0.405291
55	-0.0220061	0.00228533	-0.0212101	-0.313162	-0.0237999	-0.400793
55.2	-0.0248013	0.00532722	-0.0119685	-0.310244	-0.0184202	-0.394573
55.4	-0.0208608	-0.00184417	-0.0250207	-0.310216	-0.0187598	-0.397951
55.6	-0.0181749	-0.00227769	-0.0257737	-0.314089	-0.0172866	-0.400526
55.8	-0.023854	0.00634663	-0.0184169	-0.313245	-0.0284805	-0.395726
56	-0.0265808	0.00177538	-0.0259089	-0.32077	-0.0235057	-0.403023
56.2	-0.0177097	0.00512456	-0.0204497	-0.322505	-0.0292464	-0.402287
56.4	-0.0226217	0.00073052	-0.0206711	-0.31535	-0.0245552	-0.403913
56.6	-0.015162	0.00208432	-0.0232324	-0.31574	-0.018396	-0.405069
56.8	-0.0218614	0.00680489	-0.0238918	-0.312935	-0.0245759	-0.397995
57	-0.0228392	-0.00290476	-0.0239264	-0.32451	-0.0274377	-0.405832
57.2	-0.0240306	0.00076526	-0.0223871	-0.324483	-0.0236817	-0.406743
57.4	-0.0218552	0.00162159	-0.0236462	-0.320653	-0.0248739	-0.408129
57.6	-0.0217117	0.00470819	-0.016208	-0.31945	-0.0253691	-0.402023
57.8	-0.0224492	0.00176723	-0.021091	-0.320651	-0.0195167	-0.399887
58	-0.0214584	0.0029089	-0.0191597	-0.325803	-0.0211427	-0.397204
58.2	-0.0211068	0.00698989	-0.0247332	-0.323782	-0.0194568	-0.404032
58.4	-0.0224873	0.00553596	-0.0180888	-0.320163	-0.0175946	-0.407469
58.6	-0.0208657	-0.00170743	-0.0190746	-0.321794	-0.0236479	-0.404662
58.8	-0.0237949	-0.00075369	-0.0204389	-0.325057	-0.0221141	-0.405724
59	-0.020538	0.00437523	-0.019485	-0.325977	-0.0278534	-0.409033
59.2	-0.0295291	-0.00188621	-0.0269339	-0.327339	-0.0260867	-0.408902
59.4	-0.0232266	0.00275729	-0.0190887	-0.329387	-0.0270275	-0.41412
59.6	-0.0291627	-0.00386584	-0.0181922	-0.330163	-0.0228028	-0.403827
59.8	-0.0244339	0.00572332	-0.0204508	-0.331901	-0.0204437	-0.409604
60	-0.0233433	0.0006808	-0.0222423	-0.330062	-0.0258607	-0.406681
60.2	-0.0151981	-0.00258587	-0.0258085	-0.327181	-0.0196699	-0.410255
60.4	-0.0269159	0.00694275	-0.0216371	-0.330439	-0.0256334	-0.409187
60.6	-0.0253764	0.00445381	-0.0273253	-0.331387	-0.0257263	-0.408498
60.8	-0.0208019	0.00506629	-0.0279336	-0.327357	-0.0249216	-0.412893
61	-0.0249077	0.00391277	-0.0213781	-0.336594	-0.025173	-0.413078
61.2	-0.0258221	-0.00144359	-0.0183855	-0.331518	-0.0263502	-0.415154
61.4	-0.0236487	0.00180818	-0.0217771	-0.333179	-0.0250096	-0.413896
61.6	-0.022431	0.0059116	-0.0187611	-0.336064	-0.0297786	-0.416699
61.8	-0.0201156	0.00277056	-0.0212567	-0.339507	-0.0229219	-0.418511
62	-0.0223459	0.00258062	-0.0247855	-0.331984	-0.0287838	-0.414984
62.2	-0.0224198	-0.00309543	-0.0191977	-0.334549	-0.0255599	-0.417216
62.4	-0.015441	0.00501789	-0.0183859	-0.341364	-0.0286422	-0.419206
62.6	-0.0196833	0.00317322	-0.0227541	-0.335604	-0.0305612	-0.420564
62.8	-0.0214067	0.00405997	-0.0235913	-0.334832	-0.0268726	-0.415564
63	-0.0213578	0.00340341	-0.0233056	-0.341521	-0.027405	-0.416819
63.2	-0.0193091	-0.0057452	-0.0256984	-0.3433	-0.0313772	-0.416818
63.4	-0.0239378	0.00441349	-0.023178	-0.336591	-0.0291004	-0.423734
63.6	-0.0253335	-0.00164499	-0.0191951	-0.338156	-0.0291469	-0.424537
63.8	-0.0187842	-8.934e-05	-0.0181852	-0.345734	-0.0280866	-0.414472
64	-0.0201828	0.00832237	-0.0321018	-0.345765	-0.0280645	-0.419684
64.2	-0.0213766	0.00151246	-0.0281954	-0.340495	-0.0258298	-0.412866
64.4	-0.0226402	-0.00178899	-0.0181444	-0.341153	-0.0289303	-0.420525
64.6	-0.0265801	0.00454264	-0.0259848	-0.346689	-0.0264849	-0.420574
64.8	-0.0229258	0.00064008	-0.0197849	-0.342958	-0.0235478	-0.424263
65	-0.0285566	0.00011528	-0.0217636	-0.341673	-0.0269164	-0.420048
65.2	-0.0185107	0.00538585	-0.0233977	-0.343472	-0.026963	-0.420995
65.4	-0.0245871	0.0042117	-0.0276339	-0.346553	-0.0237276	-0.410759
65.6	-0.0216298	0.0046211	-0.0176833	-0.342067	-0.0282463	-0.420918
65.8	-0.0259948	0.00578613	-0.0276471	-0.346612	-0.0291081	-0.421761
66	-0.0229983	0.00329727	-0.0267581	-0.348287	-0.0265838	-0.417582
66.2	-0.0220034	-0.00103102	-0.0233888	-0.343107	-0.0259286	-0.425633
66.4	-0.0218481	0.00459773	-0.0255302	-0.351326	-0.0215734	-0.422428
66.6	-0.025318	-0.00227142	-0.0215575	-0.350177	-0.0267502	-0.420283
66.8	-0.0259138	0.00196103	-0.0207595	-0.349634	-0.0226314	-0.4202
67	-0.0274115	0.00411732	-0.0286465	-0.351876	-0.0218499	-0.422903
67.2	-0.0276405	1.799e-05	-0.0238859	-0.348669	-0.0242231	-0.417637
67.4	-0.0269177	0.0031153	-0.0256209	-0.351291	-0.0294043	-0.426023
67.6	-0.0273469	0.00636589	-0.0225176	-0.349081	-0.024031	-0.424452
67.8	-0.0267021	0.0075783	-0.0163018	-0.349195	-0.0271682	-0.424247
68	-0.0247414	0.00699996	-0.0194604	-0.353381	-0.025184	-0.428074
68.2	-0.02642	0.00677689	-0.0294976	-0.344291	-0.0252286	-0.422031
68.4	-0.0271987	0.00409586	-0.019983	-0.35395	-0.0279058	-0.420892
68.6	-0.0271995	0.00529024	-0.0161989	-0.356161	-0.0308529	-0.424564
68.8	-0.0200014	0.00375091	-0.0261334	-0.363625	-0.0244708	-0.42513
69	-0.0298419	0.00213869	-0.0285278	-0.351367	-0.0324476	-0.42684
69.2	-0.0215906	0.00214352	-0.0201448	-0.357417	-0.0330725	-0.426459
69.4	-0.0185807	-7.699e-05	-0.0311462	-0.354849	-0.0236164	-0.425302
69.6	-0.0192642	-8.025e-05	-0.0263805	-0.349672	-0.0247565	-0.419
69.8	-0.031886	0.0106604	-0.0279804	-0.358679	-0.027415	-0.428228
70	-0.0261085	-0.00036752	-0.0244897	-0.357892	-0.0241574	-0.425469
70.2	-0.0218636	-0.00136728	-0.0221928	-0.357525	-0.0246311	-0.425551
70.4	-0.0250018	0.00677044	-0.0275669	-0.360534	-0.0319824	-0.428763
70.6	-0.0266995	0.00344719	-0.0243433	-0.360388	-0.0277546	-0.423271
70.8	-0.0235738	0.00532122	-0.0205917	-0.363203	-0.0229533	-0.429571
71	-0.0214559	0.00100348	-0.0209314	-0.356649	-0.0251421	-0.426184
71.2	-0.0215112	-0.00244794	-0.0258244	-0.355788	-0.0291127	-0.426653
71.4	-0.0256902	0.00590153	-0.0264854	-0.363354	-0.0299115	-0.42902
71.6	-0.0288294	0.00511823	-0.0181012	-0.365854	-0.0293868	-0.427299
71.8	-0.0274834	0.00379753	-0.0237177	-0.361158	-0.018954	-0.423486
72	-0.0293485	0.00427967	-0.027922	-0.365867	-0.0309001	-0.427099
72.2	-0.0253684	0.00195694	-0.0223977	-0.365934	-0.0300446	-0.428941
72.4	-0.0246527	0.00249367	-0.0238524	-0.370998	-0.024647	-0.43153
72.6	-0.0295893	-0.00107664	-0.0220531	-0.36606	-0.0227015	-0.429315
72.8	-0.0304772	0.00576255	-0.0322704	-0.364305	-0.0285087	-0.432835
73	-0.0264362	0.00244378	-0.0200552	-0.364539	-0.0283074	-0.43143
73.2	-0.025306	0.00873829	-0.0254714	-0.367052	-0.0292017	-0.432163
73.4	-0.0233485	0.00331623	-0.0282496	-0.366195	-0.0319307	-0.431078
73.6	-0.021698	0.00171719	-0.0290802	-0.368168	-0.0275583	-0.428344
73.8	-0.0325179	-0.00035173	-0.0285225	-0.365908	-0.0322503	-0.433128
74	-0.0233586	0.00193096	-0.0274721	-0.365807	-0.0289552	-0.430461
74.2	-0.0269011	0.00317527	-0.0258976	-0.364607	-0.0223472	-0.435624
74.4	-0.0209785	0.00157387	-0.0264639	-0.368887	-0.0274573	-0.434657
74.6	-0.0306141	0.00494186	-0.0239753	-0.37562	-0.024142	-0.427762
74.8	-0.029614	-0.00608137	-0.016356	-0.370697	-0.0269961	-0.432505
75	-0.0331002	0.00502782	-0.0260807	-0.368644	-0.0351737	-0.433166
75.2	-0.0230353	0.00438674	-0.0292043	-0.372971	-0.0270528	-0.430549
75.4	-0.0257654	0.00404462	-0.0193597	-0.371828	-0.0272209	-0.43469
75.6	-0.0276572	0.00157153	-0.028843	-0.369534	-0.0275077	-0.436787
75.8	-0.0212416	0.00422085	-0.0253167	-0.368609	-0.0299074	-0.430295
76	-0.0233611	0.00189429	-0.0268602	-0.372653	-0.0343803	-0.435371
76.2	-0.0309939	0.00627329	-0.0222846	-0.382379	-0.0219604	-0.433619
76.4	-0.0269621	0.00224137	-0.0287391	-0.376962	-0.0203301	-0.429622
76.6	-0.0284763	0.00972029	-0.0224868	-0.378659	-0.0252344	-0.434402
76.8	-0.0227883	0.00705364	-0.0290998	-0.374033	-0.0225142	-0.427555
77	-0.0275381	0.0019178	-0.0209033	-0.374628	-0.0231323	-0.429138
77.2	-0.0252553	0.00064031	-0.02553	-0.377192	-0.0278755	-0.429536
77.4	-0.0331371	-0.00079889	-0.026661	-0.379059	-0.025372	-0.436072
77.6	-0.0178959	0.0039378	-0.0242397	-0.376426	-0.0225633	-0.428005
77.8	-0.0288918	0.00453694	-0.0254852	-0.384006	-0.0248315	-0.432265
78	-0.022891	-0.00155782	-0.0259728	-0.382995	-0.0197458	-0.438837
78.2	-0.0252349	0.00041672	-0.0301002	-0.385477	-0.0271999	-0.426453
78.4	-0.0283367	-0.00066423	-0.0277933	-0.378723	-0.0301314	-0.430145
78.6	-0.0312593	0.00227275	-0.0250324	-0.386469	-0.0270941	-0.433066
78.8	-0.024101	-0.00111709	-0.0232334	-0.380982	-0.0276541	-0.442226
79	-0.0246294	-0.00092504	-0.0234968	-0.384372	-0.0262884	-0.440327
79.2	-0.030386	0.00392652	-0.0293516	-0.387384	-0.0210631	-0.433645
79.4	-0.0292691	0.00616499	-0.0236131	-0.385652	-0.0340782	-0.43196
79.6	-0.0289683	0.00385609	-0.0309191	-0.386626	-0.0323014	-0.435879
79.8	-0.0243916	0.0027357	-0.026816	-0.388834	-0.0276179	-0.440389
80	-0.0233871	0.00264826	-0.0245515	-0.380959	-0.0236686	-0.442261
80.2	-0.0294112	0.00289188	-0.0234323	-0.385234	-0.0317986	-0.441621
80.4	-0.0279123	0.00475598	-0.0279569	-0.380616	-0.0261725	-0.437647
80.6	-0.0324033	0.00382344	-0.0324179	-0.390383	-0.0318773	-0.440814
80.8	-0.0294988	0.00137457	-0.0326142	-0.383783	-0.0306655	-0.436899
81	-0.0202219	0.00748442	-0.0233198	-0.38573	-0.0285609	-0.434884
81.2	-0.0291147	0.0101612	-0.0289691	-0.390491	-0.0358197	-0.441555
81.4	-0.0295707	0.0100725	-0.0242591	-0.381963	-0.0273355	-0.436602
81.6	-0.0292405	-0.00120814	-0.0245771	-0.385664	-0.0273313	-0.435125
81.8	-0.0317861	-0.00127196	-0.0272626	-0.39042	-0.0310902	-0.43771
82	-0.0261347	0.00180421	-0.0256152	-0.38553	-0.0345161	-0.44337
82.2	-0.0223773	0.00458572	-0.0241161	-0.389079	-0.0301702	-0.437281
82.4	-0.0254867	0.00549966	-0.0246841	-0.38823	-0.0311383	-0.437438
82.6	-0.0230588	0.00685495	-0.0239583	-0.381074	-0.0326838	-0.442224
82.8	-0.026753	0.00250794	-0.0284581	-0.393967	-0.0398452	-0.435676
83	-0.0288305	0.00633757	-0.0291495	-0.398332	-0.0259562	-0.435781
83.2	-0.0284804	0.00327895	-0.0314111	-0.393714	-0.0292585	-0.440507
83.4	-0.0261502	0.00030342	-0.0238604	-0.392052	-0.0296406	-0.433835
83.6	-0.0281222	-0.00297015	-0.0238677	-0.394333	-0.03097	-0.441817
83.8	-0.0263163	0.00037011	-0.0303973	-0.395579	-0.0275811	-0.441814
84	-0.0301847	0.00409683	-0.0234379	-0.386069	-0.0282081	-0.440545
84.2	-0.026598	0.00292016	-0.0254515	-0.393925	-0.0349662	-0.444623
84.4	-0.0281026	0.00268813	-0.0243701	-0.39593	-0.0292779	-0.448841
84.6	-0.0282103	0.00214634	-0.0296852	-0.398462	-0.0275746	-0.441577
84.8	-0.0243931	0.00177843	-0.0287397	-0.391797	-0.0383407	-0.445324
85	-0.0244431	0.00636264	-0.0267902	-0.398237	-0.0360235	-0.446601
85.2	-0.0258411	-0.00138117	-0.0278559	-0.395584	-0.034403	-0.443564
85.4	-0.0223021	-0.00113134	-0.0323171	-0.402865	-0.0316795	-0.448699
85.6	-0.0238999	-0.00362813	-0.0311671	-0.392309	-0.0313095	-0.438955
85.8	-0.0273983	0.00606272	-0.0275238	-0.392464	-0.027847	-0.446082
86	-0.026873	-0.00191323	-0.0304681	-0.392929	-0.0338214	-0.442205
86.2	-0.0323656	0.00157312	-0.0293501	-0.398301	-0.0257231	-0.445662
86.4	-0.0299035	0.00600078	-0.0264625	-0.398148	-0.0358647	-0.445316
86.6	-0.0271222	0.00434766	-0.0257779	-0.399547	-0.0328659	-0.444603
86.8	-0.0261518	0.00951058	-0.0344652	-0.40209	-0.0312244	-0.439009
87	-0.0236748	0.00511423	-0.0272292	-0.398975	-0.0312188	-0.444337
87.2	-0.0256629	0.00487444	-0.0326967	-0.397448	-0.0319729	-0.44274
87.4	-0.0300321	-0.00527074	-0.0309478	-0.39941	-0.0260589	-0.44234
87.6	-0.0301739	0.00585886	-0.0247602	-0.40311	-0.0280421	-0.444134
87.8	-0.0266455	-0.00196456	-0.0342908	-0.402559	-0.0287245	-0.437544
88	-0.0239321	0.00673631	-0.0290011	-0.401723	-0.025345	-0.440942
88.2	-0.0337117	0.00253701	-0.0338431	-0.406052	-0.0362547	-0.445092
88.4	-0.0313571	0.00258717	-0.0350526	-0.4014	-0.0332087	-0.443368
88.6	-0.0302136	0.00052352	-0.0301942	-0.411908	-0.0298877	-0.442784
88.8	-0.0243366	0.00275605	-0.0315093	-0.401396	-0.0329939	-0.44982
89	-0.0284906	0.00620199	-0.0312135	-0.412119	-0.0293538	-0.43999
89.2	-0.0304387	-0.00715866	-0.0309979	-0.399753	-0.0266482	-0.446291
89.4	-0.0200294	0.00568067	-0.0311309	-0.404122	-0.0310309	-0.443004
89.6	-0.027412	-0.00575817	-0.0315054	-0.408538	-0.0292072	-0.443273
89.8	-0.0261725	0.00154835	-0.0314355	-0.401785	-0.0334809	-0.440176
90	-0.0309247	0.00107207	-0.0288713	-0.401199	-0.0313168	-0.443842
90.2	-0.0236705	-0.00136216	-0.0337706	-0.410798	-0.0247823	-0.443557
90.4	-0.0254777	-0.00143437	-0.0286291	-0.40849	-0.0314454	-0.447222
90.6	-0.0301545	0.00068655	-0.0250258	-0.406378	-0.0295113	-0.443644
90.8	-0.0278818	0.0040315	-0.0373049	-0.403263	-0.025025	-0.449765
91	-0.0276647	0.00382649	-0.0320284	-0.407321	-0.0256027	-0.444639
91.2	-0.0279665	0.00891675	-0.0311961	-0.413687	-0.0342943	-0.448946
91.4	-0.0298365	-0.00051832	-0.0276739	-0.412134	-0.0326295	-0.446958
91.6	-0.0257912	0.00138891	-0.0327958	-0.408291	-0.0265281	-0.443759
91.8	-0.0240867	0.00560829	-0.0322297	-0.404268	-0.028737	-0.452672
92	-0.0289669	0.00186599	-0.0307058	-0.410214	-0.03007	-0.444715
92.2	-0.0205362	0.00080411	-0.0275677	-0.412215	-0.0281995	-0.447137
92.4	-0.0250705	0.00293629	-0.0232337	-0.408245	-0.0280437	-0.444013
92.6	-0.0242888	0.00230125	-0.0279243	-0.411612	-0.0345079	-0.444249
92.8	-0.0261908	0.00382951	-0.0253094	-0.407161	-0.0341035	-0.448201
93	-0.0273066	0.00138583	-0.0349438	-0.412816	-0.0338689	-0.448034
93.2	-0.0342524	-0.00248972	-0.0248126	-0.412012	-0.0353589	-0.444257
93.4	-0.0318773	0.00269316	-0.0291809	-0.408572	-0.0371375	-0.451958
93.6	-0.0258367	0.00450718	-0.0332136	-0.419475	-0.0368508	-0.453597
93.8	-0.031775	0.00642651	-0.0322408	-0.411046	-0.0328034	-0.447488
94	-0.0284914	0.00036932	-0.0311105	-0.414567	-0.0348185	-0.44802
94.2	-0.0353702	0.00467761	-0.0321485	-0.420891	-0.0292799	-0.449949
94.4	-0.036793	-0.00270993	-0.0356944	-0.41278	-0.0359028	-0.448767
94.6	-0.0347042	0.00138549	-0.0252246	-0.411324	-0.0344322	-0.44967
94.8	-0.0277774	0.00923382	-0.0285759	-0.413016	-0.0339619	-0.451909
95	-0.0257813	0.00437555	-0.028701	-0.416125	-0.0345148	-0.447523
95.2	-0.0311021	0.00250243	-0.0252975	-0.416226	-0.0288687	-0.448564
95.4	-0.023905	0.00829089	-0.0307466	-0.416922	-0.0279994	-0.452519
95.6	-0.0278454	-4.775e-05	-0.0265684	-0.416916	-0.0351532	-0.449176
95.8	-0.0255085	0.00389735	-0.026209	-0.420478	-0.0304878	-0.450077
96	-0.0331101	-0.00380024	-0.0364154	-0.416328	-0.0274883	-0.444701
96.2	-0.0284613	0.00523004	-0.0300038	-0.413332	-0.0340681	-0.451091
96.4	-0.025623	0.00468393	-0.0320185	-0.418581	-0.0371831	-0.447926
96.6	-0.0304735	-0.00020609	-0.0272168	-0.421258	-0.0316183	-0.45381
96.8	-0.0303376	0.00380951	-0.0296662	-0.421329	-0.0349137	-0.451343
97	-0.0300509	0.00462309	-0.0222844	-0.416521	-0.0421319	-0.450104
97.2	-0.0281524	-0.00052526	-0.0336353	-0.42637	-0.0279716	-0.448715
97.4	-0.0279178	7.707e-05	-0.0265817	-0.419805	-0.0359216	-0.448105
97.6	-0.0314698	0.00086586	-0.0315175	-0.422424	-0.0309488	-0.452786
97.8	-0.0251498	0.00407448	-0.0311954	-0.426493	-0.0250511	-0.45155
98	-0.0282107	0.00958704	-0.0320645	-0.428196	-0.0281479	-0.451594
98.2	-0.0314208	0.0008662	-0.0347123	-0.424661	-0.0346386	-0.447269
98.4	-0.0254371	0.00588607	-0.0286836	-0.427353	-0.0353	-0.450349
98.6	-0.0257488	0.0034379	-0.0271808	-0.416928	-0.0285699	-0.453946
98.8	-0.0268429	-0.00094943	-0.0269707	-0.427096	-0.0310385	-0.446228
99	-0.0311044	-0.00127934	-0.0270688	-0.419659	-0.0290263	-0.454444
99.2	-0.0338631	-0.00022278	-0.0274555	-0.421221	-0.0326411	-0.454452
99.4	-0.0259874	0.0102653	-0.0313957	-0.42027	-0.032918	-0.448748
99.6	-0.0261058	0.00316669	-0.0213065	-0.423056	-0.0327928	-0.445547
99.8	-0.0289397	0.00163161	-0.0280747	-0.430438	-0.0361771	-0.453096
100	-0.0337624	0.00359546	-0.0304399	-0.423174	-0.0266282	-0.442447
100.2	-0.0263774	0.0104543	-0.0297412	-0.428172	-0.0330828	-0.453161
100.4	-0.0271851	-0.00086913	-0.0327194	-0.426662	-0.0354102	-0.455952
100.6	-0.0291445	0.00365014	-0.0353823	-0.425715	-0.0281865	-0.45288
100.8	-0.0265528	-0.0005731	-0.0313326	-0.430217	-0.0363392	-0.450337
101	-0.0371126	0.010184	-0.0291754	-0.42562	-0.0333809	-0.450391
101.2	-0.030079	0.00560058	-0.0327822	-0.427746	-0.035791	-0.451306
101.4	-0.0300914	0.00353981	-0.0260153	-0.425379	-0.0318892	-0.455947
101.6	-0.0259867	0.00672417	-0.0341697	-0.432717	-0.0348417	-0.458384
101.8	-0.0250969	0.0064275	-0.0310155	-0.432417	-0.0326185	-0.449624
102	-0.0274236	0.00228256	-0.0272123	-0.426679	-0.0343055	-0.448957
102.2	-0.0387018	-0.00093014	-0.0293117	-0.433669	-0.0338017	-0.454621
102.4	-0.0300151	0.0026568	-0.0372419	-0.428472	-0.0330829	-0.452362
102.6	-0.026297	0.00231352	-0.0332043	-0.43505	-0.032408	-0.455731
102.8	-0.0385741	-0.00222729	-0.0374285	-0.428916	-0.0324551	-0.453196
103	-0.0299444	0.00236621	-0.0370774	-0.427309	-0.0361995	-0.455773
103.2	-0.0322634	-0.00060357	-0.0272068	-0.426339	-0.0333337	-0.451156
103.4	-0.0285873	0.00034799	-0.0331886	-0.429109	-0.0392972	-0.456439
103.6	-0.0364876	0.00144809	-0.032448	-0.431561	-0.0356166	-0.44615
103.8	-0.0342968	0.00612258	-0.0378057	-0.437306	-0.035516	-0.454045
104	-0.0302485	0.00245197	-0.0349545	-0.431826	-0.035242	-0.458937
104.2	-0.0300135	0.00185223	-0.0309445	-0.434875	-0.0340618	-0.446361
104.4	-0.0297457	0.00286113	-0.0317156	-0.439576	-0.0386903	-0.457549
104.6	-0.0250387	0.00084063	-0.0342702	-0.442293	-0.0352783	-0.455462
104.8	-0.0300964	0.00464937	-0.0312468	-0.427917	-0.0374369	-0.451593
105	-0.0353293	0.0014001	-0.0231356	-0.434715	-0.0419658	-0.454866
105.2	-0.0312883	0.00905234	-0.0360666	-0.433204	-0.034415	-0.456892
105.4	-0.0251598	0.00077124	-0.0329709	-0.437739	-0.0388715	-0.457248
105.6	-0.0353974	0.0102986	-0.0295971	-0.431822	-0.0347758	-0.456239
105.8	-0.0322168	0.00171977	-0.0389098	-0.438894	-0.0368106	-0.46104
106	-0.0298555	0.00502463	-0.0398307	-0.431976	-0.0284229	-0.452207
106.2	-0.0318068	0.00513883	-0.0367189	-0.434512	-0.03877	-0.455218
106.4	-0.0311299	0.00288055	-0.0323941	-0.434719	-0.0317543	-0.453516
106.6	-0.0330484	0.00556516	-0.0295949	-0.442841	-0.0332625	-0.456906
106.8	-0.0300575	0.00826671	-0.0314721	-0.435955	-0.0340257	-0.460562
107	-0.0324619	0.00326977	-0.0346776	-0.437038	-0.0308863	-0.461509
107.2	-0.0308236	0.00789539	-0.0333778	-0.440044	-0.0356118	-0.449106
107.4	-0.0307425	0.0027847	-0.0394436	-0.442332	-0.0337266	-0.460133
107.6	-0.0320432	0.00225722	-0.0335586	-0.438908	-0.0324866	-0.452621
107.8	-0.0314582	0.00921115	-0.0324981	-0.43608	-0.0400629	-0.455054
108	-0.0277912	0.00396909	-0.0282963	-0.439185	-0.0427817	-0.465656
108.2	-0.0309126	0.0057227	-0.0364255	-0.44245	-0.0331339	-0.451714
108.4	-0.0321107	-0.00122738	-0.0349675	-0.438238	-0.0421983	-0.451656
108.6	-0.0306281	0.00771972	-0.035183	-0.44238	-0.0333982	-0.459858
108.8	-0.0312862	0.0039286	-0.0333332	-0.446504	-0.0348544	-0.450946
109	-0.0309346	0.00386819	-0.0324125	-0.444732	-0.0404507	-0.456586
109.2	-0.0287097	0.00520583	-0.0314926	-0.442019	-0.0356283	-0.457214
109.4	-0.0296638	0.00626415	-0.0429263	-0.438877	-0.0303603	-0.45493
109.6	-0.0346765	0.00466387	-0.0228221	-0.44845	-0.0374931	-0.45977
109.8	-0.0289789	0.00308847	-0.0356464	-0.448004	-0.0311908	-0.452116
110	-0.0308967	-0.00012348	-0.0368463	-0.440818	-0.0314855	-0.454054
110.2	-0.0348907	0.00840956	-0.031582	-0.447587	-0.0314976	-0.460035
110.4	-0.0270932	0.00606634	-0.0352144	-0.437246	-0.0363569	-0.455795
110.6	-0.029256	0.00199463	-0.0337137	-0.447091	-0.0346333	-0.447317
110.8	-0.0307631	0.00087626	-0.0372613	-0.449499	-0.0334324	-0.460956
111	-0.0357821	0.00278887	-0.0417873	-0.451381	-0.0405752	-0.45664
111.2	-0.0309066	0.00131178	-0.0300477	-0.440163	-0.0345029	-0.456136
111.4	-0.0341607	0.00752312	-0.0306563	-0.444127	-0.0401205	-0.459808
111.6	-0.0321154	0.00194687	-0.0326319	-0.452647	-0.0291584	-0.460256
111.8	-0.0307213	-0.00026905	-0.032607	-0.452069	-0.0313669	-0.458328
112	-0.0334482	0.00343445	-0.0318427	-0.442305	-0.0391657	-0.463585
112.2	-0.0300772	-0.00095776	-0.0337227	-0.449896	-0.0336053	-0.454034
112.4	-0.0350919	0.00426377	-0.0402715	-0.451096	-0.0385687	-0.454893
112.6	-0.0293854	-0.00281845	-0.0365058	-0.451233	-0.0380445	-0.457372
112.8	-0.0393301	-0.00062416	-0.0391478	-0.447415	-0.0294744	-0.45509
113	-0.0305196	0.00624559	-0.0372114	-0.448475	-0.0395042	-0.457779
113.2	-0.0292947	0.00131885	-0.0328794	-0.458471	-0.0365683	-0.455302
113.4	-0.0311815	0.00087723	-0.0358707	-0.443933	-0.0345801	-0.456073
113.6	-0.0294245	0.00088611	-0.0307724	-0.449959	-0.0391866	-0.459046
113.8	-0.0316291	0.00039535	-0.0390321	-0.451444	-0.0361484	-0.462647
114	-0.0259755	0.00845815	-0.0356158	-0.451978	-0.0329434	-0.459019
114.2	-0.0311324	0.00315911	-0.0296812	-0.452678	-0.0383025	-0.454595
114.4	-0.0395902	0.00229	-0.0356731	-0.451236	-0.0354464	-0.456585
114.6	-0.0267735	-0.00016398	-0.0370075	-0.451315	-0.0372385	-0.453879
114.8	-0.0276553	0.010401	-0.0305585	-0.447393	-0.034888	-0.456513
115	-0.0289699	0.00568178	-0.032147	-0.449582	-0.0394829	-0.462886
115.2	-0.0376936	0.00395569	-0.0352613	-0.454709	-0.0289561	-0.462949
115.4	-0.0291172	0.00494351	-0.0397032	-0.452708	-0.0410827	-0.459185
115.6	-0.0313291	-0.00110874	-0.0342761	-0.453738	-0.0354703	-0.4598
115.8	-0.0298871	0.00345777	-0.0358405	-0.454102	-0.0358251	-0.456252
116	-0.0321898	0.00420629	-0.0329039	-0.457578	-0.0425733	-0.463876
116.2	-0.0287953	0.00306238	-0.0418222	-0.45755	-0.0342859	-0.454688
116.4	-0.0356806	0.00077622	-0.0366928	-0.453603	-0.0329525	-0.462937
116.6	-0.0283478	0.00092839	-0.034377	-0.459925	-0.0374315	-0.463238
116.8	-0.0298265	0.00196194	-0.0350051	-0.453379	-0.0341758	-0.459455
117	-0.0407701	-0.00127115	-0.0306692	-0.456136	-0.0373648	-0.457314
117.2	-0.0340808	-0.00039325	-0.0349101	-0.458396	-0.0315822	-0.461809
117.4	-0.0297297	0.00398083	-0.0360635	-0.450715	-0.0362224	-0.456839
117.6	-0.0309087	-0.00440419	-0.0299977	-0.455149	-0.0381465	-0.454296
117.8	-0.0428096	0.00582567	-0.03825	-0.455569	-0.0363216	-0.465421
118	-0.033845	0.00494996	-0.0369888	-0.455839	-0.0305468	-0.45561
118.2	-0.0338075	0.00565193	-0.0378734	-0.454812	-0.042771	-0.458849
118.4	-0.0344419	0.00684913	-0.0385895	-0.461532	-0.0367375	-0.455332
118.6	-0.0349529	0.00103401	-0.0378393	-0.458306	-0.0347348	-0.45583
118.8	-0.0401791	-0.00045552	-0.0321491	-0.46662	-0.0398999	-0.462932
119	-0.03195	0.00174276	-0.0368169	-0.455929	-0.0333201	-0.457441
119.2	-0.0296262	0.00408092	-0.0385117	-0.46267	-0.0365653	-0.460679
119.4	-0.0349054	-0.00064027	-0.033773	-0.462704	-0.0323863	-0.456792
119.6	-0.0373774	0.00179715	-0.0424477	-0.456008	-0.0409129	-0.464327
119.8	-0.0391196	0.00212035	-0.0365757	-0.45837	-0.0262882	-0.457316
120	-0.0319669	0.00525481	-0.0295996	-0.460862	-0.0422617	-0.458926
120.2	-0.0376872	-0.00014026	-0.0345536	-0.463619	-0.0369169	-0.463498
120.4	-0.0390317	-0.00172101	-0.0373383	-0.464504	-0.0332542	-0.463951
120.6	-0.0318426	0.00451871	-0.0327082	-0.463035	-0.0355681	-0.461851
120.8	-0.0315242	0.00804366	-0.0385649	-0.462498	-0.0310517	-0.461105
121	-0.0306832	0.00273168	-0.0305365	-0.463377	-0.0397498	-0.453991
121.2	-0.0299721	0.00852679	-0.0431685	-0.462257	-0.0393177	-0.465346
121.4	-0.0385872	0.00228455	-0.0357957	-0.464827	-0.0405372	-0.461586
121.6	-0.0308597	0.0046927	-0.0417526	-0.463704	-0.0291791	-0.45711
121.8	-0.0386253	0.00672979	-0.0336142	-0.462754	-0.0393596	-0.462906
122	-0.0336045	-0.00184584	-0.035214	-0.468141	-0.032197	-0.459437
122.2	-0.039732	0.00400939	-0.0324721	-0.46561	-0.038996	-0.458161
122.4	-0.037272	0.00652477	-0.0370869	-0.46647	-0.043164	-0.465547
122.6	-0.0345781	0.00802519	-0.0351716	-0.464435	-0.0349144	-0.462099
122.8	-0.0313086	0.00828775	-0.0328466	-0.462326	-0.0331027	-0.454933
123	-0.0287012	0.00651007	-0.0420945	-0.466309	-0.0348128	-0.466166
123.2	-0.0299185	0.0029283	-0.0348357	-0.465707	-0.0372712	-0.455004
123.4	-0.0357488	0.00451346	-0.0302333	-0.463825	-0.0425174	-0.454538
123.6	-0.0364863	-0.00194343	-0.0312662	-0.469239	-0.0377764	-0.461046
123.8	-0.0299288	0.00338884	-0.0380861	-0.467999	-0.033968	-0.461896
124	-0.0325184	0.00081172	-0.0367039	-0.462161	-0.0408314	-0.458311
124.2	-0.0344632	0.00493604	-0.030681	-0.472054	-0.0438866	-0.461449
124.4	-0.0321789	0.00812223	-0.0368178	-0.470342	-0.0306166	-0.458347
124.6	-0.0351434	0.00050335	-0.0373687	-0.46798	-0.0379763	-0.46353
124.8	-0.0363564	0.0100858	-0.033154	-0.462443	-0.0389023	-0.459695
125	-0.0324612	0.00257788	-0.0370592	-0.472408	-0.0409516	-0.460739
125.2	-0.0309783	-0.00592836	-0.0421136	-0.465329	-0.0386355	-0.467897
125.4	-0.0325436	0.0048522	-0.0404233	-0.469623	-0.0411514	-0.468203
125.6	-0.0278835	0.00082513	-0.0375619	-0.463806	-0.0367675	-0.460956
125.8	-0.0357517	0.00186914	-0.0440586	-0.47058	-0.041912	-0.465013
126	-0.0322145	0.00956877	-0.0399096	-0.467231	-0.0393481	-0.456346
126.2	-0.0312623	0.00331971	-0.036345	-0.474448	-0.0339325	-0.454903
126.4	-0.0325884	0.00429775	-0.035815	-0.470645	-0.0413035	-0.464504
126.6	-0.0394242	0.00914147	-0.0391367	-0.469179	-0.041452	-0.466948
126.8	-0.0358553	0.00499733	-0.0383864	-0.469141	-0.0338245	-0.460971
127	-0.0341315	0.0038059	-0.0360022	-0.474949	-0.0378136	-0.462075
127.2	-0.0359373	0.00762068	-0.0365748	-0.474586	-0.0363359	-0.460784
127.4	-0.0283633	0.00079908	-0.035876	-0.470426	-0.0378315	-0.451417
127.6	-0.0439497	0.00194716	-0.0371911	-0.462157	-0.0450484	-0.463322
127.8	-0.0319132	0.00158865	-0.0351638	-0.464453	-0.0407941	-0.456532
128	-0.0362719	0.0101453	-0.0350742	-0.472843	-0.0439239	-0.462862
128.2	-0.0321082	0.0054758	-0.0410756	-0.475238	-0.0469775	-0.459753
128.4	-0.037783	0.00628217	-0.0388421	-0.474007	-0.0399103	-0.466044
128.6	-0.035116	-0.00091212	-0.0347918	-0.475319	-0.0468575	-0.459662
128.8	-0.0346485	0.00910536	-0.0408903	-0.473542	-0.0381046	-0.459584
129	-0.0347269	0.00516398	-0.0358948	-0.474635	-0.042093	-0.462409
129.2	-0.0388769	0.0072434	-0.0357617	-0.481169	-0.0366588	-0.454062
129.4	-0.040449	-0.00073495	-0.0380382	-0.4758	-0.0396707	-0.46195
129.6	-0.0328495	0.00058983	-0.0403141	-0.475113	-0.0350659	-0.463066
129.8	-0.034477	0.0044169	-0.0316484	-0.481201	-0.0376476	-0.467172
130	-0.0430613	0.00409085	-0.0405737	-0.475553	-0.0432039	-0.459748
130.2	-0.0308906	0.0057389	-0.0404619	-0.480627	-0.0387748	-0.461354
130.4	-0.032911	0.00508285	-0.0303498	-0.476509	-0.0375209	-0.462766
130.6	-0.0407947	0.00394072	-0.0436009	-0.479618	-0.036085	-0.461203
130.8	-0.0335835	0.00020017	-0.0403037	-0.473418	-0.0348842	-0.457902
131	-0.0341504	0.00287875	-0.0336374	-0.475667	-0.0366731	-0.458253
131.2	-0.0372596	0.00522461	-0.040785	-0.478354	-0.0379474	-0.457739
131.4	-0.0347566	0.00409902	-0.0347211	-0.471446	-0.0339865	-0.459567
131.6	-0.0324125	0.00615693	-0.0437548	-0.48548	-0.0447841	-0.463828
131.8	-0.0322433	-0.00416266	-0.0397304	-0.477545	-0.0307434	-0.463873
132	-0.0367516	0.00256573	-0.0346279	-0.480675	-0.0365156	-0.454334
132.2	-0.0374581	0.006253	-0.0363494	-0.47668	-0.0376023	-0.466184
132.4	-0.0394781	0.00313977	-0.0358074	-0.477566	-0.0347428	-0.462019
132.6	-0.0352236	0.00364604	-0.0353025	-0.487343	-0.0397263	-0.457299
132.8	-0.0445073	-0.00030023	-0.0377749	-0.476993	-0.0395554	-0.468458
133	-0.0387349	0.00607288	-0.0486922	-0.482033	-0.0363223	-0.460871
133.2	-0.032069	0.00260509	-0.0415546	-0.478761	-0.0334655	-0.459707
133.4	-0.0399712	0.00694454	-0.0355772	-0.482616	-0.0397255	-0.466282
133.6	-0.0275997	0.00570313	-0.0387888	-0.482728	-0.0363256	-0.460842
133.8	-0.0382986	0.00704875	-0.0415666	-0.48323	-0.037373	-0.46206
134	-0.0338681	0.00664655	-0.0333716	-0.483114	-0.0392457	-0.468418
134.2	-0.0316919	0.00539111	-0.0423878	-0.48135	-0.028519	-0.468694
134.4	-0.0414728	0.00603734	-0.0356955	-0.484911	-0.0399501	-0.459047
134.6	-0.0357239	0.00215301	-0.039153	-0.482868	-0.0366629	-0.468391
134.8	-0.0384465	0.00792323	-0.043251	-0.479221	-0.0437634	-0.468937
135	-0.0319627	-0.00531355	-0.0356326	-0.485249	-0.0366817	-0.456497
135.2	-0.041461	0.00652971	-0.0380894	-0.482153	-0.0411797	-0.464468
135.4	-0.0362681	0.0116285	-0.0398229	-0.48434	-0.0371257	-0.46386
135.6	-0.0422648	0.0068653	-0.036921	-0.480022	-0.0470917	-0.466472
135.8	-0.0352786	0.00561872	-0.0392354	-0.481584	-0.0420975	-0.466778
136	-0.0360108	0.00612296	-0.0407201	-0.488683	-0.0434032	-0.46199
136.2	-0.0325468	0.010083	-0.0367626	-0.484271	-0.037158	-0.471419
136.4	-0.0311633	0.00532052	-0.0400989	-0.480508	-0.0373936	-0.47054
136.6	-0.0365394	0.00121303	-0.0375017	-0.486601	-0.034064	-0.458002
136.8	-0.0383061	0.00565928	-0.0406798	-0.490759	-0.0458473	-0.46745
137	-0.0344185	0.00541534	-0.0445967	-0.490398	-0.0369429	-0.46927
137.2	-0.0362746	0.00336	-0.0384687	-0.493628	-0.0470455	-0.462428
137.4	-0.0348657	0.00320685	-0.0356169	-0.483199	-0.0408915	-0.467256
137.6	-0.0423052	0.00238633	-0.0361513	-0.483938	-0.0401805	-0.462846
137.8	-0.0423822	0.00455318	-0.0413074	-0.482648	-0.0347042	-0.460041
138	-0.0345924	0.00356536	-0.0380564	-0.480787	-0.0448633	-0.468863
138.2	-0.0296149	0.0075353	-0.0396226	-0.484345	-0.045259	-0.470111
138.4	-0.0341738	0.00884355	-0.0427405	-0.492356	-0.0412426	-0.466862
138.6	-0.0353165	0.00642139	-0.038672	-0.49003	-0.0433376	-0.463103
138.8	-0.0386665	0.00598744	-0.0392231	-0.494136	-0.0426099	-0.469309
139	-0.0393021	0.00029613	-0.0428134	-0.488372	-0.0439382	-0.462255
139.2	-0.0379517	-0.00025652	-0.0421261	-0.483005	-0.0416154	-0.466324
139.4	-0.035145	0.00509253	-0.0411439	-0.491129	-0.0405577	-0.464675
139.6	-0.0323154	0.00305567	-0.0352712	-0.490617	-0.0370343	-0.46155
139.8	-0.0401811	-0.0005511	-0.0376011	-0.489352	-0.0484303	-0.466363
140	-0.0355557	0.00011084	-0.0446349	-0.488915	-0.0376038	-0.458197
140.2	-0.0400524	0.00089191	-0.0362899	-0.490599	-0.044304	-0.466678
140.4	-0.0340153	0.0028617	-0.0400394	-0.491427	-0.0416549	-0.465433
140.6	-0.0386218	0.00595363	-0.0451081	-0.493986	-0.0439273	-0.461915
140.8	-0.0383075	0.00561324	-0.040347	-0.486069	-0.038263	-0.458758
141	-0.0425531	0.00222977	-0.042922	-0.493165	-0.0413833	-0.466609
141.2	-0.02978	0.00032563	-0.0385888	-0.491674	-0.0414418	-0.460833
141.4	-0.0315035	5.566e-05	-0.0383135	-0.491993	-0.0446571	-0.469979
141.6	-0.0410655	-0.00079319	-0.04186	-0.488325	-0.0360922	-0.467769
141.8	-0.0342058	0.00348612	-0.0446218	-0.495358	-0.0397533	-0.461509
142	-0.0422196	0.00155021	-0.0344786	-0.499284	-0.0453521	-0.463369
142.2	-0.0381592	0.00117642	-0.040216	-0.487685	-0.0430535	-0.466641
142.4	-0.0365754	0.00409375	-0.040493	-0.488909	-0.0373741	-0.458928
142.6	-0.03174	0.0030087	-0.0394027	-0.495372	-0.0351774	-0.467035
142.8	-0.0380073	0.00284054	-0.0433113	-0.491488	-0.0360616	-0.461615
143	-0.0420696	0.00548807	-0.0389714	-0.487645	-0.0323184	-0.465886
143.2	-0.0369966	0.00801895	-0.0349358	-0.490878	-0.0413842	-0.466477
143.4	-0.0342244	0.00083956	-0.0410726	-0.497065	-0.0382635	-0.462636
143.6	-0.0411374	0.00840724	-0.0410037	-0.496254	-0.0409899	-0.468708
143.8	-0.036987	0.00425301	-0.0442897	-0.492294	-0.0396257	-0.460628
144	-0.0411128	0.00602943	-0.0468104	-0.497734	-0.039384	-0.461416
144.2	-0.0348697	0.00170027	-0.0455017	-0.497309	-0.0399284	-0.463988
144.4	-0.0428029	0.0132973	-0.0437396	-0.495912	-0.039449	-0.468063
144.6	-0.0368375	0.00806892	-0.0443817	-0.49443	-0.0426952	-0.460138
144.8	-0.0275665	0.00503857	-0.0386809	-0.501271	-0.0400676	-0.461116
145	-0.0371894	0.00659596	-0.0423089	-0.496612	-0.0372804	-0.46187
145.2	-0.0391571	0.00129406	-0.0401963	-0.494554	-0.034819	-0.464233
145.4	-0.0345656	0.00477605	-0.0366917	-0.501472	-0.044633	-0.463341
145.6	-0.0350802	0.00269857	-0.0412646	-0.502	-0.0387086	-0.465336
145.8	-0.0316175	0.00482753	-0.045071	-0.496151	-0.0399939	-0.463614
146	-0.0350323	-0.00473426	-0.0400189	-0.498163	-0.0408423	-0.468666
146.2	-0.0427736	0.00154739	-0.0470643	-0.495215	-0.046899	-0.4701
146.4	-0.037601	0.00633978	-0.0383818	-0.497149	-0.0381586	-0.460925
146.6	-0.0362921	0.00986734	-0.0404777	-0.503154	-0.0444964	-0.464633
146.8	-0.0433896	-0.00458611	-0.0357307	-0.503035	-0.0435396	-0.464946
147	-0.0385033	0.00258011	-0.037599	-0.502976	-0.0414693	-0.46899
147.2	-0.0361094	0.00789393	-0.0362677	-0.495051	-0.0455519	-0.460731
147.4	-0.0391072	0.00594143	-0.0352105	-0.498115	-0.0430775	-0.469473
147.6	-0.0351539	-0.00023341	-0.0414954	-0.502818	-0.0422257	-0.466504
147.8	-0.0373453	0.0015673	-0.0392815	-0.500162	-0.0401659	-0.465264
148	-0.0369927	0.0114776	-0.0374279	-0.50298	-0.0438066	-0.467292
148.2	-0.0366265	0.00256272	-0.0491783	-0.495602	-0.0450941	-0.461639
148.4	-0.0378138	6.981e-05	-0.0460859	-0.491162	-0.0475779	-0.47195
148.6	-0.0380117	0.00767562	-0.0480635	-0.497583	-0.0449502	-0.46594
148.8	-0.0349376	0.0040975	-0.0424056	-0.503187	-0.0355951	-0.464053
149	-0.0371334	0.00272403	-0.0478474	-0.503378	-0.0510914	-0.467485
149.2	-0.0356336	-0.00032048	-0.0452269	-0.498236	-0.0429131	-0.464002
149.4	-0.0342058	0.00268835	-0.0404459	-0.504723	-0.0400575	-0.461055
149.6	-0.041318	0.00137158	-0.042044	-0.498476	-0.045553	-0.46947
149.8	-0.0405662	0.0111551	-0.0411169	-0.503053	-0.0413191	-0.466429
150	-0.0412128	0.00507366	-0.0416747	-0.507368	-0.0428215	-0.46617
150.2	-0.0405338	0.00818794	-0.0458617	-0.501339	-0.0462867	-0.471642
150.4	-0.0344951	0.00094738	-0.0339543	-0.500555	-0.039349	-0.468556
150.6	-0.0382202	0.0086008	-0.0450971	-0.501211	-0.0399757	-0.463632
150.8	-0.0375595	0.00225086	-0.0427733	-0.499886	-0.0417402	-0.469495
151	-0.0349429	0.00091363	-0.0464688	-0.499769	-0.0455821	-0.469449
151.2	-0.0396899	0.00879996	-0.0465009	-0.498032	-0.0414272	-0.470853
151.4	-0.0374736	0.00042994	-0.039821	-0.505096	-0.042261	-0.470206
151.6	-0.0428948	0.00143444	-0.0492275	-0.508724	-0.0457353	-0.466591
151.8	-0.0371119	0.0118154	-0.0403448	-0.509599	-0.0414957	-0.46687
152	-0.037212	0.00780641	-0.0480257	-0.504646	-0.0379812	-0.4692
152.2	-0.0403414	0.00521302	-0.0453645	-0.512304	-0.0388407	-0.462707
152.4	-0.0366872	0.00428444	-0.0459555	-0.50706	-0.0434574	-0.470546
152.6	-0.0429519	0.00806919	-0.0447492	-0.50376	-0.0420726	-0.468795
152.8	-0.0380528	5.123e-05	-0.0449813	-0.506719	-0.0417086	-0.458763
153	-0.0363916	0.00384094	-0.0424639	-0.502162	-0.0377922	-0.470692
153.2	-0.0393895	-0.00085549	-0.0396463	-0.507547	-0.0394409	-0.464173
153.4	-0.0393549	0.00549984	-0.0380806	-0.508569	-0.0386627	-0.473685
153.6	-0.0398021	0.00460439	-0.0418411	-0.504884	-0.03932	-0.466114
153.8	-0.0342488	0.0005324	-0.0488978	-0.504287	-0.0425165	-0.461134
154	-0.0374157	-0.00017501	-0.0418316	-0.508904	-0.0419441	-0.463997
154.2	-0.0442877	0.00664471	-0.0391769	-0.509612	-0.0417853	-0.467308
154.4	-0.0407197	0.00505793	-0.0456494	-0.508536	-0.0463687	-0.465331
154.6	-0.0466118	0.00165579	-0.0401607	-0.508309	-0.0427391	-0.464647
154.8	-0.0423224	0.00461383	-0.0421116	-0.505777	-0.044652	-0.472846
155	-0.0320579	0.00304259	-0.0454936	-0.504711	-0.0443248	-0.467502
155.2	-0.0409384	0.00218686	-0.0437842	-0.511944	-0.044284	-0.466932
155.4	-0.0393866	0.0037898	-0.0382428	-0.505432	-0.0453793	-0.47973
155.6	-0.0367954	0.00635368	-0.0450627	-0.509318	-0.0383155	-0.46709
155.8	-0.0377721	0.00304367	-0.0397482	-0.512656	-0.0424634	-0.473188
156	-0.035697	0.00533386	-0.0443292	-0.503964	-0.050224	-0.469381
156.2	-0.0389887	0.00219402	-0.043358	-0.50895	-0.0398908	-0.4718
156.4	-0.0416564	0.00766309	-0.0402122	-0.509145	-0.0410146	-0.473575
156.6	-0.0408842	0.0028643	-0.0438683	-0.511227	-0.0398514	-0.472779
156.8	-0.0368452	0.00069462	-0.0431028	-0.513459	-0.0425572	-0.463704
157	-0.044676	0.00436968	-0.0460455	-0.510517	-0.0490019	-0.469037
157.2	-0.0405443	0.00471197	-0.0385204	-0.50921	-0.0506291	-0.476536
157.4	-0.0361933	0.00732224	-0.0466449	-0.506889	-0.0473044	-0.467447
157.6	-0.0373422	0.00597563	-0.0412537	-0.511228	-0.0456958	-0.466171
157.8	-0.0389937	-0.00247092	-0.0439826	-0.509673	-0.0422194	-0.472529
158	-0.0363447	0.00465102	-0.0394378	-0.51302	-0.043044	-0.466239
158.2	-0.0384225	0.00304187	-0.0440323	-0.507842	-0.0459307	-0.468432
158.4	-0.0494566	0.00441473	-0.0409473	-0.515225	-0.0393527	-0.472037
158.6	-0.0406818	-0.00090101	-0.0396313	-0.51332	-0.0490048	-0.464628
158.8	-0.0392574	-0.00101203	-0.0426692	-0.512319	-0.0460052	-0.469482
159	-0.0334641	0.00531573	-0.0453472	-0.51311	-0.0454651	-0.471563
159.2	-0.043447	0.00304344	-0.0501036	-0.513726	-0.0456174	-0.466455
159.4	-0.0432104	0.00688988	-0.043791	-0.505246	-0.0417008	-0.474413
159.6	-0.0399488	0.0047126	-0.0416151	-0.508081	-0.0438319	-0.465322
159.8	-0.0373114	0.00077891	-0.0389961	-0.510802	-0.0463273	-0.471428
160	-0.0414733	-0.00057544	-0.0462419	-0.508113	-0.0469249	-0.466939
160.2	-0.0410104	0.00590802	-0.0439662	-0.513415	-0.0404166	-0.472861
160.4	-0.04526	0.00862337	-0.0426555	-0.517238	-0.0427793	-0.462526
160.6	-0.0393973	0.00386297	-0.0463325	-0.516572	-0.0457854	-0.473777
160.8	-0.0348171	0.00592434	-0.0477983	-0.51564	-0.0422045	-0.469559
161	-0.03857	0.0066259	-0.0450798	-0.517272	-0.0391344	-0.469816
161.2	-0.0406382	0.00086469	-0.0416513	-0.513997	-0.0419717	-0.47015
161.4	-0.0356289	0.00451883	-0.0409302	-0.518608	-0.0450322	-0.463495
161.6	-0.0375735	0.00277341	-0.0390736	-0.523349	-0.0472391	-0.472807
161.8	-0.0366566	0.00596741	-0.0456867	-0.514257	-0.0440031	-0.471568
162	-0.045526	0.00116506	-0.0439957	-0.5109	-0.0434417	-0.464324
162.2	-0.0369515	0.00077294	-0.0433254	-0.512567	-0.0389656	-0.47029
162.4	-0.0454952	0.0072733	-0.0526331	-0.522853	-0.0356146	-0.469155
162.6	-0.0372803	0.00285629	-0.0391664	-0.513455	-0.03462	-0.469172
162.8	-0.044048	-0.00165568	-0.046969	-0.516106	-0.0431608	-0.466034
163	-0.0449736	0.00706214	-0.0452823	-0.515163	-0.0375615	-0.469208
163.2	-0.0429327	0.00429325	-0.0491807	-0.515402	-0.0429936	-0.464336
163.4	-0.038399	0.00303199	-0.0490848	-0.518115	-0.0500039	-0.465269
163.6	-0.0421381	0.00495681	-0.0475841	-0.524318	-0.0422344	-0.467293
163.8	-0.0452701	0.00122648	-0.0490572	-0.513844	-0.0413304	-0.46341
164	-0.0387158	0.0001458	-0.0446344	-0.518507	-0.0436184	-0.463327
164.2	-0.0453286	0.00153623	-0.0493193	-0.519308	-0.0414662	-0.468778
164.4	-0.0385942	-0.00214549	-0.0407185	-0.514574	-0.0415139	-0.466458
164.6	-0.0389734	0.00592861	-0.0463149	-0.518917	-0.0479332	-0.473247
164.8	-0.038891	0.00465962	-0.0436831	-0.516936	-0.0458565	-0.471624
165	-0.0380939	0.00562639	-0.0485821	-0.513377	-0.0427863	-0.468325
165.2	-0.0407856	0.00638002	-0.0477696	-0.519256	-0.0467321	-0.471208
165.4	-0.0431885	0.00158455	-0.0468181	-0.520124	-0.049596	-0.467612
165.6	-0.041968	0.00095603	-0.0496059	-0.523734	-0.048578	-0.464578
165.8	-0.0409546	0.00517649	-0.041678	-0.52082	-0.0433188	-0.469606
166	-0.0382352	0.0130421	-0.0487914	-0.525257	-0.0471421	-0.472968
166.2	-0.0395204	-0.0013332	-0.0445837	-0.523031	-0.048339	-0.466138
166.4	-0.0346385	0.00509975	-0.051297	-0.523871	-0.0489496	-0.474923
166.6	-0.0420938	0.00447418	-0.0401103	-0.520138	-0.037124	-0.471637
166.8	-0.0450585	0.00618352	-0.0411572	-0.523856	-0.0526004	-0.469235
167	-0.0443769	0.00555571	-0.0468465	-0.52151	-0.0458216	-0.471732
167.2	-0.0462835	-0.00668367	-0.0467011	-0.523018	-0.0476205	-0.468374
167.4	-0.0405598	0.00516449	-0.0440872	-0.527666	-0.045523	-0.468781
167.6	-0.0420323	-0.00262725	-0.0389765	-0.518827	-0.0486932	-0.466176
167.8	-0.039274	0.00311605	-0.046872	-0.52424	-0.044627	-0.469107
168	-0.0409036	0.00262387	-0.0420253	-0.529038	-0.0541393	-0.471931
168.2	-0.0388069	0.00161827	-0.0419661	-0.520753	-0.0479545	-0.470825
168.4	-0.038701	-0.0016561	-0.0458952	-0.521023	-0.0503612	-0.464602
168.6	-0.0413977	0.00525916	-0.0480984	-0.523114	-0.0486728	-0.475563
168.8	-0.0416842	-0.00282926	-0.050165	-0.524602	-0.050251	-0.473376
169	-0.0435115	0.0046227	-0.0448777	-0.526346	-0.0475821	-0.471784
169.2	-0.0420617	0.00265634	-0.0456616	-0.524464	-0.0479018	-0.470034
169.4	-0.0435993	0.0064656	-0.0464851	-0.520865	-0.0528778	-0.470047
169.6	-0.0357188	0.00720061	-0.0427495	-0.52277	-0.0458963	-0.469162
169.8	-0.0444003	0.00614712	-0.047235	-0.527199	-0.0512938	-0.476464
170	-0.0406271	0.0035604	-0.0431924	-0.522257	-0.0444423	-0.468857
170.2	-0.0445684	0.00388194	-0.0437435	-0.525145	-0.0475787	-0.45965
170.4	-0.0452173	0.00786585	-0.0452115	-0.520211	-0.0434344	-0.480201
170.6	-0.0447275	0.00399055	-0.0472983	-0.528652	-0.0455289	-0.471058
170.8	-0.0443094	0.00704516	-0.0427552	-0.529255	-0.0471291	-0.475806
171	-0.038852	0.00218079	-0.0443414	-0.521227	-0.0540053	-0.469977
171.2	-0.0460428	0.00737564	-0.0504956	-0.525029	-0.0463844	-0.469424
171.4	-0.0439434	0.00358678	-0.0457299	-0.526913	-0.0500302	-0.466557
171.6	-0.0457375	0.00678573	-0.0479452	-0.527041	-0.0477298	-0.478148
171.8	-0.0428374	0.00299366	-0.0457517	-0.527972	-0.0535649	-0.466535
172	-0.0445124	0.0120613	-0.0490846	-0.531633	-0.0480622	-0.469912
172.2	-0.0414397	0.00909584	-0.048251	-0.526557	-0.0506748	-0.473571
172.4	-0.0406087	0.00432248	-0.0492807	-0.529265	-0.0490275	-0.471222
172.6	-0.0431256	0.0057267	-0.048992	-0.528527	-0.0468113	-0.473024
172.8	-0.0426564	0.00824871	-0.0501526	-0.528703	-0.0452761	-0.475232
173	-0.0475603	0.0104974	-0.0456795	-0.532073	-0.0435863	-0.464137
173.2	-0.0449632	0.00550983	-0.04295	-0.528492	-0.0503496	-0.46918
173.4	-0.0488196	0.00862869	-0.0493746	-0.532798	-0.052072	-0.47376
173.6	-0.0488093	0.00786953	-0.0514985	-0.526377	-0.0429467	-0.461978
173.8	-0.0464553	0.0139494	-0.050185	-0.522793	-0.0424979	-0.472049
174	-0.0415654	0.00432247	-0.0452713	-0.529203	-0.0452641	-0.475001
174.2	-0.042929	0.00929509	-0.0487013	-0.527591	-0.041335	-0.463122
174.4	-0.0398901	0.00682913	-0.0446071	-0.521137	-0.0493255	-0.474591
174.6	-0.046381	0.00307827	-0.0445377	-0.522701	-0.0467392	-0.46613
174.8	-0.0445806	0.0076446	-0.0454032	-0.528561	-0.0455969	-0.465417
175	-0.0430648	0.0117324	-0.0456059	-0.52565	-0.0442788	-0.472779
175.2	-0.0491092	0.00971243	-0.0445811	-0.527797	-0.0557953	-0.472901
175.4	-0.0412286	0.00860786	-0.0477295	-0.535808	-0.0461001	-0.464944
175.6	-0.0458575	-0.0007275	-0.0490519	-0.534054	-0.0488755	-0.475622
175.8	-0.0399699	0.0043531	-0.0459281	-0.530278	-0.0558973	-0.468708
176	-0.046364	0.00781014	-0.04091	-0.525197	-0.0468939	-0.473117
176.2	-0.0441292	0.00499063	-0.041396	-0.533599	-0.0511135	-0.468949
176.4	-0.0518965	0.00539956	-0.043869	-0.525581	-0.0425656	-0.473682
176.6	-0.0484811	0.00653675	-0.0469371	-0.534482	-0.0452252	-0.467697
176.8	-0.0439556	0.010328	-0.0487333	-0.534666	-0.0410836	-0.473634
177	-0.0379441	0.00605574	-0.0422052	-0.529453	-0.0400804	-0.469838
177.2	-0.0454048	0.00368627	-0.0501125	-0.53348	-0.0530684	-0.468367
177.4	-0.0424211	8.21e-06	-0.040793	-0.531528	-0.0521565	-0.47061
177.6	-0.0473233	0.0112985	-0.0450455	-0.53343	-0.0488377	-0.462006
177.8	-0.0452502	0.00171068	-0.0510048	-0.529108	-0.0449552	-0.46947
178	-0.0464499	0.00390707	-0.0494544	-0.538503	-0.0445233	-0.467113
178.2	-0.0469653	0.00389333	-0.041931	-0.527776	-0.0452118	-0.466445
178.4	-0.0410282	0.00305269	-0.0567395	-0.53631	-0.0463085	-0.467437
178.6	-0.0494598	0.00443727	-0.0470974	-0.534122	-0.049224	-0.47392
178.8	-0.0388441	-0.00226421	-0.0487804	-0.526324	-0.0452825	-0.465764
179	-0.0449036	0.00698591	-0.0462451	-0.533043	-0.0594637	-0.475962
179.2	-0.045549	0.00195743	-0.0446781	-0.532347	-0.0496875	-0.470346
179.4	-0.0442849	0.0078022	-0.0466093	-0.534702	-0.0474437	-0.471421
179.6	-0.0448355	-0.00261695	-0.044462	-0.536096	-0.0530923	-0.470952
179.8	-0.0388775	0.00274993	-0.0446919	-0.533312	-0.0558891	-0.474193
180	-0.0420688	0.00511447	-0.0468024	-0.534939	-0.0481486	-0.466891
180.2	-0.0472587	0.0119607	-0.0504702	-0.536066	-0.0507253	-0.473014
180.4	-0.0470167	0.00639278	-0.046079	-0.537681	-0.0526314	-0.473639
180.6	-0.0428409	0.00541136	-0.0509183	-0.541218	-0.054555	-0.469116
180.8	-0.0401598	0.00485678	-0.051953	-0.539132	-0.0540543	-0.476572
181	-0.0407289	0.00459265	-0.0503467	-0.532441	-0.049425	-0.468912
181.2	-0.0465284	0.0065827	-0.0486067	-0.532948	-0.0408528	-0.473392
181.4	-0.0452379	0.00211114	-0.0521351	-0.539441	-0.0490992	-0.471891
181.6	-0.0505862	0.00357907	-0.0518421	-0.546993	-0.0504614	-0.478568
181.8	-0.0452217	0.00506321	-0.0430965	-0.535022	-0.0498726	-0.471216
182	-0.0449989	0.00247639	-0.0572739	-0.542302	-0.0508146	-0.467785
182.2	-0.0401555	0.00043577	-0.0426048	-0.540968	-0.0469663	-0.465166
182.4	-0.0466333	0.00382132	-0.0484334	-0.536604	-0.0496845	-0.467865
182.6	-0.0500043	0.00390261	-0.0517846	-0.539577	-0.0475204	-0.474477
182.8	-0.0491474	0.00517046	-0.0562025	-0.536584	-0.0443184	-0.470783
183	-0.0394735	0.0022569	-0.0468424	-0.536312	-0.0425925	-0.474221
183.2	-0.0470983	0.00355721	-0.0491341	-0.538929	-0.0480195	-0.470554
183.4	-0.0406173	0.00232984	-0.0469174	-0.539409	-0.0480393	-0.472686
183.6	-0.0377022	0.00804204	-0.0503333	-0.539429	-0.0489954	-0.469083
183.8	-0.045562	0.00462079	-0.0449727	-0.540366	-0.042924	-0.464081
184	-0.0452437	0.0032395	-0.048357	-0.541251	-0.0473003	-0.469401
184.2	-0.0424283	0.00748688	-0.0522932	-0.543019	-0.045207	-0.473408
184.4	-0.0462108	0.00163646	-0.0543887	-0.539562	-0.0431218	-0.464329
184.6	-0.0443961	-0.00055591	-0.0473777	-0.535735	-0.0495912	-0.47079
184.8	-0.0434258	0.00011827	-0.0520393	-0.535349	-0.0527908	-0.472755
185	-0.0379788	0.00159041	-0.0526149	-0.542276	-0.0529244	-0.467067
185.2	-0.047501	-0.00259312	-0.048018	-0.53799	-0.0467408	-0.474454
185.4	-0.0498192	0.00252416	-0.0480264	-0.542468	-0.0474627	-0.470321
185.6	-0.0462433	0.00198445	-0.0549255	-0.543026	-0.0484587	-0.4704
185.8	-0.0473875	0.00506445	-0.0432802	-0.535295	-0.0399618	-0.466495
186	-0.0406874	0.00741748	-0.0526687	-0.535744	-0.053865	-0.4705
186.2	-0.0479066	-0.00095728	-0.0524648	-0.537302	-0.03927	-0.468219
186.4	-0.0462086	-0.0017071	-0.0488295	-0.539243	-0.045542	-0.469547
186.6	-0.0452537	-0.00066694	-0.0513395	-0.544155	-0.0503135	-0.467922
186.8	-0.0527314	0.0121243	-0.0469623	-0.538898	-0.0452003	-0.475072
187	-0.0437923	0.0037002	-0.0505477	-0.545452	-0.050713	-0.476276
187.2	-0.0472274	0.0024392	-0.0454539	-0.540682	-0.0435518	-0.472926
187.4	-0.0420422	0.00054857	-0.0468559	-0.546071	-0.0461093	-0.471979
187.6	-0.0404976	0.00883544	-0.051516	-0.543376	-0.0459569	-0.467585
187.8	-0.0455831	0.00538851	-0.0501657	-0.547471	-0.051419	-0.475493
188	-0.0450019	0.00102048	-0.0516239	-0.542886	-0.0469152	-0.467
188.2	-0.0492597	0.0115043	-0.0528887	-0.542671	-0.0519841	-0.474069
188.4	-0.0501483	0.00561717	-0.0450174	-0.544311	-0.0496148	-0.469899
188.6	-0.0476213	0.00297352	-0.0544801	-0.540278	-0.0421681	-0.475725
188.8	-0.0449751	0.00369988	-0.0460721	-0.542114	-0.0502913	-0.467876
189	-0.0462118	0.00312925	-0.0583214	-0.54552	-0.0474347	-0.471539
189.2	-0.0447984	0.00154385	-0.0487981	-0.545759	-0.0501605	-0.465133
189.4	-0.0463564	0.00642194	-0.0504899	-0.552633	-0.0540692	-0.473391
189.6	-0.048645	0.0076717	-0.0508908	-0.542493	-0.0514599	-0.476161
189.8	-0.0494561	0.00090451	-0.0548498	-0.547232	-0.0457294	-0.470562
190	-0.0505076	0.00285311	-0.0439299	-0.545829	-0.0564446	-0.47504
190.2	-0.044269	0.00634709	-0.0566855	-0.546814	-0.0461055	-0.47159
190.4	-0.0488063	0.00295838	-0.0528036	-0.550572	-0.0555064	-0.469251
190.6	-0.0426112	0.0113919	-0.0418985	-0.550528	-0.053093	-0.47536
190.8	-0.0495311	0.00991261	-0.0549589	-0.55049	-0.0523875	-0.473422
191	-0.0449245	0.00579659	-0.049758	-0.547906	-0.0484984	-0.466812
191.2	-0.0513567	0.00616163	-0.0582566	-0.540158	-0.0518565	-0.471096
191.4	-0.0438879	0.00038565	-0.0523802	-0.547367	-0.0470187	-0.468273
191.6	-0.0424435	0.00270616	-0.0524888	-0.543546	-0.0533648	-0.471315
191.8	-0.0469675	0.00606338	-0.0509585	-0.545293	-0.0567463	-0.468302
192	-0.0476576	0.00151612	-0.0498736	-0.5436	-0.0505032	-0.469659
192.2	-0.0493349	0.0085343	-0.0545433	-0.544456	-0.0478227	-0.468727
192.4	-0.047361	0.00422522	-0.0504526	-0.545779	-0.0575514	-0.468495
192.6	-0.048187	-0.00050218	-0.0532368	-0.544911	-0.0491806	-0.469077
192.8	-0.0445587	0.00078294	-0.0443693	-0.548375	-0.0517434	-0.469747
193	-0.0485117	0.00363729	-0.0460954	-0.540325	-0.0526298	-0.477277
193.2	-0.0467267	0.00691578	-0.0553406	-0.54863	-0.0504337	-0.467029
193.4	-0.0473211	-0.00151292	-0.0547209	-0.550159	-0.058788	-0.480265
193.6	-0.0500362	0.00276193	-0.0526113	-0.551852	-0.055416	-0.473325
193.8	-0.0488652	0.00939635	-0.0475894	-0.545247	-0.0502929	-0.468416
194	-0.0507276	0.00474245	-0.0503943	-0.550035	-0.0447138	-0.47232
194.2	-0.0425688	0.010348	-0.0500934	-0.546777	-0.0494709	-0.473045
194.4	-0.0473565	0.00392692	-0.0506874	-0.548689	-0.0457452	-0.469727
194.6	-0.0441339	0.00303549	-0.0465178	-0.544562	-0.0486498	-0.47384
194.8	-0.0456935	0.00685416	-0.0569314	-0.553035	-0.0498445	-0.4754
195	-0.0446376	0.00213852	-0.0479708	-0.54587	-0.0513572	-0.475491
195.2	-0.0481502	0.00221628	-0.0562517	-0.547981	-0.0571718	-0.473302
195.4	-0.0442513	0.00081613	-0.0461657	-0.544075	-0.0483279	-0.471127
195.6	-0.0451834	-6.022e-05	-0.0485086	-0.552374	-0.0473052	-0.466935
195.8	-0.0489485	0.00780609	-0.043135	-0.547078	-0.0480254	-0.478751
196	-0.0492413	0.00810787	-0.0519285	-0.551342	-0.0452592	-0.469891
196.2	-0.0458988	-0.00159183	-0.0536978	-0.548752	-0.0483439	-0.467192
196.4	-0.0502949	0.00665499	-0.0518322	-0.552816	-0.0505822	-0.47214
196.6	-0.0473083	-0.00246446	-0.0541445	-0.548432	-0.0487446	-0.473366
196.8	-0.0465766	0.00116427	-0.0506292	-0.55115	-0.0506187	-0.466654
197	-0.0484086	0.00306581	-0.0554682	-0.556502	-0.0583678	-0.474417
197.2	-0.046881	0.0016881	-0.0533974	-0.554829	-0.0529361	-0.471028
197.4	-0.0522228	0.00272752	-0.0475941	-0.561602	-0.0500723	-0.468437
197.6	-0.0431176	-0.00350912	-0.0493861	-0.550451	-0.0482055	-0.476834
197.8	-0.0491917	0.00762961	-0.0525051	-0.550137	-0.0450225	-0.470977
198	-0.0461558	0.0104492	-0.0508684	-0.5481	-0.0541265	-0.470929
198.2	-0.0501542	0.0135476	-0.0500039	-0.549563	-0.0541392	-0.471959
198.4	-0.0493547	0.00830249	-0.0538424	-0.554307	-0.0445353	-0.468613
198.6	-0.0514662	0.00617108	-0.0502949	-0.553776	-0.0549186	-0.468778
198.8	-0.0487804	0.0064394	-0.0502489	-0.551779	-0.0488422	-0.480537
199	-0.0490553	0.00106467	-0.0572768	-0.554188	-0.0488006	-0.465742
199.2	-0.0505052	0.0120433	-0.0477081	-0.55114	-0.0432242	-0.473544
199.4	-0.047806	0.00652334	-0.0474588	-0.552919	-0.0507222	-0.474972
199.6	-0.0458469	0.00898865	-0.0556292	-0.551792	-0.0506194	-0.469811
199.8	-0.0429365	-0.0004945	-0.052056	-0.555483	-0.0569051	-0.476257
200	-0.0512045	0.00304956	-0.047478	-0.554566	-0.0456914	-0.475584
200.2	-0.0489055	0.00439606	-0.0509479	-0.546019	-0.0472874	-0.466462
200.4	-0.0494787	0.00642078	-0.0522648	-0.557462	-0.0575338	-0.466294
200.6	-0.0482679	0.00375082	-0.0523646	-0.5561	-0.0491241	-0.468777
200.8	-0.0487168	0.00400504	-0.0534271	-0.554831	-0.0514242	-0.466874
201	-0.0523135	0.00556135	-0.0527313	-0.552035	-0.0487136	-0.472681
201.2	-0.0443976	0.00550132	-0.0503674	-0.555266	-0.0507736	-0.470676
201.4	-0.052245	0.0039829	-0.0567031	-0.559569	-0.0537218	-0.475984
201.6	-0.045341	0.00784734	-0.048344	-0.553958	-0.0534709	-0.47249
201.8	-0.0433228	0.00428486	-0.0512701	-0.555473	-0.049369	-0.475042
202	-0.0461832	0.00311316	-0.0466692	-0.549253	-0.0597977	-0.469805
202.2	-0.0470059	0.00369686	-0.0515382	-0.554384	-0.0561557	-0.472981
202.4	-0.0533242	-0.00104625	-0.0530233	-0.556653	-0.0510671	-0.47321
202.6	-0.050224	0.00256285	-0.0533508	-0.558968	-0.0595514	-0.47365
202.8	-0.0550807	0.00755198	-0.0530099	-0.558128	-0.0555238	-0.476921
203	-0.0426646	0.00160121	-0.0511039	-0.553439	-0.0521628	-0.476276
203.2	-0.0454832	-0.00130256	-0.057608	-0.552608	-0.0548152	-0.471354
203.4	-0.0448773	0.00638535	-0.055615	-0.553325	-0.0559957	-0.474457
203.6	-0.0479075	0.00506689	-0.0511458	-0.554913	-0.0490021	-0.468126
203.8	-0.0499026	-0.00038161	-0.0503513	-0.55185	-0.0520262	-0.475725
204	-0.051932	0.00470478	-0.0540296	-0.55025	-0.0500718	-0.476614
204.2	-0.0489635	6.68e-05	-0.0561847	-0.55999	-0.0549571	-0.468227
204.4	-0.0463256	0.00428506	-0.0542564	-0.553474	-0.057508	-0.469806
204.6	-0.042889	0.00075284	-0.0577517	-0.557326	-0.0599544	-0.472103
204.8	-0.0471587	0.00899161	-0.0555422	-0.561572	-0.0509911	-0.467643
205	-0.0491194	0.00688307	-0.0588632	-0.555586	-0.0508047	-0.47602
205.2	-0.0464085	0.00434444	-0.0536759	-0.551532	-0.0556435	-0.474206
205.4	-0.0472328	0.013067	-0.0568928	-0.553314	-0.0571527	-0.467434
205.6	-0.045666	-0.00309259	-0.0538687	-0.561281	-0.054251	-0.474877
205.8	-0.0498202	0.00444289	-0.0558042	-0.555969	-0.0529299	-0.468311
206	-0.0497039	-0.00052764	-0.0548917	-0.562281	-0.0476003	-0.471083
206.2	-0.0447596	0.0057735	-0.0480479	-0.556569	-0.0549381	-0.475698
206.4	-0.050514	0.004021	-0.0534005	-0.559174	-0.0562826	-0.473111
206.6	-0.047347	0.00396597	-0.0465948	-0.549772	-0.0519452	-0.46709
206.8	-0.0472865	0.00482186	-0.0551312	-0.553027	-0.0509558	-0.471498
207	-0.0455055	0.00116445	-0.0527456	-0.551761	-0.0460519	-0.467294
207.2	-0.0489972	0.00459835	-0.0445263	-0.557148	-0.0494303	-0.461441
207.4	-0.0445403	0.00435457	-0.0520552	-0.55846	-0.0531868	-0.472171
207.6	-0.05168	0.0126256	-0.0543793	-0.55495	-0.0501505	-0.468888
207.8	-0.0454754	0.00534547	-0.0555305	-0.560143	-0.0504637	-0.470011
208	-0.0537805	0.00585844	-0.055732	-0.559593	-0.0598646	-0.475977
208.2	-0.0529357	0.00581024	-0.0504905	-0.558332	-0.0518913	-0.472807
208.4	-0.0496423	0.00262644	-0.0548289	-0.563713	-0.0465234	-0.473443
208.6	-0.0477254	0.0162909	-0.0614348	-0.554582	-0.0515652	-0.475071
208.8	-0.0460704	0.00666987	-0.0513911	-0.564651	-0.053092	-0.46973
209	-0.0538368	0.00951711	-0.0558211	-0.559326	-0.0506381	-0.469932
209.2	-0.0475955	0.00210646	-0.0533009	-0.556855	-0.0589922	-0.470979
209.4	-0.0469303	0.00322082	-0.0533522	-0.564118	-0.0540336	-0.464722
209.6	-0.0487803	0.00596369	-0.051493	-0.562058	-0.0496903	-0.466801
209.8	-0.0499649	0.00771928	-0.0537805	-0.560539	-0.0579779	-0.47492
210	-0.0431923	0.00557604	-0.0558814	-0.565552	-0.0495246	-0.471306
210.2	-0.0428261	0.00031941	-0.0563587	-0.563829	-0.0510845	-0.471775
210.4	-0.0475393	0.00384031	-0.0591609	-0.557223	-0.0537799	-0.48022
210.6	-0.0456125	0.00582779	-0.0481837	-0.563143	-0.0536114	-0.46657
210.8	-0.0512835	0.0010858	-0.0501945	-0.559582	-0.0550478	-0.469425
211	-0.0508545	0.00712403	-0.0565483	-0.565294	-0.0543187	-0.478601
211.2	-0.047517	0.00875832	-0.0587142	-0.567856	-0.0535013	-0.476085
211.4	-0.0449124	0.0104297	-0.0561419	-0.565004	-0.0575851	-0.479185
211.6	-0.0476836	0.0018756	-0.0561564	-0.563214	-0.0521904	-0.47096
211.8	-0.0492885	0.00761091	-0.0537767	-0.55891	-0.0535511	-0.469764
212	-0.0544291	0.00725446	-0.0522762	-0.563546	-0.057756	-0.477527
212.2	-0.0511855	0.00042655	-0.0576681	-0.561758	-0.0483097	-0.474802
212.4	-0.0483201	0.00273152	-0.0588922	-0.565258	-0.0606709	-0.47584
212.6	-0.0487439	0.00339365	-0.0498262	-0.559939	-0.0597954	-0.474928
212.8	-0.0482673	0.00595786	-0.0527569	-0.560692	-0.0546452	-0.471477
213	-0.0534755	0.00532691	-0.05606	-0.563749	-0.0589782	-0.470975
213.2	-0.044583	0.0101406	-0.057354	-0.56826	-0.0589127	-0.475555
213.4	-0.0474524	0.0102991	-0.0593799	-0.568434	-0.051735	-0.474531
213.6	-0.0539469	-7.748e-05	-0.0511121	-0.566981	-0.0549172	-0.476374
213.8	-0.0458332	0.00577204	-0.0571277	-0.567918	-0.0549494	-0.474393
214	-0.0508386	0.00653005	-0.0542145	-0.570789	-0.0550288	-0.470545
214.2	-0.0490422	0.00436118	-0.0565334	-0.564016	-0.0567376	-0.470196
214.4	-0.052252	0.00402036	-0.0558759	-0.566689	-0.05178	-0.474671
214.6	-0.0555812	0.00574853	-0.0546847	-0.565192	-0.0520933	-0.468265
214.8	-0.0502297	0.00487354	-0.0510521	-0.566458	-0.0552866	-0.471656
215	-0.0508315	0.00103776	-0.0545026	-0.565125	-0.0521886	-0.471559
215.2	-0.0506076	0.00361626	-0.0619031	-0.565892	-0.0571566	-0.472097
215.4	-0.0481937	0.00277992	-0.0519831	-0.567544	-0.0538681	-0.472704
215.6	-0.0565169	0.00773493	-0.0533931	-0.562548	-0.0507407	-0.474053
215.8	-0.0527841	-0.00172387	-0.0525016	-0.568131	-0.0549817	-0.468391
216	-0.0492389	0.00228782	-0.0543144	-0.568581	-0.049703	-0.472131
216.2	-0.0536092	0.00892968	-0.0572131	-0.569488	-0.0528788	-0.476608
216.4	-0.0491523	-0.00359013	-0.0582023	-0.562971	-0.0510081	-0.464458
216.6	-0.0529079	0.00764362	-0.0537123	-0.562482	-0.0522756	-0.476623
216.8	-0.0621935	0.00686292	-0.0513226	-0.569348	-0.0418288	-0.477535
217	-0.0471034	0.00758226	-0.0531682	-0.56629	-0.0508641	-0.470842
217.2	-0.0454272	-0.00010558	-0.0544281	-0.564337	-0.0565792	-0.47692
217.4	-0.0535313	0.00493545	-0.0558294	-0.566713	-0.0534256	-0.471272
217.6	-0.050708	0.00467381	-0.0538448	-0.563723	-0.051248	-0.469307
217.8	-0.0648124	0.00891962	-0.0642801	-0.564758	-0.0570433	-0.470056
218	-0.0471184	-0.00114747	-0.0537222	-0.567066	-0.0482321	-0.477965
218.2	-0.05143	0.00059755	-0.0558697	-0.563888	-0.052751	-0.468375
218.4	-0.0520458	0.0070601	-0.0575007	-0.567885	-0.058114	-0.478114
218.6	-0.0423073	0.00858714	-0.0569212	-0.573843	-0.0545736	-0.472451
218.8	-0.0500081	0.00604796	-0.0569099	-0.569063	-0.0572733	-0.474848
219	-0.0523114	-0.00573279	-0.0546833	-0.565797	-0.0524246	-0.473918
219.2	-0.0525433	0.00788812	-0.0614021	-0.572439	-0.0591448	-0.473359
219.4	-0.0520605	0.0115295	-0.0497757	-0.577176	-0.0565852	-0.477102
219.6	-0.0463142	0.00235018	-0.0608804	-0.565039	-0.0600114	-0.476755
219.8	-0.0462445	0.00801292	-0.0591566	-0.562409	-0.0556172	-0.472948
220	-0.0452205	0.00617209	-0.0562322	-0.573952	-0.0533206	-0.475545
220.2	-0.0530338	0.00845013	-0.0571585	-0.56283	-0.0578477	-0.472864
220.4	-0.0591792	0.00173551	-0.0531624	-0.578374	-0.0562489	-0.471414
220.6	-0.0532603	0.0106823	-0.051675	-0.569085	-0.0545151	-0.479038
220.8	-0.0593323	0.00469876	-0.0542927	-0.57449	-0.0540546	-0.472512
221	-0.0483524	0.00323421	-0.056695	-0.568797	-0.0500344	-0.473523
221.2	-0.050424	0.00574057	-0.0548606	-0.567448	-0.0594279	-0.477491
221.4	-0.055271	0.00261795	-0.0589054	-0.568848	-0.0493665	-0.480335
221.6	-0.0515797	0.00915859	-0.0553668	-0.568719	-0.058319	-0.473978
221.8	-0.0552625	0.00361191	-0.0557286	-0.565751	-0.057435	-0.469721
222	-0.0482091	0.0156809	-0.0583851	-0.572028	-0.0619282	-0.478462
222.2	-0.049045	0.00356664	-0.0503417	-0.573817	-0.0608604	-0.468765
222.4	-0.0532584	0.00839894	-0.0610944	-0.562496	-0.057084	-0.47795
222.6	-0.0529737	0.00716801	-0.0594471	-0.572711	-0.0574395	-0.474713
222.8	-0.0492618	0.00738015	-0.0556233	-0.566942	-0.0564766	-0.475613
223	-0.0515534	0.0127133	-0.0489876	-0.567334	-0.057329	-0.475005
223.2	-0.0504295	0.00652649	-0.0555545	-0.568548	-0.0596154	-0.478278
223.4	-0.0470123	0.00719983	-0.0573119	-0.574237	-0.0567931	-0.474745
223.6	-0.0485832	0.00236529	-0.0571522	-0.568258	-0.0516253	-0.471805
223.8	-0.0527965	0.00113048	-0.0551063	-0.569903	-0.0498752	-0.47391
224	-0.0535793	0.00135256	-0.0550981	-0.578714	-0.0494626	-0.471037
224.2	-0.0576462	0.00168869	-0.0617673	-0.572424	-0.0566674	-0.478904
224.4	-0.0525392	0.00216598	-0.0558328	-0.573663	-0.0577354	-0.472729
224.6	-0.0540691	0.00728374	-0.0568912	-0.571034	-0.0555412	-0.471104
224.8	-0.0504069	-0.00043029	-0.0593557	-0.568818	-0.0547736	-0.473072
225	-0.0560163	0.00523434	-0.0590465	-0.567523	-0.0563751	-0.476355
225.2	-0.0528974	0.0101531	-0.0523521	-0.56845	-0.0598698	-0.472865
225.4	-0.0552953	0.00587161	-0.0607968	-0.574984	-0.0584083	-0.470482
225.6	-0.0531896	0.00319459	-0.0508159	-0.572348	-0.0571357	-0.474007
225.8	-0.0473781	0.00396404	-0.0490337	-0.573179	-0.0563024	-0.474593
226	-0.0558349	0.00699027	-0.0637753	-0.572989	-0.0562207	-0.484124
226.2	-0.0490326	0.00548322	-0.058206	-0.574098	-0.0519171	-0.472481
226.4	-0.05332	0.00591189	-0.0591521	-0.57482	-0.052605	-0.467456
226.6	-0.0558478	0.00331243	-0.0576816	-0.565984	-0.0552534	-0.473347
226.8	-0.0525495	0.00385857	-0.0563882	-0.574729	-0.0543879	-0.462762
227	-0.0527248	-0.00136038	-0.0508242	-0.574204	-0.0651538	-0.472902
227.2	-0.059107	0.00824595	-0.061602	-0.572789	-0.0540867	-0.472682
227.4	-0.0514594	0.00097723	-0.0575468	-0.569864	-0.0550307	-0.463728
227.6	-0.0548054	0.0109882	-0.0512274	-0.577562	-0.0562641	-0.47332
227.8	-0.0537673	-0.00199891	-0.0597606	-0.580505	-0.0517438	-0.470016
228	-0.0524744	0.00507771	-0.0527808	-0.578125	-0.0581689	-0.472278
228.2	-0.0495577	0.00472805	-0.0590097	-0.574911	-0.0517169	-0.471107
228.4	-0.0508717	0.00515538	-0.0555442	-0.576024	-0.0521273	-0.467362
228.6	-0.0540371	0.00844761	-0.0596337	-0.57168	-0.0522106	-0.471475
228.8	-0.0611492	0.00254123	-0.0510559	-0.572659	-0.0580367	-0.477576
229	-0.0491468	0.00606631	-0.0593066	-0.577561	-0.0539032	-0.470355
229.2	-0.0469736	0.00568063	-0.0580074	-0.575977	-0.0535244	-0.474433
229.4	-0.0507807	0.00230827	-0.0585024	-0.580051	-0.0572212	-0.47621
229.6	-0.0518121	0.0034548	-0.0582862	-0.574629	-0.0569286	-0.479631
229.8	-0.0496087	0.00681349	-0.0499961	-0.578374	-0.0491441	-0.466054
230	-0.0598246	0.00269983	-0.0586347	-0.577295	-0.0636195	-0.476332
230.2	-0.0540229	0.00180319	-0.0555628	-0.581844	-0.0569721	-0.464066
230.4	-0.0500613	0.00206005	-0.0589933	-0.580476	-0.0553907	-0.472746
230.6	-0.0495164	0.00560669	-0.0636421	-0.576911	-0.054509	-0.475098
230.8	-0.0581915	0.0089795	-0.0618873	-0.575636	-0.0503734	-0.472849
231	-0.0514044	0.00883649	-0.0547314	-0.577586	-0.0623315	-0.472913
231.2	-0.0553614	0.0102842	-0.0628284	-0.57255	-0.0622023	-0.472634
231.4	-0.0493702	0.00303822	-0.0558365	-0.579534	-0.0566518	-0.466648
231.6	-0.0553685	0.00641841	-0.0590295	-0.576395	-0.0628151	-0.47414
231.8	-0.0447495	0.00644618	-0.0548869	-0.573477	-0.0608076	-0.474431
232	-0.0553051	0.00583597	-0.0570932	-0.578286	-0.0555374	-0.477567
232.2	-0.0580986	0.00923202	-0.0569477	-0.573859	-0.0602863	-0.475381
232.4	-0.0548322	0.00335565	-0.0550376	-0.58054	-0.0636342	-0.480554
232.6	-0.0526079	0.00239592	-0.0658582	-0.580882	-0.060419	-0.471276
232.8	-0.0599419	0.0111548	-0.0638793	-0.574931	-0.054872	-0.474951
233	-0.0494115	0.00543105	-0.0599437	-0.570142	-0.0633472	-0.472361
233.2	-0.0534481	0.0117979	-0.0620524	-0.584838	-0.0515252	-0.470865
233.4	-0.0585465	0.0125665	-0.0557834	-0.575251	-0.0612836	-0.474858
233.6	-0.0548201	0.00466357	-0.0632969	-0.576248	-0.0584268	-0.475697
233.8	-0.0494387	0.00396139	-0.0571284	-0.57825	-0.0617998	-0.471641
234	-0.0553482	0.00543061	-0.0564317	-0.578917	-0.0627947	-0.475036
234.2	-0.0469507	0.00888443	-0.0601146	-0.575572	-0.0552291	-0.475412
234.4	-0.0543048	0.00999785	-0.0604468	-0.574335	-0.0558548	-0.471577
234.6	-0.0627925	0.00529396	-0.0624154	-0.583735	-0.0581893	-0.473401
234.8	-0.0512248	0.00526533	-0.0544564	-0.582241	-0.0543398	-0.469561
235	-0.051301	0.00693312	-0.0580942	-0.579373	-0.0679013	-0.474995
235.2	-0.0558237	0.0109414	-0.0568022	-0.580166	-0.0538174	-0.472795
235.4	-0.0607241	0.00563269	-0.0604058	-0.580226	-0.0560466	-0.477384
235.6	-0.0565465	0.00365619	-0.0605916	-0.581	-0.0578873	-0.472185
235.8	-0.0568337	0.00484598	-0.0548039	-0.578358	-0.0630202	-0.476187
236	-0.0537392	-0.00274149	-0.0591275	-0.581185	-0.0576406	-0.474405
236.2	-0.052451	0.00459011	-0.0546734	-0.579045	-0.0554152	-0.474497
236.4	-0.0548696	0.00668363	-0.0555328	-0.587048	-0.0566953	-0.474756
236.6	-0.0557455	0.00424938	-0.0615814	-0.592941	-0.0594561	-0.472119
236.8	-0.057138	0.00426618	-0.0608844	-0.583717	-0.0595438	-0.476813
237	-0.0562732	0.00428782	-0.0609763	-0.581788	-0.059045	-0.476292
237.2	-0.0574476	0.00540139	-0.0570663	-0.579794	-0.0622815	-0.472951
237.4	-0.05702	0.00468106	-0.0644708	-0.579721	-0.0566713	-0.474318
237.6	-0.0558655	0.00582449	-0.0703296	-0.585803	-0.0607286	-0.474319
237.8	-0.0513425	0.00689491	-0.0640574	-0.581299	-0.0541385	-0.473528
238	-0.0555185	0.00737786	-0.0581891	-0.580316	-0.0593939	-0.472417
238.2	-0.0464872	0.00316582	-0.0630513	-0.58766	-0.0534061	-0.474169
238.4	-0.0558982	0.00516217	-0.0607071	-0.583012	-0.0565949	-0.474319
238.6	-0.0605797	0.00780449	-0.0588463	-0.58764	-0.055401	-0.474524
238.8	-0.0554529	0.00574673	-0.0593995	-0.575914	-0.0566072	-0.47083
239	-0.0558432	0.00728032	-0.0589919	-0.578586	-0.0558317	-0.475883
239.2	-0.0614343	0.00249582	-0.0571757	-0.583235	-0.0567635	-0.471243
239.4	-0.0614142	0.00309393	-0.0659097	-0.584921	-0.0571427	-0.473346
239.6	-0.0574845	0.00812629	-0.0631136	-0.58487	-0.0597785	-0.474564
239.8	-0.0490386	0.00115773	-0.0598659	-0.584831	-0.0629333	-0.479448
240	-0.0578034	0.00935451	-0.0611429	-0.581718	-0.058099	-0.477896
240.2	-0.0572704	-0.00161765	-0.0600909	-0.578761	-0.0516718	-0.467016
240.4	-0.0556277	0.00221932	-0.0528339	-0.586567	-0.0521217	-0.474875
240.6	-0.0525491	0.00380769	-0.0618822	-0.585102	-0.0609907	-0.469639
240.8	-0.0608346	0.0035648	-0.0642911	-0.586461	-0.0595524	-0.47193
241	-0.057536	0.00434271	-0.0562254	-0.586063	-0.0584533	-0.474453
241.2	-0.0610125	0.0097477	-0.0608352	-0.582756	-0.0582157	-0.472569
241.4	-0.0538916	0.00608077	-0.0593465	-0.584773	-0.0622976	-0.476845
241.6	-0.0541134	-0.00045195	-0.0653996	-0.580685	-0.0568324	-0.480859
241.8	-0.0537556	0.00246802	-0.0581852	-0.590108	-0.0570831	-0.469245
242	-0.0508321	0.00011166	-0.0575371	-0.583943	-0.0577895	-0.478281
242.2	-0.0600132	0.00595367	-0.0620641	-0.582768	-0.0695082	-0.478445
242.4	-0.0510425	0.00507686	-0.063379	-0.58613	-0.060011	-0.469605
242.6	-0.0570428	0.00438849	-0.0619677	-0.582694	-0.0618299	-0.478331
242.8	-0.0590184	-0.00075171	-0.0589095	-0.583452	-0.0592645	-0.479141
243	-0.0610197	0.0121224	-0.0548327	-0.583213	-0.0551744	-0.47409
243.2	-0.0574725	0.00076088	-0.061546	-0.58548	-0.059582	-0.473106
243.4	-0.0524521	0.00387612	-0.0609498	-0.58415	-0.065138	-0.478805
243.6	-0.0537122	0.0045358	-0.0600117	-0.586147	-0.0566637	-0.469511
243.8	-0.052934	0.00761172	-0.0554304	-0.586661	-0.0666224	-0.481797
244	-0.0590787	0.00553667	-0.0611977	-0.5856	-0.0563231	-0.477667
244.2	-0.0609717	0.0145405	-0.0614253	-0.587067	-0.0564798	-0.473444
244.4	-0.0549524	0.00622231	-0.0642049	-0.588103	-0.063902	-0.478332
244.6	-0.0526234	0.00628082	-0.0599527	-0.590169	-0.0626241	-0.475475
244.8	-0.0585322	0.00503817	-0.0608894	-0.582392	-0.0584102	-0.46759
245	-0.054747	0.00305412	-0.0576002	-0.587726	-0.0620988	-0.480786
245.2	-0.0530289	0.00898506	-0.0628834	-0.58377	-0.0564991	-0.474256
245.4	-0.0564965	0.00761945	-0.0587664	-0.594157	-0.0637118	-0.474702
245.6	-0.056059	0.00331136	-0.0639949	-0.594032	-0.0587632	-0.475586
245.8	-0.0575587	0.0038319	-0.0632793	-0.588157	-0.0625014	-0.468074
246	-0.0530002	0.0121012	-0.0606667	-0.591613	-0.0621268	-0.474276
246.2	-0.0578553	0.00898488	-0.0616307	-0.588328	-0.0615144	-0.476957
246.4	-0.0550478	0.00501008	-0.065012	-0.587512	-0.0603392	-0.475405
246.6	-0.0546401	0.00853896	-0.0596194	-0.59492	-0.0558425	-0.476137
246.8	-0.0538725	0.00732011	-0.0526028	-0.584472	-0.0611288	-0.47047
247	-0.0570621	0.00371796	-0.0668717	-0.586763	-0.058136	-0.473833
247.2	-0.0581311	-0.00028469	-0.0609056	-0.586797	-0.0632618	-0.470173
247.4	-0.0540428	-0.00077827	-0.0626323	-0.591691	-0.0534174	-0.4749
247.6	-0.0607328	0.00900873	-0.0614127	-0.586969	-0.0565889	-0.471222
247.8	-0.0533589	0.00888719	-0.067011	-0.587597	-0.0634496	-0.476434
248	-0.0584712	-0.00108467	-0.0633627	-0.589148	-0.0608817	-0.482842
248.2	-0.0475679	0.00468434	-0.0646341	-0.589898	-0.0550467	-0.473525
248.4	-0.0560049	0.00583212	-0.0576265	-0.586409	-0.0595395	-0.473862
248.6	-0.0500627	0.00279167	-0.0614029	-0.589512	-0.0530699	-0.473521
248.8	-0.0586442	0.00368212	-0.0701678	-0.59679	-0.0585577	-0.472438
249	-0.058413	0.00496711	-0.0636598	-0.589533	-0.0551731	-0.476809
249.2	-0.058949	0.00910593	-0.0666141	-0.595238	-0.0576907	-0.471091
249.4	-0.0568391	0.00982588	-0.0566437	-0.589011	-0.0653747	-0.47838
249.6	-0.056509	0.00887242	-0.0599022	-0.583365	-0.0636966	-0.481016
249.8	-0.0623845	0.00865475	-0.0639003	-0.588676	-0.0597698	-0.477566
250	-0.0555688	0.0123045	-0.0535841	-0.585362	-0.0594219	-0.476814
250.2	-0.0599904	0.00734467	-0.0588073	-0.59148	-0.0611642	-0.479744
250.4	-0.0509699	0.00239278	-0.0671343	-0.601762	-0.0550235	-0.467289
250.6	-0.0573269	0.0109448	-0.06728	-0.590091	-0.0551781	-0.473102
250.8	-0.05817	0.00800957	-0.0651974	-0.592219	-0.053339	-0.470581
251	-0.0589884	0.0129331	-0.0701505	-0.591516	-0.0570888	-0.481556
251.2	-0.0601698	0.00710625	-0.0628509	-0.591695	-0.0565164	-0.477382
251.4	-0.0536261	0.00204222	-0.069091	-0.588638	-0.0590981	-0.474629
251.6	-0.0568652	0.00337512	-0.0582839	-0.595371	-0.0557269	-0.469365
251.8	-0.0563897	0.00546306	-0.0613093	-0.59055	-0.0525304	-0.476735
252	-0.0618844	0.0102499	-0.0637141	-0.589885	-0.0657522	-0.477282
252.2	-0.0573352	0.00196093	-0.0612879	-0.596557	-0.0611409	-0.473074
252.4	-0.0565728	-0.00017264	-0.0626362	-0.59046	-0.0570216	-0.47355
252.6	-0.0616835	-0.00205628	-0.0639969	-0.589663	-0.056839	-0.472658
252.8	-0.0647716	0.00815768	-0.0655333	-0.592892	-0.0565884	-0.477831
253	-0.0623038	0.0103711	-0.0631118	-0.595263	-0.0626512	-0.473104
253.2	-0.0526315	0.00634004	-0.0592574	-0.592548	-0.061518	-0.474576
253.4	-0.0570143	0.00742895	-0.0619805	-0.589628	-0.0650998	-0.475868
253.6	-0.0616771	0.00728854	-0.0504247	-0.592331	-0.070347	-0.464431
253.8	-0.0656155	0.00962428	-0.0616743	-0.594186	-0.0689259	-0.477311
254	-0.0599123	0.00350012	-0.0626571	-0.589216	-0.0612144	-0.472915
254.2	-0.0569518	0.00529271	-0.058141	-0.588489	-0.0576716	-0.474403
254.4	-0.0560675	0.00624656	-0.0617984	-0.591804	-0.0617645	-0.475562
254.6	-0.0609731	0.00122371	-0.0591816	-0.588613	-0.0614599	-0.474898
254.8	-0.0621756	0.00210245	-0.0590961	-0.595832	-0.0619928	-0.477716
255	-0.0599779	0.00476748	-0.0628954	-0.591524	-0.0616871	-0.472628
255.2	-0.0584274	0.00239598	-0.0634708	-0.603853	-0.0638707	-0.473162
255.4	-0.0640642	0.00756219	-0.059655	-0.592761	-0.0629611	-0.473921
255.6	-0.0620428	0.00506224	-0.0701741	-0.596587	-0.0625167	-0.47778
255.8	-0.0612149	0.0146651	-0.0649393	-0.588516	-0.0657453	-0.46605
256	-0.0565337	0.00608078	-0.0622451	-0.599288	-0.0680832	-0.474776
256.2	-0.0640084	0.00229702	-0.0600346	-0.596112	-0.0675161	-0.473746
256.4	-0.0580163	0.00612099	-0.0629552	-0.605168	-0.0598265	-0.473729
256.6	-0.0600427	0.00358734	-0.0584899	-0.591673	-0.0692878	-0.48479
256.8	-0.0615838	0.0100348	-0.0622056	-0.594692	-0.0647344	-0.476785
257	-0.0623802	0.00209796	-0.0632925	-0.589535	-0.063047	-0.47922
257.2	-0.0618515	0.00365439	-0.0682701	-0.597656	-0.0660915	-0.474714
257.4	-0.067094	0.00055993	-0.0626765	-0.596748	-0.0617019	-0.484497
257.6	-0.0560916	0.00568929	-0.0664263	-0.601998	-0.0581469	-0.478205
257.8	-0.0636285	0.00637296	-0.0678183	-0.589141	-0.0589532	-0.47858
258	-0.0565153	0.00899417	-0.0672775	-0.594913	-0.0615653	-0.472761
258.2	-0.0570579	0.00919201	-0.0681164	-0.58907	-0.0669219	-0.473848
258.4	-0.0615916	0.00291813	-0.0654201	-0.59344	-0.0631201	-0.475463
258.6	-0.0607337	0.00790782	-0.0683385	-0.594526	-0.0583003	-0.470073
258.8	-0.0618404	0.0007798	-0.0637188	-0.593654	-0.0661497	-0.473126
259	-0.0573147	0.00325069	-0.0651986	-0.599282	-0.0673873	-0.478173
259.2	-0.0548712	0.00818794	-0.0617281	-0.595321	-0.0600089	-0.471809
259.4	-0.0610277	0.00717258	-0.067519	-0.598577	-0.0631555	-0.474083
259.6	-0.0619386	0.00704642	-0.0735946	-0.600098	-0.0638123	-0.482091
259.8	-0.0611522	0.00526931	-0.0650218	-0.598355	-0.0605122	-0.475136
260	-0.0669467	0.00447033	-0.0646711	-0.595407	-0.0580715	-0.479273
260.2	-0.0615121	0.00144082	-0.071829	-0.601881	-0.0672452	-0.473449
260.4	-0.0636513	0.00493977	-0.0631119	-0.593064	-0.0548455	-0.469001
260.6	-0.0592203	0.00569783	-0.0608702	-0.593904	-0.0628577	-0.474713
260.8	-0.0603745	0.00219835	-0.0625661	-0.60298	-0.06522	-0.475444
261	-0.0631754	0.00188219	-0.0705005	-0.594947	-0.0650441	-0.470344
261.2	-0.0618912	0.00793217	-0.0567762	-0.599233	-0.0628508	-0.472325
261.4	-0.0625089	0.00513424	-0.067578	-0.594684	-0.0549677	-0.477282
261.6	-0.0610219	0.00588794	-0.0646169	-0.603508	-0.0655782	-0.472544
261.8	-0.0596769	0.00258955	-0.065386	-0.596962	-0.061989	-0.47435
262	-0.0637791	0.010018	-0.0621429	-0.596151	-0.05749	-0.474862
262.2	-0.0583678	0.00228935	-0.0667995	-0.59747	-0.0566832	-0.473622
262.4	-0.0653228	0.00702602	-0.0674663	-0.599471	-0.0671849	-0.480687
262.6	-0.0593185	0.0095991	-0.0673598	-0.592765	-0.0558034	-0.475375
262.8	-0.0565168	0.00973502	-0.0649272	-0.598498	-0.0679291	-0.473271
263	-0.0579487	0.00326238	-0.0636362	-0.593004	-0.059859	-0.47746
263.2	-0.0592418	0.0077764	-0.064973	-0.592683	-0.0650747	-0.473779
263.4	-0.0580159	0.00690846	-0.0628932	-0.597991	-0.0677125	-0.477746
263.6	-0.063821	0.00515219	-0.0643607	-0.599873	-0.0651155	-0.477428
263.8	-0.0606153	0.0148406	-0.0675406	-0.598403	-0.0578343	-0.471408
264	-0.052148	0.00343588	-0.059042	-0.597276	-0.0676444	-0.478608
264.2	-0.060055	0.0108112	-0.0623623	-0.596112	-0.0652415	-0.475235
264.4	-0.0534814	-0.0012103	-0.0596712	-0.596932	-0.0595826	-0.468901
264.6	-0.0570883	0.00695387	-0.063587	-0.603974	-0.0643206	-0.480836
264.8	-0.0614193	0.00830276	-0.0631836	-0.603832	-0.0684371	-0.47387
265	-0.0570066	0.00850474	-0.066103	-0.600394	-0.0639915	-0.472453
265.2	-0.0617242	0.00053216	-0.060765	-0.604418	-0.0672957	-0.477889
265.4	-0.0569189	0.0123755	-0.0640167	-0.603819	-0.0651117	-0.478034
265.6	-0.0560324	0.00724473	-0.059954	-0.600052	-0.0589922	-0.472631
265.8	-0.0604392	0.00476471	-0.0561797	-0.601975	-0.0684993	-0.473964
266	-0.0664274	0.00725334	-0.0686014	-0.595546	-0.0652692	-0.477535
266.2	-0.0588637	0.00541306	-0.0663015	-0.598784	-0.0634417	-0.472384
266.4	-0.0624254	0.00339907	-0.0659681	-0.594751	-0.0696792	-0.476643
266.6	-0.0699036	0.00987636	-0.0656535	-0.596088	-0.0657025	-0.468765
266.8	-0.0581834	0.00255897	-0.0683756	-0.600115	-0.0654698	-0.476285
267	-0.0553927	0.00736132	-0.0620018	-0.603783	-0.0623454	-0.472191
267.2	-0.0589971	0.00387279	-0.0667481	-0.603842	-0.0608226	-0.475472
267.4	-0.0613788	0.00887657	-0.066045	-0.601837	-0.0675364	-0.468413
267.6	-0.0585636	0.00440436	-0.0656388	-0.600956	-0.0695142	-0.473636
267.8	-0.0635763	0.00489076	-0.0655251	-0.593685	-0.0641206	-0.483174
268	-0.0598543	0.00863606	-0.0658763	-0.600268	-0.0619332	-0.475185
268.2	-0.0580024	0.0110579	-0.0671654	-0.604224	-0.0695518	-0.480689
268.4	-0.0553309	0.007703	-0.0625462	-0.599342	-0.0645139	-0.474951
268.6	-0.0601718	0.00714399	-0.0739664	-0.603727	-0.0752113	-0.474964
268.8	-0.0585176	0.00337012	-0.0662403	-0.599807	-0.0612593	-0.478143
269	-0.057346	0.00752831	-0.0697797	-0.599606	-0.0716287	-0.473394
269.2	-0.0585232	0.00772443	-0.0644458	-0.604649	-0.0581084	-0.469745
269.4	-0.0583034	0.00240634	-0.0639886	-0.603696	-0.0664699	-0.476603
269.6	-0.054866	0.00101965	-0.0688867	-0.60633	-0.0694387	-0.475538
269.8	-0.0597746	-0.00017594	-0.0651393	-0.607032	-0.0640065	-0.481384
270	-0.0583084	0.00213901	-0.0625034	-0.599041	-0.0676408	-0.482296
270.2	-0.0558597	0.00015631	-0.0696099	-0.605267	-0.0623744	-0.472662
270.4	-0.0663956	0.00235576	-0.0651704	-0.600708	-0.0683827	-0.478366
270.6	-0.0623428	0.00938032	-0.0667053	-0.598643	-0.063744	-0.47428
270.8	-0.0630161	0.000584	-0.0641477	-0.604577	-0.0653843	-0.473002
271	-0.0579873	0.00652931	-0.0634632	-0.600924	-0.0714319	-0.474453
271.2	-0.0614393	0.0115941	-0.0642268	-0.602865	-0.0682851	-0.475498
271.4	-0.0589566	0.00880749	-0.0651371	-0.609198	-0.0664786	-0.474896
271.6	-0.0641355	0.00302995	-0.0669557	-0.601509	-0.0676672	-0.476836
271.8	-0.0618693	0.00998047	-0.0672861	-0.602805	-0.0643236	-0.482372
272	-0.0553345	0.00463239	-0.0691772	-0.603722	-0.070615	-0.472329
272.2	-0.0612188	0.00748609	-0.0625465	-0.605873	-0.0686912	-0.478264
272.4	-0.0586751	0.00959832	-0.067843	-0.606228	-0.06253	-0.47461
272.6	-0.0554441	0.0062364	-0.069325	-0.606413	-0.0603399	-0.471368
272.8	-0.0625792	0.012098	-0.068369	-0.612978	-0.0708754	-0.472105
273	-0.0665047	-0.00050754	-0.0694606	-0.606125	-0.0636264	-0.47216
273.2	-0.06159	0.00880435	-0.0663009	-0.603317	-0.0670288	-0.475093
273.4	-0.0561031	0.00209001	-0.0689378	-0.608433	-0.0699099	-0.476591
273.6	-0.0630814	0.00437984	-0.0705525	-0.606185	-0.0557343	-0.472066
273.8	-0.0620784	0.00137959	-0.0628866	-0.599429	-0.0640928	-0.482348
274	-0.0629974	0.00230581	-0.0655222	-0.605836	-0.0675502	-0.472907
274.2	-0.060841	0.00187197	-0.0684658	-0.606448	-0.0686599	-0.474624
274.4	-0.0561792	0.00978313	-0.0655521	-0.611973	-0.0644609	-0.473002
274.6	-0.0627094	0.00515189	-0.0674104	-0.608966	-0.0648562	-0.479023
274.8	-0.0625027	0.00274242	-0.0627897	-0.609004	-0.0620242	-0.469074
275	-0.0611612	0.0114376	-0.062624	-0.60162	-0.0621433	-0.473111
275.2	-0.0570673	0.00795878	-0.0630015	-0.59928	-0.0627901	-0.475899
275.4	-0.0606642	0.00466337	-0.0711062	-0.608074	-0.0634597	-0.48042
275.6	-0.0694428	4.994e-05	-0.0619243	-0.609491	-0.061418	-0.473405
275.8	-0.0631717	0.0114622	-0.066204	-0.610673	-0.0674679	-0.474851
276	-0.0623961	0.00341406	-0.0634542	-0.608575	-0.0636358	-0.470899
276.2	-0.0632409	0.00548467	-0.068106	-0.608973	-0.0676832	-0.483272
276.4	-0.0586581	0.00983892	-0.067478	-0.606611	-0.0703698	-0.477366
276.6	-0.0597296	0.00514173	-0.0712336	-0.604827	-0.0649321	-0.478912
276.8	-0.0627874	0.00777333	-0.0639714	-0.605175	-0.0706287	-0.473493
277	-0.0670788	0.0060545	-0.0733964	-0.6094	-0.0676155	-0.476771
277.2	-0.0545867	-0.00266958	-0.0659194	-0.607833	-0.0737351	-0.475067
277.4	-0.0604872	0.0008303	-0.0696752	-0.607992	-0.0713478	-0.479519
277.6	-0.0599455	0.00420129	-0.0663491	-0.607311	-0.0653896	-0.474431
277.8	-0.0575424	0.00049954	-0.0645951	-0.61018	-0.0707873	-0.469294
278	-0.0645983	0.00835458	-0.0692179	-0.607753	-0.0708224	-0.484337
278.2	-0.0608626	-0.00147549	-0.0675007	-0.611354	-0.0616683	-0.479336
278.4	-0.0634635	0.00462427	-0.0607602	-0.61312	-0.0703684	-0.474606
278.6	-0.0616008	0.00395895	-0.0676524	-0.609682	-0.0669907	-0.47412
278.8	-0.062568	0.00273976	-0.0701253	-0.609613	-0.0624431	-0.475665
279	-0.0620309	-0.00705515	-0.0664358	-0.604574	-0.0737817	-0.472738
279.2	-0.0665902	0.0106773	-0.071656	-0.606616	-0.0687515	-0.477808
279.4	-0.0600345	0.00414331	-0.0664113	-0.60443	-0.064158	-0.476217
279.6	-0.0621755	0.00498532	-0.0591777	-0.60922	-0.0701732	-0.472093
279.8	-0.0612522	0.00537854	-0.0674221	-0.609313	-0.0730285	-0.480894
280	-0.0663623	0.0036006	-0.0630432	-0.606326	-0.0621265	-0.47634
280.2	-0.0638489	0.00566133	-0.0676463	-0.604759	-0.0679664	-0.473538
280.4	-0.0559914	0.00915651	-0.0655471	-0.608844	-0.0670422	-0.477972
280.6	-0.0631445	0.00416909	-0.065959	-0.608452	-0.0644647	-0.47568
280.8	-0.0659124	0.00771296	-0.0677328	-0.607502	-0.0701552	-0.473125
281	-0.0544445	0.0101904	-0.0681232	-0.604638	-0.0613544	-0.476236
281.2	-0.0596934	0.0053129	-0.0598034	-0.604332	-0.0634178	-0.466195
281.4	-0.0663509	0.00288066	-0.0613418	-0.606656	-0.0691802	-0.47646
281.6	-0.0579309	0.00256729	-0.0642083	-0.612392	-0.0706301	-0.476572
281.8	-0.0663682	0.00570837	-0.0681792	-0.610887	-0.0579778	-0.472113
282	-0.0637621	0.00566769	-0.0682005	-0.605326	-0.0717464	-0.480036
282.2	-0.0690661	0.0083728	-0.0725631	-0.606423	-0.0643933	-0.477
282.4	-0.0586655	0.00657441	-0.071135	-0.606534	-0.0661361	-0.467425
282.6	-0.0626765	0.00228731	-0.0694603	-0.608737	-0.0694626	-0.477459
282.8	-0.0586515	0.0026489	-0.0753291	-0.613829	-0.0640774	-0.471804
283	-0.067793	0.00119532	-0.0679594	-0.612985	-0.0662636	-0.476446
283.2	-0.0681151	0.00517544	-0.0702465	-0.605035	-0.0636359	-0.471872
283.4	-0.0636343	0.0130386	-0.070792	-0.603868	-0.0660115	-0.471387
283.6	-0.062563	0.00807297	-0.0614211	-0.609264	-0.0649212	-0.468559
283.8	-0.0629729	0.0143196	-0.0784063	-0.614501	-0.068424	-0.478556
284	-0.0647063	0.00677995	-0.065474	-0.606444	-0.0665219	-0.47558
284.2	-0.0647068	0.00558629	-0.0659915	-0.613873	-0.073516	-0.479411
284.4	-0.0678553	0.00296684	-0.0623856	-0.609417	-0.0698682	-0.478523
284.6	-0.0624182	0.00308382	-0.0694521	-0.604668	-0.0648767	-0.470923
284.8	-0.0620362	0.00780433	-0.069687	-0.615042	-0.0667076	-0.475736
285	-0.0549211	0.00671036	-0.0676217	-0.611432	-0.0661455	-0.470358
285.2	-0.0603145	0.00634496	-0.066181	-0.614836	-0.0626359	-0.475825
285.4	-0.0650402	0.00622151	-0.0665021	-0.616902	-0.0681518	-0.475114
285.6	-0.0625068	0.0087627	-0.0699629	-0.609722	-0.0686652	-0.481031
285.8	-0.0634218	0.00184884	-0.0671712	-0.61385	-0.0642539	-0.464196
286	-0.0624456	0.00837435	-0.0723026	-0.607577	-0.069002	-0.47633
286.2	-0.0668673	0.00365824	-0.0687105	-0.607412	-0.0692303	-0.468338
286.4	-0.0654255	0.00739189	-0.0732295	-0.613972	-0.0654074	-0.47058
286.6	-0.0640215	0.00787316	-0.0702467	-0.615828	-0.0705412	-0.474285
286.8	-0.0648474	0.00764686	-0.0716371	-0.607812	-0.0640556	-0.477083
287	-0.060094	0.0156916	-0.0681327	-0.61075	-0.0691297	-0.471575
287.2	-0.0661864	0.0119462	-0.0643972	-0.612411	-0.0711816	-0.477858
287.4	-0.0643954	0.00610938	-0.0675073	-0.619136	-0.0721463	-0.477972
287.6	-0.0610852	0.00894738	-0.0698769	-0.613955	-0.0744537	-0.475724
287.8	-0.061142	0.00815513	-0.0664778	-0.616288	-0.0656082	-0.475647
288	-0.067853	0.0125673	-0.0684258	-0.613778	-0.0665933	-0.473313
288.2	-0.0694093	0.00510398	-0.065743	-0.613459	-0.0697285	-0.469102
288.4	-0.0632942	0.00741371	-0.0676434	-0.604042	-0.0738305	-0.470308
288.6	-0.064636	0.00212794	-0.0721741	-0.612467	-0.0688458	-0.476689
288.8	-0.0624334	0.00846322	-0.0738329	-0.615381	-0.0653453	-0.469704
289	-0.0633272	0.00907466	-0.0693068	-0.612347	-0.0681294	-0.469881
289.2	-0.0623874	0.0114486	-0.0779428	-0.615912	-0.0707028	-0.479587
289.4	-0.0634661	0.0029695	-0.0699246	-0.613392	-0.0737876	-0.468058
289.6	-0.06719	0.00997076	-0.0727045	-0.615286	-0.0677437	-0.482522
289.8	-0.060577	0.0106638	-0.0672921	-0.607475	-0.0714627	-0.474028
290	-0.0721349	0.00695571	-0.0738019	-0.605441	-0.0725361	-0.476622
290.2	-0.0640576	0.00728078	-0.0740312	-0.619619	-0.0712889	-0.47574
290.4	-0.063787	0.00626055	-0.0676598	-0.613529	-0.0667678	-0.468515
290.6	-0.0692114	0.0078887	-0.0628439	-0.609535	-0.0786541	-0.473756
290.8	-0.0681522	0.00628662	-0.0774391	-0.613449	-0.0692416	-0.475517
291	-0.0614581	0.00632511	-0.0697016	-0.61641	-0.0616901	-0.479751
291.2	-0.0579706	0.00217542	-0.0681481	-0.615799	-0.0693807	-0.476951
291.4	-0.0614223	-0.00287078	-0.0802836	-0.614174	-0.0660411	-0.481002
291.6	-0.064501	0.00352395	-0.0685056	-0.616691	-0.0640013	-0.468796
291.8	-0.0649188	0.0117271	-0.0718459	-0.61767	-0.0718601	-0.480238
292	-0.0667745	0.00491185	-0.0646928	-0.612073	-0.0711458	-0.474232
292.2	-0.0617272	0.00640313	-0.0726723	-0.612218	-0.0612639	-0.474406
292.4	-0.0624082	0.00141639	-0.0663378	-0.616378	-0.0730545	-0.47331
292.6	-0.0653465	0.00514223	-0.0727982	-0.615725	-0.0748749	-0.472699
292.8	-0.0622889	0.00205275	-0.0705593	-0.612952	-0.0660273	-0.470706
293	-0.066176	0.00842647	-0.0634913	-0.609015	-0.0671991	-0.473785
293.2	-0.0693636	0.00447379	-0.0717881	-0.615751	-0.0695192	-0.476567
293.4	-0.0610899	0.00198138	-0.0693536	-0.619817	-0.0667611	-0.472419
293.6	-0.0601381	0.00831796	-0.0654272	-0.617181	-0.0682218	-0.476694
293.8	-0.0647163	0.00615733	-0.0705247	-0.618889	-0.0631748	-0.472352
294	-0.0647669	0.00737206	-0.0658697	-0.610246	-0.0725	-0.470884
294.2	-0.0653494	0.00772426	-0.0675081	-0.620709	-0.0626056	-0.471146
294.4	-0.0631815	0.00791921	-0.0693765	-0.613835	-0.0659564	-0.470623
294.6	-0.0688664	0.00701993	-0.0749908	-0.619717	-0.0632866	-0.474826
294.8	-0.0675256	-0.00053877	-0.0661946	-0.612605	-0.0660351	-0.475475
295	-0.0640373	0.0065187	-0.0739792	-0.618499	-0.0717662	-0.479099
295.2	-0.0671146	0.00755838	-0.0724622	-0.614199	-0.0687806	-0.471713
295.4	-0.0644932	-0.00549935	-0.0671786	-0.613562	-0.0714196	-0.478096
295.6	-0.0638176	0.0082291	-0.0753396	-0.61805	-0.0686552	-0.483398
295.8	-0.0629475	0.00211463	-0.065156	-0.625665	-0.0659773	-0.474925
296	-0.0672951	0.00681658	-0.0704355	-0.616803	-0.0689773	-0.474145
296.2	-0.0713755	0.00643579	-0.0699797	-0.61678	-0.0626079	-0.467957
296.4	-0.0695056	0.00848233	-0.0709824	-0.620642	-0.0679607	-0.477015
296.6	-0.0664783	0.00339915	-0.0678052	-0.614432	-0.0654557	-0.476716
296.8	-0.0640562	0.00615458	-0.0712106	-0.617025	-0.0643633	-0.470298
297	-0.0682306	0.00313085	-0.068924	-0.613275	-0.0737324	-0.475511
297.2	-0.0709776	0.0078546	-0.0648214	-0.61769	-0.071333	-0.472835
297.4	-0.0657842	0.00280723	-0.068357	-0.61851	-0.0699631	-0.475214
297.6	-0.0653641	0.00509168	-0.0672536	-0.615069	-0.0683303	-0.475843
297.8	-0.0698496	0.00622221	-0.0718586	-0.617166	-0.0701472	-0.476261
298	-0.0669995	0.00355021	-0.0731081	-0.620616	-0.0710758	-0.474363
298.2	-0.0621226	0.00869191	-0.0681328	-0.614163	-0.0753615	-0.477419
298.4	-0.068587	0.00440085	-0.0669581	-0.61641	-0.0663866	-0.472493
298.6	-0.0651729	0.0125964	-0.069714	-0.62022	-0.072499	-0.477788
298.8	-0.0655692	0.00505389	-0.0623901	-0.612672	-0.0679091	-0.479172
299	-0.067614	0.00996819	-0.0764234	-0.618031	-0.0713543	-0.474018
299.2	-0.0606758	0.00394633	-0.0684484	-0.616605	-0.0711536	-0.471952
299.4	-0.0674443	0.00493937	-0.0712707	-0.618341	-0.0706121	-0.476599
299.6	-0.0657242	0.00676761	-0.0713827	-0.617561	-0.0670701	-0.477422
299.8	-0.0649289	0.00266868	-0.0669022	-0.621154	-0.0747354	-0.47426
300	-0.0655762	0.00341728	-0.0654987	-0.615181	-0.0684954	-0.471712
300.2	-0.0584187	0.00186844	-0.0686327	-0.612609	-0.0712571	-0.478434
300.4	-0.0644806	0.00882299	-0.0732258	-0.620747	-0.0722364	-0.482923
300.6	-0.0660516	0.016749	-0.0730982	-0.614193	-0.067443	-0.478467
300.8	-0.0626045	0.00056622	-0.0744467	-0.611684	-0.072868	-0.472717
301	-0.0670547	0.00757456	-0.0675139	-0.619241	-0.0754457	-0.471195
301.2	-0.0714271	0.00234211	-0.0758567	-0.618633	-0.073897	-0.478305
301.4	-0.0623692	0.00560822	-0.0792332	-0.621494	-0.0731735	-0.470794
301.6	-0.0704074	0.00016469	-0.0768748	-0.61978	-0.0683058	-0.475389
301.8	-0.0643183	0.00241721	-0.0766301	-0.615231	-0.0715743	-0.479465
302	-0.0652555	0.00647944	-0.0668982	-0.618664	-0.0755734	-0.47226
302.2	-0.0684828	0.00927133	-0.0729149	-0.617459	-0.0681813	-0.479689
302.4	-0.0670786	0.00771114	-0.0682854	-0.618868	-0.0705849	-0.4798
302.6	-0.0681162	0.00381761	-0.0797907	-0.616386	-0.0744489	-0.475258
302.8	-0.0681774	0.00419224	-0.0624663	-0.61496	-0.0814943	-0.47833
303	-0.0621853	0.00802036	-0.0742182	-0.616595	-0.0709535	-0.479141
303.2	-0.0588316	0.00635377	-0.0743744	-0.619127	-0.0703031	-0.473446
303.4	-0.0697708	0.0119318	-0.075882	-0.621791	-0.078549	-0.475715
303.6	-0.0694386	0.00533626	-0.0748206	-0.619639	-0.07284	-0.474035
303.8	-0.0684995	0.0102241	-0.0709718	-0.625476	-0.069956	-0.469766
304	-0.0658658	0.00296423	-0.0713926	-0.62901	-0.0767192	-0.476348
304.2	-0.0711153	0.00072847	-0.0707828	-0.620782	-0.069434	-0.476636
304.4	-0.0636176	0.00869889	-0.0684425	-0.624469	-0.0652168	-0.474972
304.6	-0.068247	-0.00243611	-0.0733115	-0.618889	-0.0754284	-0.473129
304.8	-0.0656544	0.00533543	-0.0703594	-0.620637	-0.0678008	-0.475723
305	-0.0721047	0.00233348	-0.0671159	-0.621445	-0.0749608	-0.473133
305.2	-0.0706577	0.00977102	-0.0635671	-0.620765	-0.0679829	-0.479222
305.4	-0.0692736	0.00971199	-0.0688346	-0.624092	-0.0683504	-0.477424
305.6	-0.0713978	0.00818511	-0.0700754	-0.619291	-0.0686168	-0.466111
305.8	-0.0732396	0.00356271	-0.0726991	-0.623334	-0.0672353	-0.478397
306	-0.0650609	0.00622977	-0.0756879	-0.621713	-0.0683481	-0.473912
306.2	-0.0672896	0.00785885	-0.0721552	-0.625684	-0.0715231	-0.476489
306.4	-0.0629475	0.00340846	-0.0681422	-0.622517	-0.0666475	-0.476988
306.6	-0.0640427	0.0126147	-0.0748247	-0.622127	-0.0704619	-0.478883
306.8	-0.0636217	0.00591682	-0.0674452	-0.621486	-0.0658328	-0.474484
307	-0.0725229	0.0032838	-0.0696459	-0.623877	-0.0686344	-0.472432
307.2	-0.0677881	0.0101512	-0.0720595	-0.626629	-0.0713179	-0.478418
307.4	-0.071271	0.00253577	-0.071889	-0.620223	-0.0718514	-0.474059
307.6	-0.0659885	0.00909697	-0.0693899	-0.622752	-0.0697973	-0.477214
307.8	-0.0683649	0.010248	-0.0704308	-0.620797	-0.0709643	-0.469363
308	-0.0685322	0.0103289	-0.0719259	-0.626844	-0.0700208	-0.479461
308.2	-0.0651474	0.00683905	-0.0720467	-0.622062	-0.0707476	-0.476641
308.4	-0.0642434	0.00598756	-0.0755405	-0.623674	-0.0722146	-0.475699
308.6	-0.0712592	0.00588283	-0.0690845	-0.6213	-0.0743965	-0.475137
308.8	-0.0672191	0.00841288	-0.0734157	-0.622736	-0.0688715	-0.478991
309	-0.0683641	0.00748734	-0.0722861	-0.61949	-0.0727879	-0.470671
309.2	-0.0707592	0.00685769	-0.0721785	-0.619599	-0.0759621	-0.476369
309.4	-0.070131	0.0057322	-0.0649018	-0.623507	-0.0675031	-0.478401
309.6	-0.0664902	-0.00140455	-0.0726109	-0.627284	-0.075094	-0.477497
309.8	-0.068082	0.0140152	-0.0703043	-0.626128	-0.0658633	-0.476935
310	-0.0691383	0.0106606	-0.0717877	-0.618295	-0.0706961	-0.475834
310.2	-0.0688766	0.00967553	-0.0784041	-0.626995	-0.0730152	-0.467244
310.4	-0.0657783	0.0108671	-0.0685116	-0.61762	-0.0799404	-0.471996
310.6	-0.0712569	0.010733	-0.0789736	-0.623617	-0.0688154	-0.478102
310.8	-0.068548	0.00169122	-0.0655159	-0.625946	-0.0796948	-0.474521
311	-0.0710763	0.0111775	-0.0713479	-0.62426	-0.0723184	-0.475526
311.2	-0.0645289	0.00600335	-0.0749458	-0.62462	-0.0754213	-0.47601
311.4	-0.075526	0.0035503	-0.0704395	-0.623477	-0.0733553	-0.474637
311.6	-0.0714586	0.0121722	-0.072748	-0.622882	-0.0753845	-0.481803
311.8	-0.0689524	0.0120349	-0.074459	-0.628678	-0.0752162	-0.473555
312	-0.0676608	0.00881164	-0.0704862	-0.627232	-0.0742225	-0.48143
312.2	-0.0679506	-0.00596566	-0.0752191	-0.623239	-0.073427	-0.472173
312.4	-0.0656704	0.0050011	-0.0656482	-0.615843	-0.0719899	-0.474816
312.6	-0.0655175	0.0056725	-0.0698257	-0.622553	-0.0719613	-0.477713
312.8	-0.0699281	0.00388116	-0.0754656	-0.629097	-0.0702007	-0.47278
313	-0.0615716	0.0044579	-0.069361	-0.628835	-0.0730818	-0.473958
313.2	-0.0670466	0.0126069	-0.0758549	-0.620107	-0.0739791	-0.475473
313.4	-0.0691845	0.00468041	-0.0700417	-0.62282	-0.0701617	-0.479519
313.6	-0.0583211	0.00719809	-0.0749575	-0.626946	-0.067431	-0.473794
313.8	-0.0709022	0.0033035	-0.0638323	-0.622487	-0.0687251	-0.475653
314	-0.0673966	0.00398855	-0.0745568	-0.625952	-0.0679401	-0.476884
314.2	-0.0753022	0.00304523	-0.0693234	-0.620824	-0.0697891	-0.47317
314.4	-0.063307	0.00330046	-0.0737968	-0.617916	-0.0724776	-0.480824
314.6	-0.0702064	0.0134161	-0.0746255	-0.620675	-0.069427	-0.478014
314.8	-0.0652204	0.00061469	-0.0742869	-0.623074	-0.0730604	-0.477417
315	-0.0689532	0.0104651	-0.0716841	-0.624283	-0.0695658	-0.473572
315.2	-0.0641396	0.00018498	-0.0721867	-0.617156	-0.0693623	-0.473266
315.4	-0.0722425	0.010341	-0.0772386	-0.621351	-0.0671411	-0.477799
315.6	-0.0663371	0.00148986	-0.0663844	-0.625481	-0.0803171	-0.474222
315.8	-0.0685321	0.00048559	-0.073471	-0.62628	-0.0705091	-0.477589
316	-0.070081	0.00519915	-0.0752538	-0.629968	-0.0778449	-0.469817
316.2	-0.0707621	0.00358692	-0.0755838	-0.6268	-0.0732832	-0.479066
316.4	-0.0697093	0.00725304	-0.0777474	-0.627886	-0.0704832	-0.473874
316.6	-0.0652809	0.00160783	-0.0713702	-0.635442	-0.0652716	-0.471551
316.8	-0.064279	0.00972167	-0.0722694	-0.631446	-0.074106	-0.477255
317	-0.0677171	0.00353381	-0.0689839	-0.633321	-0.0687807	-0.469929
317.2	-0.0741625	0.00382775	-0.077663	-0.617535	-0.0744065	-0.476261
317.4	-0.0693449	0.01065	-0.069053	-0.627258	-0.0755846	-0.476471
317.6	-0.0647354	0.00790528	-0.0731149	-0.627722	-0.0751739	-0.47286
317.8	-0.0661725	0.00945962	-0.071492	-0.624054	-0.0749187	-0.466847
318	-0.0709882	0.00381219	-0.0696776	-0.631196	-0.0719009	-0.475274
318.2	-0.0721608	0.00569884	-0.0777985	-0.627031	-0.0661639	-0.472939
318.4	-0.0712663	0.00379518	-0.0747301	-0.626106	-0.0750399	-0.476392
318.6	-0.0698124	0.00751882	-0.0726836	-0.631768	-0.0665659	-0.475763
318.8	-0.0666698	0.00334381	-0.0774151	-0.631692	-0.0777126	-0.470181
319	-0.0660775	0.00863855	-0.0722728	-0.627814	-0.072055	-0.480363
319.2	-0.0714033	0.00501212	-0.0738034	-0.627312	-0.0723185	-0.473744
319.4	-0.0729576	0.00318727	-0.0792656	-0.63008	-0.0715448	-0.477825
319.6	-0.0730599	0.0101008	-0.0726639	-0.633822	-0.0784461	-0.478573
319.8	-0.0725818	0.00757294	-0.0720949	-0.635515	-0.0708304	-0.471037
320	-0.0718486	0.010708	-0.0745762	-0.635204	-0.0794493	-0.47529
320.2	-0.0691102	0.00545255	-0.0683071	-0.620904	-0.0731734	-0.476675
320.4	-0.0694447	0.00269666	-0.0781487	-0.631296	-0.0744849	-0.478209
320.6	-0.0672418	0.00878081	-0.0670176	-0.630204	-0.0760967	-0.47019
320.8	-0.0676815	0.00873655	-0.0695092	-0.633393	-0.0705453	-0.471889
321	-0.0697523	0.00294976	-0.0763885	-0.627421	-0.0696971	-0.473214
321.2	-0.0712152	-0.0025176	-0.0746961	-0.632302	-0.0721574	-0.47315
321.4	-0.0653911	0.0113627	-0.0681614	-0.626738	-0.0777415	-0.471271
321.6	-0.0742223	0.010653	-0.0756133	-0.631725	-0.069949	-0.47221
321.8	-0.0700649	0.00529335	-0.066705	-0.629184	-0.0808629	-0.473665
322	-0.0717258	0.00501314	-0.0735992	-0.626289	-0.0797326	-0.479856
322.2	-0.0683419	0.0129317	-0.0713343	-0.631888	-0.0743644	-0.475693
322.4	-0.0647735	0.00218401	-0.0709099	-0.63125	-0.0658303	-0.475105
322.6	-0.0708025	0.00864491	-0.0781876	-0.628154	-0.069872	-0.479475
322.8	-0.0677585	0.00507381	-0.0711476	-0.629197	-0.0733863	-0.473537
323	-0.0709004	0.0116315	-0.072028	-0.626997	-0.0748446	-0.478741
323.2	-0.0658072	0.00572711	-0.0726499	-0.634294	-0.0689263	-0.471621
323.4	-0.0684311	0.00468391	-0.076435	-0.624763	-0.0762936	-0.480641
323.6	-0.0771363	0.00572471	-0.0699174	-0.628126	-0.0805037	-0.476026
323.8	-0.0675757	0.00336845	-0.075375	-0.63031	-0.0767417	-0.477697
324	-0.0726007	0.00305775	-0.0775021	-0.637573	-0.0774831	-0.473386
324.2	-0.0637449	0.00072773	-0.0717534	-0.625568	-0.0768954	-0.474677
324.4	-0.0704394	0.00680318	-0.0775396	-0.633116	-0.0740872	-0.480858
324.6	-0.0720462	0.00284007	-0.0778978	-0.629441	-0.0734717	-0.475609
324.8	-0.075281	0.00785991	-0.0773668	-0.632692	-0.0701442	-0.479945
325	-0.0718983	0.00852767	-0.0743841	-0.630895	-0.077191	-0.477431
325.2	-0.0660915	0.0036581	-0.0726329	-0.632209	-0.0697647	-0.474957
325.4	-0.0743806	-0.00163372	-0.0779221	-0.635998	-0.077819	-0.480406
325.6	-0.0659754	0.00430504	-0.0761329	-0.62981	-0.0691187	-0.471993
325.8	-0.0705466	0.005668	-0.071635	-0.633903	-0.0761579	-0.474054
326	-0.0703778	0.00821122	-0.0680058	-0.635775	-0.0783198	-0.476759
326.2	-0.0737553	0.00578723	-0.0779374	-0.629899	-0.0765288	-0.480785
326.4	-0.0717135	0.0110519	-0.0753291	-0.626647	-0.0726728	-0.47407
326.6	-0.0713295	0.0117194	-0.0831211	-0.630671	-0.074925	-0.480438
326.8	-0.0630537	0.00500612	-0.0790629	-0.629861	-0.0779279	-0.472093
327	-0.0730242	0.00691524	-0.0718586	-0.631237	-0.0770967	-0.476115
327.2	-0.0687358	0.00807919	-0.0796428	-0.623226	-0.0760595	-0.475644
327.4	-0.0713128	0.00450907	-0.0801727	-0.626292	-0.0646135	-0.470754
327.6	-0.066875	0.00479105	-0.072341	-0.629732	-0.0738596	-0.480419
327.8	-0.0732778	0.00496556	-0.0712187	-0.63392	-0.0711696	-0.474772
328	-0.0729749	0.00617976	-0.0747842	-0.639554	-0.0830818	-0.481636
328.2	-0.0665103	0.00418708	-0.0718632	-0.639155	-0.0786944	-0.477035
328.4	-0.0672787	0.0091984	-0.081446	-0.628622	-0.0740029	-0.482935
328.6	-0.0652497	0.00410813	-0.0765003	-0.634786	-0.0734351	-0.476951
328.8	-0.0658719	-0.00281721	-0.0740815	-0.632806	-0.0756534	-0.479417
329	-0.0755241	0.0160001	-0.0721057	-0.636044	-0.0776639	-0.474661
329.2	-0.0699683	-0.00170862	-0.0778437	-0.627977	-0.0741596	-0.470582
329.4	-0.0748383	0.00832364	-0.0695691	-0.629723	-0.0762643	-0.48584
329.6	-0.0694506	0.00410379	-0.0728339	-0.633758	-0.0734789	-0.480683
329.8	-0.0631573	0.00886842	-0.0800494	-0.634012	-0.0771555	-0.480069
330	-0.0673805	0.00543429	-0.0730072	-0.638041	-0.0779847	-0.470236
330.2	-0.0735083	-0.001767	-0.0798855	-0.63671	-0.0747612	-0.478704
330.4	-0.0724857	-0.00320502	-0.0746221	-0.631942	-0.0806044	-0.476345
330.6	-0.0720177	-0.00055745	-0.0740092	-0.628407	-0.080991	-0.483826
330.8	-0.0726864	-0.00131965	-0.0797463	-0.641559	-0.0722554	-0.475865
331	-0.0702379	0.0011758	-0.0794276	-0.638659	-0.0710342	-0.47831
331.2	-0.0705772	0.0125552	-0.0690448	-0.637335	-0.0740006	-0.472019
331.4	-0.0805176	0.00383981	-0.0720966	-0.629494	-0.0780455	-0.478432
331.6	-0.0693173	5.058e-05	-0.0745748	-0.634442	-0.0758757	-0.475723
331.8	-0.0750523	0.0143794	-0.0689108	-0.633439	-0.0773416	-0.476495
332	-0.0729188	0.00695706	-0.0782242	-0.63637	-0.0790978	-0.478627
332.2	-0.0692654	0.00605864	-0.0806001	-0.638076	-0.0745561	-0.471391
332.4	-0.0791391	0.00577282	-0.082926	-0.632019	-0.0820172	-0.482429
332.6	-0.0676638	0.0039822	-0.0790149	-0.630333	-0.0784984	-0.471423
332.8	-0.0755793	0.00760402	-0.0777508	-0.634097	-0.0744802	-0.478078
333	-0.0730658	0.0081177	-0.0720014	-0.636215	-0.0791212	-0.473648
333.2	-0.0695811	0.00563609	-0.0793117	-0.634697	-0.079692	-0.482704
333.4	-0.0746642	0.0123461	-0.0723965	-0.632261	-0.0797442	-0.472376
333.6	-0.068332	0.0109227	-0.0745856	-0.636375	-0.0775769	-0.476473
333.8	-0.0752924	0.00163021	-0.0753583	-0.638334	-0.0737044	-0.480478
334	-0.0735747	0.00230455	-0.0743103	-0.637164	-0.0756101	-0.476322
334.2	-0.0699462	0.00335321	-0.0770226	-0.633552	-0.0752341	-0.477614
334.4	-0.0678564	0.0139545	-0.0784728	-0.633002	-0.0705829	-0.472489
334.6	-0.0770123	0.00741193	-0.0822586	-0.63431	-0.0780269	-0.483777
334.8	-0.0773495	0.00618248	-0.0727074	-0.635666	-0.0799782	-0.47501
335	-0.0764688	-4.55e-06	-0.072735	-0.637483	-0.0722369	-0.479458
335.2	-0.0763231	0.00379414	-0.0765312	-0.63558	-0.0808395	-0.475538
335.4	-0.0751263	0.00663112	-0.0739301	-0.633496	-0.0778406	-0.47695
335.6	-0.0620471	0.00396008	-0.0755375	-0.650717	-0.0755337	-0.476418
335.8	-0.069214	0.00752649	-0.0755489	-0.642929	-0.0731984	-0.473649
336	-0.0737972	0.00484843	-0.0774274	-0.633245	-0.0755161	-0.475603
336.2	-0.0703993	-2.195e-05	-0.0754821	-0.636626	-0.0767386	-0.471559
336.4	-0.0746351	0.00670427	-0.0770198	-0.638845	-0.0805884	-0.479745
336.6	-0.0646259	0.00447811	-0.0769784	-0.629184	-0.0777787	-0.474536
336.8	-0.0741259	0.0011057	-0.0741144	-0.634946	-0.0756632	-0.474487
337	-0.0724245	0.00653793	-0.0756126	-0.637359	-0.0750489	-0.479134
337.2	-0.0691755	0.00760591	-0.0887766	-0.638047	-0.0794703	-0.47782
337.4	-0.0676053	0.00641709	-0.0759897	-0.634953	-0.084747	-0.475782
337.6	-0.0746289	0.00300185	-0.0786459	-0.637163	-0.0785812	-0.479744
337.8	-0.0687166	0.00114794	-0.0813014	-0.638644	-0.0751857	-0.480529
338	-0.0696726	-0.00023483	-0.076174	-0.64301	-0.0733678	-0.478189
338.2	-0.0737939	0.00768152	-0.0753353	-0.636763	-0.0803594	-0.480998
338.4	-0.0718122	0.00495786	-0.0768078	-0.637649	-0.071	-0.477234
338.6	-0.0675578	0.00593939	-0.0845542	-0.634281	-0.0793118	-0.48037
338.8	-0.0734051	0.00664684	-0.0787864	-0.638067	-0.0744346	-0.473311
339	-0.0755595	0.0118682	-0.0809505	-0.637339	-0.0724382	-0.472711
339.2	-0.0673873	0.00659258	-0.0740849	-0.6396	-0.0824532	-0.469753
339.4	-0.0814265	0.00409467	-0.0776474	-0.627985	-0.0719986	-0.481914
339.6	-0.0700986	0.00806771	-0.075471	-0.638774	-0.0690403	-0.471435
339.8	-0.0712025	0.00453674	-0.0782298	-0.642321	-0.0784888	-0.472873
340	-0.0771447	0.00138235	-0.0846844	-0.633446	-0.0779054	-0.479422
340.2	-0.0711597	0.00542572	-0.0800876	-0.639378	-0.0780063	-0.474598
340.4	-0.0769802	0.00427903	-0.0813726	-0.640947	-0.0780107	-0.481367
340.6	-0.0746069	0.00765015	-0.0738726	-0.640298	-0.073329	-0.474785
340.8	-0.0703005	0.00626271	-0.0758093	-0.640161	-0.0790358	-0.475065
341	-0.0677276	0.00487145	-0.0794438	-0.641707	-0.084174	-0.482289
341.2	-0.0744708	0.00499874	-0.0801116	-0.643966	-0.0772244	-0.475137
341.4	-0.0735802	0.0139913	-0.0772113	-0.634976	-0.0798059	-0.473353
341.6	-0.0713078	0.00444697	-0.0777705	-0.639792	-0.0729099	-0.482925
341.8	-0.0670251	0.00858895	-0.0768604	-0.643153	-0.0776529	-0.475703
342	-0.0740812	0.00632295	-0.0741473	-0.64287	-0.0833297	-0.478993
342.2	-0.0696713	0.00770447	-0.0827401	-0.640991	-0.079446	-0.480955
342.4	-0.0809479	0.00544858	-0.0789756	-0.639086	-0.0782134	-0.476951
342.6	-0.0743982	0.00519031	-0.0774437	-0.636133	-0.0899158	-0.474011
342.8	-0.07563	0.00718554	-0.0684073	-0.644038	-0.0836051	-0.479867
343	-0.0782188	0.00589388	-0.0793532	-0.639758	-0.0803207	-0.47619
343.2	-0.0697759	0.00957411	-0.0729599	-0.640938	-0.0779215	-0.477416
343.4	-0.0765294	0.00670631	-0.0803493	-0.634727	-0.0806056	-0.481893
343.6	-0.0733773	0.00640751	-0.0825589	-0.647099	-0.0809288	-0.477227
343.8	-0.0756487	0.0121893	-0.0780112	-0.638195	-0.0818536	-0.476052
344	-0.07831	0.00453921	-0.0803157	-0.634871	-0.0809473	-0.474775
344.2	-0.0721605	0.00595838	-0.0769301	-0.638974	-0.0792016	-0.466635
344.4	-0.0725967	0.0049149	-0.0736783	-0.639745	-0.079294	-0.477037
344.6	-0.0750969	0.00263833	-0.0782234	-0.643031	-0.0882077	-0.473655
344.8	-0.0791886	0.00745241	-0.0814484	-0.636112	-0.0781942	-0.479378
345	-0.0709061	0.0054613	-0.0797212	-0.64722	-0.0821434	-0.477599
345.2	-0.0771546	0.0054468	-0.0779272	-0.641631	-0.0675176	-0.479799
345.4	-0.076188	0.00915385	-0.0729394	-0.652323	-0.0772016	-0.477252
345.6	-0.06876	0.0100606	-0.0766755	-0.636062	-0.0754799	-0.474923
345.8	-0.0771947	0.00787037	-0.0849317	-0.63991	-0.0777406	-0.483294
346	-0.0687791	0.00416308	-0.0806387	-0.637227	-0.0681153	-0.470611
346.2	-0.0716805	0.00985531	-0.0734315	-0.644447	-0.0774454	-0.482728
346.4	-0.0736437	0.0076699	-0.0784153	-0.642723	-0.0710058	-0.475348
346.6	-0.0773105	0.0039444	-0.0784219	-0.640074	-0.0775093	-0.476912
346.8	-0.0755774	0.00427199	-0.0736576	-0.640849	-0.0790542	-0.475177
347	-0.0817521	0.00625269	-0.0770745	-0.634605	-0.0767859	-0.477557
347.2	-0.070141	0.0107441	-0.0728379	-0.643414	-0.0786357	-0.471604
347.4	-0.0796747	0.00860843	-0.0763976	-0.643351	-0.0834304	-0.476196
347.6	-0.0803862	0.0102241	-0.0858457	-0.63856	-0.0802929	-0.477088
347.8	-0.0728496	0.00778126	-0.0763575	-0.646609	-0.0696061	-0.472897
348	-0.0764407	0.00526374	-0.0794181	-0.641365	-0.0724518	-0.477089
348.2	-0.0751748	0.00435621	-0.0818524	-0.647126	-0.0721345	-0.477591
348.4	-0.0724535	0.010596	-0.077422	-0.641313	-0.0813805	-0.477456
348.6	-0.0777077	0.00751174	-0.0811265	-0.640733	-0.0821953	-0.477089
348.8	-0.0837606	0.00914823	-0.0805201	-0.641169	-0.0807018	-0.473804
349	-0.0715281	0.00455022	-0.0797503	-0.644641	-0.0837532	-0.470797
349.2	-0.0738836	0.00012367	-0.0737933	-0.641145	-0.0820546	-0.475279
349.4	-0.0766049	0.00394097	-0.085805	-0.642166	-0.0763286	-0.472616
349.6	-0.0765267	0.00663315	-0.0749586	-0.641919	-0.0842653	-0.477973
349.8	-0.0729153	0.0110643	-0.0794242	-0.645739	-0.0836316	-0.483595
350	-0.072344	0.00745355	-0.0780909	-0.646561	-0.0723822	-0.472166
350.2	-0.0792603	0.00752711	-0.0729008	-0.644649	-0.0761554	-0.474643
350.4	-0.0756345	0.00424989	-0.0793988	-0.640807	-0.0760292	-0.480681
350.6	-0.0716646	0.00544905	-0.078194	-0.645839	-0.0754931	-0.477555
350.8	-0.0753899	0.0082285	-0.0823765	-0.646078	-0.0779428	-0.475724
351	-0.0823352	0.00904285	-0.0864754	-0.643953	-0.077043	-0.476321
351.2	-0.0703363	0.00886803	-0.0803285	-0.640892	-0.083742	-0.47563
351.4	-0.08166	0.00584888	-0.0785507	-0.643158	-0.0851356	-0.481556
351.6	-0.070323	0.00011612	-0.0804997	-0.645337	-0.0740105	-0.481497
351.8	-0.0792562	0.00137292	-0.0762231	-0.641815	-0.0817277	-0.470958
352	-0.0730507	0.0117578	-0.0811588	-0.644741	-0.0785379	-0.478183
352.2	-0.0730535	0.0069774	-0.0785421	-0.643132	-0.0800554	-0.474624
352.4	-0.0788152	0.00764041	-0.0820436	-0.649225	-0.0744773	-0.476548
352.6	-0.0737831	0.00682339	-0.0781069	-0.643358	-0.0843383	-0.479564
352.8	-0.0719006	0.00374348	-0.081161	-0.638803	-0.0730856	-0.480527
353	-0.0745539	0.00485047	-0.0781033	-0.646078	-0.0795459	-0.477265
353.2	-0.0776036	0.0044891	-0.0785763	-0.637856	-0.083648	-0.480305
353.4	-0.0765774	0.00064637	-0.0837193	-0.645595	-0.081145	-0.480293
353.6	-0.0736585	0.00603216	-0.0789272	-0.646951	-0.0813866	-0.475038
353.8	-0.0744956	0.00889813	-0.0838827	-0.646294	-0.0858795	-0.483772
354	-0.073689	0.00132011	-0.0800938	-0.643601	-0.0795388	-0.478651
354.2	-0.0731934	0.00296923	-0.0829517	-0.641709	-0.0772966	-0.478063
354.4	-0.0725139	0.00750652	-0.0782341	-0.641442	-0.0818586	-0.478804
354.6	-0.0797378	0.00723239	-0.0801402	-0.641942	-0.0805431	-0.481906
354.8	-0.0708594	0.00615263	-0.0851522	-0.636818	-0.0827179	-0.479464
355	-0.0780145	0.00590025	-0.0812029	-0.642992	-0.0821995	-0.47724
355.2	-0.0720629	0.00293065	-0.084443	-0.647215	-0.0794525	-0.477673
355.4	-0.0798347	0.00616541	-0.077659	-0.648116	-0.0790396	-0.478678
355.6	-0.0821081	0.0039027	-0.0829248	-0.639316	-0.0787067	-0.482896
355.8	-0.0738638	0.00466253	-0.0800038	-0.645226	-0.0782937	-0.474065
356	-0.0762724	0.00589278	-0.078907	-0.648125	-0.0812876	-0.480185
356.2	-0.0708587	0.0159906	-0.0777391	-0.643942	-0.0792696	-0.478375
356.4	-0.0790437	0.00657561	-0.0845958	-0.644028	-0.0758113	-0.479653
356.6	-0.0751949	0.0094251	-0.0742393	-0.641926	-0.0829232	-0.485316
356.8	-0.0716489	0.0082719	-0.084094	-0.644661	-0.0818671	-0.48379
357	-0.0705348	0.0068359	-0.0804321	-0.646703	-0.0717585	-0.474319
357.2	-0.0717118	0.00355151	-0.0775676	-0.654207	-0.0775697	-0.482682
357.4	-0.0768708	0.00342821	-0.0811967	-0.644399	-0.0811186	-0.470295
357.6	-0.0736416	0.0123852	-0.0656824	-0.646433	-0.078384	-0.474497
357.8	-0.0789008	0.00846463	-0.0824966	-0.647476	-0.0818624	-0.473368
358	-0.0784637	0.00815848	-0.0792851	-0.64368	-0.0823236	-0.47683
358.2	-0.0724313	0.00165389	-0.0864044	-0.643814	-0.0752881	-0.474457
358.4	-0.0758404	0.00641436	-0.0863158	-0.644619	-0.0830243	-0.474348
358.6	-0.0736943	0.00341668	-0.0853514	-0.653114	-0.0814918	-0.473115
358.8	-0.0788445	0.0089873	-0.0783309	-0.647349	-0.0799112	-0.472743
359	-0.0814269	0.00136167	-0.0680936	-0.643248	-0.0826512	-0.474688
359.2	-0.0764184	0.00157006	-0.0802113	-0.651008	-0.0812629	-0.485132
359.4	-0.0728475	0.00363811	-0.0754705	-0.64567	-0.0827251	-0.472814
359.6	-0.0827406	0.00455554	-0.0794479	-0.643296	-0.0809294	-0.485383
359.8	-0.0731491	0.00479212	-0.080613	-0.647507	-0.0756624	-0.469876
360	-0.0817873	0.00780164	-0.0836	-0.646934	-0.0847893	-0.476357
360.2	-0.0756843	0.00510907	-0.0771298	-0.648114	-0.0821858	-0.479736
360.4	-0.0822274	0.00418525	-0.088148	-0.649711	-0.0808295	-0.47891
360.6	-0.0827803	0.00974028	-0.0741957	-0.651058	-0.0812197	-0.474723
360.8	-0.0723511	-0.0034902	-0.0874165	-0.645132	-0.0790894	-0.482005
361	-0.0682148	0.0138371	-0.0827985	-0.641484	-0.078903	-0.481462
361.2	-0.071836	0.00866175	-0.0798705	-0.651597	-0.0795993	-0.476442
361.4	-0.0677396	0.00879201	-0.0778119	-0.646464	-0.0770187	-0.484929
361.6	-0.0771839	0.00556086	-0.0772845	-0.649006	-0.0792591	-0.469259
361.8	-0.0782815	0.00501648	-0.0823043	-0.642079	-0.0827729	-0.484187
362	-0.0818739	0.0066054	-0.0765148	-0.647827	-0.0773958	-0.477285
362.2	-0.0741918	0.00709796	-0.0826084	-0.650177	-0.0855139	-0.479181
362.4	-0.0786492	0.00813263	-0.0774343	-0.649694	-0.0826413	-0.483834
362.6	-0.0776199	0.00594356	-0.0825966	-0.646344	-0.08035	-0.479278
362.8	-0.0818339	0.0094234	-0.0737591	-0.642108	-0.0756892	-0.476404
363	-0.0704176	0.00599153	-0.0772332	-0.648212	-0.0784743	-0.478832
363.2	-0.0786878	0.00310909	-0.0883297	-0.651191	-0.0798688	-0.478303
363.4	-0.0789789	0.00970449	-0.0828231	-0.645764	-0.0916894	-0.476504
363.6	-0.0771749	0.00194587	-0.0831225	-0.646074	-0.0808508	-0.482041
363.8	-0.0738886	0.00664495	-0.0802547	-0.651759	-0.0760362	-0.47889
364	-0.0780724	0.00781991	-0.08198	-0.646991	-0.0848958	-0.471288
364.2	-0.0760969	0.00511702	-0.0802476	-0.649074	-0.0868102	-0.478632
364.4	-0.0826281	0.00104134	-0.0806159	-0.644854	-0.0835923	-0.474022
364.6	-0.0784552	0.0148388	-0.0840251	-0.646153	-0.0882025	-0.479313
364.8	-0.0790667	0.012996	-0.0785402	-0.64817	-0.0859745	-0.483273
365	-0.0800741	0.00991255	-0.0830721	-0.648146	-0.086306	-0.476749
365.2	-0.080195	0.00118874	-0.0767876	-0.646565	-0.0891292	-0.475515
365.4	-0.0814375	0.00142334	-0.085912	-0.647334	-0.0818561	-0.481021
365.6	-0.0785529	0.00231876	-0.0824321	-0.650924	-0.0807525	-0.476555
365.8	-0.0798415	0.0101278	-0.0882768	-0.652003	-0.0817288	-0.481428
366	-0.0757307	0.0099091	-0.0843881	-0.648161	-0.0865166	-0.477167
366.2	-0.0818845	0.00489449	-0.0864935	-0.650316	-0.0853715	-0.473559
366.4	-0.0808483	0.00650461	-0.07785	-0.652481	-0.0861554	-0.47715
366.6	-0.0776604	0.00661139	-0.082194	-0.653827	-0.0820901	-0.480164
366.8	-0.0765027	0.00510276	-0.0793129	-0.652538	-0.0782685	-0.477846
367	-0.0762033	0.0109453	-0.0771763	-0.647841	-0.0843273	-0.478937
367.2	-0.0775336	0.00875407	-0.086734	-0.651532	-0.0884976	-0.486421
367.4	-0.0775917	0.00645183	-0.0851558	-0.64262	-0.085131	-0.472148
367.6	-0.0820244	0.0114053	-0.0800362	-0.646461	-0.089426	-0.481722
367.8	-0.0748806	0.00631549	-0.0820006	-0.648501	-0.0811385	-0.470735
368	-0.0771152	0.00446644	-0.0875144	-0.655043	-0.0771926	-0.481716
368.2	-0.0785479	0.00971013	-0.0802321	-0.657678	-0.0832765	-0.47835
368.4	-0.0776322	0.0104157	-0.0724185	-0.646952	-0.0828519	-0.478495
368.6	-0.0754261	0.0106492	-0.0794958	-0.648672	-0.0818045	-0.481067
368.8	-0.0790797	0.00546227	-0.0852773	-0.649619	-0.0791423	-0.483917
369	-0.0792823	0.00432146	-0.0848226	-0.652543	-0.0833957	-0.481838
369.2	-0.0762292	0.00618872	-0.0804077	-0.648406	-0.080346	-0.4712
369.4	-0.0796176	0.00807034	-0.0886372	-0.642153	-0.08193	-0.484395
369.6	-0.0734088	0.00416812	-0.0842395	-0.648312	-0.0808007	-0.479115
369.8	-0.0826558	0.00855466	-0.0806764	-0.652329	-0.0793458	-0.479772
370	-0.0800778	0.00696156	-0.0857822	-0.647576	-0.0820418	-0.479753
370.2	-0.0816527	0.00550908	-0.0830621	-0.648083	-0.0777486	-0.483329
370.4	-0.0789409	0.0146982	-0.0817288	-0.651194	-0.0811546	-0.481914
370.6	-0.0784581	0.00532178	-0.0749926	-0.647735	-0.080217	-0.472179
370.8	-0.0748179	0.0087697	-0.0921532	-0.650675	-0.0757275	-0.471514
371	-0.0776473	0.00390845	-0.0809844	-0.64663	-0.0823351	-0.476748
371.2	-0.0789202	0.0085762	-0.0795992	-0.651083	-0.084926	-0.477271
371.4	-0.0730139	0.00736375	-0.0808016	-0.65406	-0.0835765	-0.474011
371.6	-0.0883416	0.00782169	-0.084513	-0.648734	-0.0753972	-0.475129
371.8	-0.0793998	0.00764134	-0.0821944	-0.653776	-0.0884757	-0.478956
372	-0.0792324	-8.121e-05	-0.0834845	-0.650276	-0.0829782	-0.473809
372.2	-0.0827001	0.00656722	-0.0841136	-0.653213	-0.0800715	-0.480307
372.4	-0.0735084	0.0080593	-0.0825597	-0.651298	-0.0743742	-0.478211
372.6	-0.0754877	0.0126821	-0.0795346	-0.650348	-0.0759184	-0.478277
372.8	-0.074801	0.0058139	-0.0784151	-0.646796	-0.0821489	-0.480348
373	-0.0827018	0.00468248	-0.0775516	-0.652756	-0.0761711	-0.481136
373.2	-0.0773072	0.00398103	-0.0777719	-0.658654	-0.0811634	-0.483358
373.4	-0.0827395	0.00617889	-0.0807616	-0.655022	-0.0812565	-0.483124
373.6	-0.0818299	0.00780404	-0.0823032	-0.650475	-0.0765658	-0.48259
373.8	-0.0797294	0.00857877	-0.0851937	-0.654226	-0.0845811	-0.479159
374	-0.079501	0.00904082	-0.0852177	-0.658385	-0.0847384	-0.477864
374.2	-0.0779194	0.00445669	-0.0869313	-0.652299	-0.0802285	-0.475224
374.4	-0.0757935	0.00706901	-0.0816624	-0.650089	-0.0843672	-0.476716
374.6	-0.0781781	0.0152801	-0.0810364	-0.650909	-0.0831111	-0.476208
374.8	-0.0730131	0.00171021	-0.0849824	-0.651599	-0.0830877	-0.482163
375	-0.078632	0.00967579	-0.0836699	-0.65401	-0.0759866	-0.48423
375.2	-0.0767788	0.00881703	-0.0838024	-0.653099	-0.081682	-0.478849
375.4	-0.079935	0.00327158	-0.0830652	-0.652441	-0.0895296	-0.477847
375.6	-0.0793781	0.0033245	-0.0817279	-0.652537	-0.0798445	-0.476757
375.8	-0.0800088	0.00400207	-0.0764068	-0.650369	-0.0797319	-0.481655
376	-0.080665	0.013969	-0.0849987	-0.653695	-0.0807871	-0.48034
376.2	-0.0745271	0.0101448	-0.0814492	-0.648907	-0.092711	-0.477697
376.4	-0.0739074	0.00411953	-0.0863693	-0.648422	-0.0804889	-0.48286
376.6	-0.0801012	0.00373902	-0.0879888	-0.648275	-0.087328	-0.481314
376.8	-0.079197	0.00356535	-0.0839114	-0.651031	-0.0935372	-0.480456
377	-0.0839724	0.00685961	-0.0857454	-0.649258	-0.0870728	-0.479114
377.2	-0.0777503	0.0103567	-0.083639	-0.648359	-0.0780817	-0.477773
377.4	-0.08044	0.00820856	-0.088501	-0.649359	-0.0869372	-0.481362
377.6	-0.0753406	0.00782831	-0.0790877	-0.657397	-0.0847713	-0.481475
377.8	-0.0719547	0.00548963	-0.0833472	-0.655744	-0.0894751	-0.480115
378	-0.0808749	0.00384472	-0.0828856	-0.651499	-0.0834262	-0.477842
378.2	-0.0761758	0.00312054	-0.0860401	-0.652907	-0.0855071	-0.485382
378.4	-0.0754913	0.0105197	-0.0841397	-0.660935	-0.0824368	-0.477116
378.6	-0.0801933	0.00567658	-0.0876495	-0.654732	-0.0832063	-0.483199
378.8	-0.0822883	0.010089	-0.081478	-0.65626	-0.0862527	-0.474269
379	-0.0823821	0.00581268	-0.0913052	-0.651334	-0.0822471	-0.46977
379.2	-0.0800264	0.00543787	-0.0771813	-0.654876	-0.0813834	-0.482521
379.4	-0.0764324	0.00953445	-0.0823775	-0.6543	-0.0833318	-0.479425
379.6	-0.0843657	0.0118029	-0.0860672	-0.654794	-0.086866	-0.477274
379.8	-0.0816775	0.0118921	-0.0788787	-0.650931	-0.0870286	-0.484083
380	-0.0784172	0.0104861	-0.0813123	-0.654777	-0.0834533	-0.483433
380.2	-0.0827968	0.00269644	-0.0805789	-0.654621	-0.0799866	-0.478429
380.4	-0.0792285	0.0079833	-0.0797383	-0.6575	-0.0810408	-0.47635
380.6	-0.0795115	0.00721331	-0.0827065	-0.658479	-0.0802649	-0.478674
380.8	-0.0758803	0.00629419	-0.0823374	-0.658464	-0.0818869	-0.479101
381	-0.0869832	0.00756775	-0.0826288	-0.658035	-0.0778595	-0.488918
381.2	-0.081937	0.00644685	-0.0813599	-0.652003	-0.0833751	-0.473285
381.4	-0.0791885	0.0117472	-0.0831258	-0.654185	-0.0793614	-0.48562
381.6	-0.0805715	0.0139152	-0.084932	-0.651763	-0.0812665	-0.482194
381.8	-0.0859818	0.014654	-0.0896181	-0.653526	-0.0874129	-0.476
382	-0.0859969	0.0125628	-0.0763489	-0.65323	-0.0878425	-0.482253
382.2	-0.0871451	0.00307538	-0.0813772	-0.652443	-0.0817507	-0.477845
382.4	-0.0825754	0.0120266	-0.0870551	-0.650651	-0.0913067	-0.483073
382.6	-0.0832546	0.00302212	-0.0883323	-0.655362	-0.0834528	-0.475707
382.8	-0.0824406	0.0111022	-0.083954	-0.655641	-0.0847484	-0.483022
383	-0.0718782	0.00628135	-0.0775233	-0.653797	-0.0859691	-0.468769
383.2	-0.0857779	0.014127	-0.0801582	-0.652969	-0.0821304	-0.479865
383.4	-0.0859192	0.0102329	-0.0886819	-0.649626	-0.0814213	-0.47709
383.6	-0.0801104	0.011875	-0.0781426	-0.659166	-0.0823008	-0.472947
383.8	-0.0847216	0.00788008	-0.0825423	-0.650803	-0.081761	-0.4785
384	-0.0791677	0.00180901	-0.0843684	-0.658924	-0.0901224	-0.483317
384.2	-0.08353	0.00647568	-0.0830965	-0.657785	-0.0851604	-0.477221
384.4	-0.0810741	0.0040028	-0.0843817	-0.660902	-0.0857529	-0.474544
384.6	-0.0835506	-0.0002487	-0.0844624	-0.661856	-0.0869105	-0.481479
384.8	-0.0786044	0.00392147	-0.0776549	-0.653255	-0.0910677	-0.474093
385	-0.0842753	0.0111887	-0.0848899	-0.655183	-0.0866862	-0.484083
385.2	-0.0824699	0.00948186	-0.0852485	-0.661299	-0.0933335	-0.479724
385.4	-0.0811637	0.00427467	-0.0894843	-0.655676	-0.0802644	-0.483106
385.6	-0.083242	0.0129059	-0.0873775	-0.656847	-0.0845466	-0.4791
385.8	-0.086077	0.0119603	-0.0815233	-0.65731	-0.0849988	-0.483706
386	-0.0828417	0.00416216	-0.0900393	-0.655796	-0.078998	-0.481214
386.2	-0.0803194	0.011479	-0.0823013	-0.661449	-0.0852655	-0.477674
386.4	-0.0830472	0.00637924	-0.0831952	-0.655264	-0.084386	-0.473331
386.6	-0.0798776	0.00699081	-0.0828076	-0.659123	-0.0851227	-0.480709
386.8	-0.0843924	0.00674018	-0.0866746	-0.655542	-0.0850213	-0.484177
387	-0.079215	0.00770384	-0.0763864	-0.657731	-0.0808904	-0.474601
387.2	-0.0889769	0.00453746	-0.0857221	-0.652077	-0.0860126	-0.476755
387.4	-0.0795073	0.00611542	-0.0910061	-0.651268	-0.089813	-0.483544
387.6	-0.0808688	0.00408503	-0.0883962	-0.652278	-0.0879806	-0.479178
387.8	-0.0840061	0.0104047	-0.0844192	-0.659152	-0.0845699	-0.481498
388	-0.0863915	0.00489615	-0.0836871	-0.655092	-0.0866646	-0.478687
388.2	-0.081284	0.00563773	-0.0860131	-0.655454	-0.0925467	-0.476023
388.4	-0.0861451	0.0112548	-0.0796961	-0.65443	-0.0900865	-0.481399
388.6	-0.0878705	0.0111643	-0.081058	-0.65965	-0.0904006	-0.481094
388.8	-0.0851516	0.00142924	-0.0834798	-0.660633	-0.0934077	-0.479096
389	-0.0884148	0.00845454	-0.0895977	-0.656506	-0.0863651	-0.480832
389.2	-0.0810408	0.0099864	-0.0873797	-0.660859	-0.0863845	-0.480036
389.4	-0.084348	0.00585338	-0.0847853	-0.661093	-0.0881298	-0.482229
389.6	-0.0853406	0.00791448	-0.0905245	-0.656391	-0.0819032	-0.47706
389.8	-0.0858658	0.00392722	-0.0872399	-0.66086	-0.0817625	-0.479114
390	-0.0894763	0.00709463	-0.0872073	-0.655983	-0.08688	-0.482533
390.2	-0.0847257	-0.00060101	-0.0820206	-0.662928	-0.0880228	-0.475483
390.4	-0.0890278	0.0080504	-0.0896461	-0.665281	-0.0910828	-0.486583
390.6	-0.0808196	0.00427653	-0.0829722	-0.658289	-0.0830071	-0.472066
390.8	-0.091523	0.0106706	-0.0842856	-0.657041	-0.0921853	-0.482892
391	-0.0887346	0.00387942	-0.0826895	-0.657425	-0.0871343	-0.478145
391.2	-0.0875053	0.00700708	-0.0827511	-0.658774	-0.081313	-0.484107
391.4	-0.0824406	0.0075494	-0.0799977	-0.656252	-0.0886527	-0.477945
391.6	-0.0843	0.00798905	-0.0826627	-0.653306	-0.0820165	-0.479331
391.8	-0.0757805	0.0133533	-0.0877805	-0.663905	-0.0884188	-0.485022
392	-0.0856983	0.00199104	-0.0806245	-0.659164	-0.0858808	-0.478977
392.2	-0.0829956	0.00616351	-0.08841	-0.656327	-0.088549	-0.477157
392.4	-0.0836566	0.00103512	-0.0800655	-0.660469	-0.0915769	-0.480089
392.6	-0.0862046	0.00421014	-0.0838885	-0.653379	-0.0933498	-0.476481
392.8	-0.0889334	0.00891031	-0.08648	-0.660468	-0.0813763	-0.476769
393	-0.0845472	0.00534696	-0.0817863	-0.66111	-0.0870031	-0.476095
393.2	-0.0824741	0.00661473	-0.0826715	-0.657243	-0.0854475	-0.476518
393.4	-0.0794253	-0.00016183	-0.0844502	-0.658625	-0.0837966	-0.475719
393.6	-0.0826051	0.00881228	-0.0845935	-0.661859	-0.091599	-0.477962
393.8	-0.0853351	0.00420166	-0.0846436	-0.657327	-0.08519	-0.477475
394	-0.0830655	-0.00218596	-0.0768647	-0.658331	-0.080889	-0.475303
394.2	-0.0867521	0.00850062	-0.0872126	-0.657526	-0.0884345	-0.474955
394.4	-0.0852183	0.0062185	-0.0847241	-0.661415	-0.0833656	-0.478563
394.6	-0.0868822	0.00573631	-0.0885927	-0.6553	-0.0897901	-0.481178
394.8	-0.089275	0.00603718	-0.0855787	-0.663283	-0.0897	-0.471606
395	-0.0760114	0.0124344	-0.0890195	-0.658528	-0.0881366	-0.479265
395.2	-0.0845655	0.0109928	-0.0901604	-0.663581	-0.0906549	-0.480554
395.4	-0.0814581	0.0131225	-0.0851143	-0.659452	-0.0946854	-0.477188
395.6	-0.0821303	0.00111939	-0.0866492	-0.661361	-0.0892569	-0.472752
395.8	-0.0854991	0.00031703	-0.0851061	-0.659243	-0.0895015	-0.480624
396	-0.0835639	0.0126127	-0.088805	-0.665637	-0.0928408	-0.47685
396.2	-0.0801637	0.0072053	-0.0901102	-0.660949	-0.0940686	-0.484042
396.4	-0.0828723	0.00585088	-0.0820058	-0.665398	-0.0937366	-0.477612
396.6	-0.0850201	0.00322503	-0.0951295	-0.669182	-0.0886779	-0.48091
396.8	-0.0816997	0.00827689	-0.0891583	-0.663543	-0.0889528	-0.47499
397	-0.075814	0.00437355	-0.0821305	-0.661362	-0.0874534	-0.485998
397.2	-0.0864883	0.00894095	-0.0877403	-0.664408	-0.092821	-0.475839
397.4	-0.0814267	0.00768479	-0.0894138	-0.656732	-0.0908367	-0.480883
397.6	-0.0871923	0.0124318	-0.0838487	-0.661179	-0.0904334	-0.472917
397.8	-0.0863981	0.00396382	-0.0888514	-0.657309	-0.084773	-0.479829
398	-0.0813317	0.00220278	-0.0894438	-0.667151	-0.0830753	-0.478758
398.2	-0.090305	0.003862	-0.0827364	-0.663511	-0.081624	-0.479053
398.4	-0.081072	0.00839241	-0.0913781	-0.655597	-0.0914444	-0.484116
398.6	-0.084287	0.00601731	-0.0859216	-0.662686	-0.0888894	-0.476905
398.8	-0.0821455	0.00604464	-0.0854243	-0.657405	-0.0901404	-0.482686
399	-0.0834904	0.00132213	-0.087906	-0.660766	-0.0874674	-0.477069
399.2	-0.0852345	0.00374481	-0.0882318	-0.657678	-0.089516	-0.47237
[truncated: 16,003 more rows]
