# Supplementary material for: Molecular mechanism of Oxr1p mediated disassembly of yeast V-ATPase
Source: EMBO Rep. 2024 Apr 2;25(5):15. doi: 10.1038/s44319-024-00126-5 (PMC11094088; doi:10.1038/s44319-024-00126-5)
Supplement: Supplementary file 7 — Source data Fig. 6 [file 44319_2024_126_MOESM7_ESM.zip]

Archive with 25 entries (18 files):
- Figure 6/
- Figure 6/6F/
- Figure 6/6G/
- Figure 6/6B/
- Figure 6/6E/
- Figure 6/6D/
- Figure 6/6C/
- Figure 6/6F/6F_WB_His(Oxr1).tif
- Figure 6/6F/6F_WB_Vma5.tif
- Figure 6/6F/6F_WB_Vma1.tif
- Figure 6/6F/6F_WB_Vma13.tif
- Figure 6/6G/6G_Numerical data_BLI.xlsx
- Figure 6/6B/6B_WB_HA(Oxr1).tif
- Figure 6/6B/6B_WB_Vma1.tif
- __MACOSX/Figure 6/6B/._6B_WB_Vma1.tif
- Figure 6/6E/6E_WB_Vma1 and His(bio_Oxr1).tif
- __MACOSX/Figure 6/6E/._6E_WB_Vma1 and His(bio_Oxr1).tif
- Figure 6/6E/6E_WB_Vma5.tif
- Figure 6/6E/6E_WB_Vma13.tif
- __MACOSX/Figure 6/6E/._6E_WB_Vma13.tif
- Figure 6/6D/6D_Numerical data_BLI.xlsx
- __MACOSX/Figure 6/6D/._6D_Numerical data_BLI.xlsx
- Figure 6/6C/6C_WB_Vma1.tif
- __MACOSX/Figure 6/6C/._6C_WB_Vma1.tif
- Figure 6/6C/6C_WB_HA (Oxr1).tif
