# Supplementary material for: Molecular mechanism of Oxr1p mediated disassembly of yeast V-ATPase
Source: EMBO Rep. 2024 Apr 2;25(5):15. doi: 10.1038/s44319-024-00126-5 (PMC11094088; doi:10.1038/s44319-024-00126-5)
Supplement: Supplementary file 7 — Source data Fig. 6 [file 44319_2024_126_MOESM7_ESM.zip › Figure 6/6G/6G_Numerical data_BLI.xlsx]

## Sheet: Left panel
Fig 6G Left panel (HWT biniding to V1∆H in presence of Oxr1 + C)
	BLI signal (nm)
Time (sec)	V1∆H	V1∆H + C	V1∆H + Oxr1	V1∆H + Oxr1 + C
0	0.00528412	0.0196076	0.0165463	0.0088956
0.2	0.00654821	0.0198257	0.0175385	0.00790691
0.4	0.00883435	0.0209011	0.0195107	0.00806463
0.6	0.0114375	0.022056	0.0220429	0.00837257
0.8	0.0140224	0.022864	0.0241878	0.00761158
1	0.0169916	0.0243183	0.0273555	0.00794783
1.2	0.0203466	0.025467	0.0301714	0.00786722
1.4	0.0239696	0.0264475	0.032722	0.007744
1.6	0.0280243	0.0285929	0.0359429	0.00859212
1.8	0.0317999	0.0297134	0.0388755	0.00866129
2	0.0352147	0.0314357	0.0416489	0.00957974
2.2	0.038576	0.032983	0.0446248	0.0101387
2.4	0.0418719	0.0340786	0.0471171	0.0106529
2.6	0.0450571	0.0352394	0.0496349	0.0105074
2.8	0.0491744	0.0367372	0.0525745	0.01124
3	0.0523199	0.0377999	0.055336	0.0107628
3.2	0.0560894	0.0403493	0.0591945	0.0119615
3.4	0.0598632	0.0416706	0.0621032	0.0124581
3.6	0.0631736	0.0418987	0.0649396	0.0124771
3.8	0.0663694	0.0444016	0.0685528	0.0136881
4	0.0704712	0.0461717	0.0712078	0.0131102
4.2	0.0739292	0.0479122	0.0743117	0.0137328
4.4	0.0781649	0.0501213	0.0784317	0.0150211
4.6	0.081297	0.0511584	0.0820527	0.0149632
4.8	0.0846626	0.0528566	0.0851532	0.0153355
5	0.0879307	0.0541587	0.0887158	0.0160001
5.2	0.091119	0.0549209	0.0910176	0.015625
5.4	0.094744	0.0565538	0.0939798	0.0162391
5.6	0.098073	0.0577099	0.097127	0.0166377
5.8	0.101172	0.058938	0.0998197	0.0170019
6	0.103691	0.0614255	0.102716	0.0179476
6.2	0.106431	0.0619768	0.105198	0.0176713
6.4	0.109487	0.0644319	0.107826	0.0188409
6.6	0.112695	0.0658626	0.110744	0.0185967
6.8	0.115375	0.0675404	0.113596	0.0189066
7	0.118043	0.0700198	0.116208	0.0193438
7.2	0.121568	0.0716234	0.119305	0.0195949
7.4	0.124587	0.0725226	0.121117	0.0191549
7.6	0.12719	0.0747329	0.12388	0.0197725
7.8	0.130202	0.0768671	0.126734	0.0196973
8	0.133954	0.0784187	0.129227	0.0194017
8.2	0.137246	0.0806363	0.13304	0.0210796
8.4	0.14039	0.0816767	0.136333	0.0211106
8.6	0.143611	0.0837952	0.139752	0.0223444
8.8	0.146926	0.0848463	0.142271	0.0226124
9	0.149786	0.0862751	0.14537	0.0227185
9.2	0.152809	0.0880902	0.148533	0.0235427
9.4	0.156464	0.089033	0.15177	0.0239606
9.6	0.159668	0.0899723	0.154453	0.0246029
9.8	0.163019	0.0919962	0.157548	0.025371
10	0.1657	0.093057	0.160196	0.0252737
10.2	0.168359	0.0940218	0.162435	0.0260341
10.4	0.171096	0.0963505	0.165117	0.0269374
10.6	0.17307	0.096482	0.166969	0.0257851
10.8	0.175402	0.0983332	0.169199	0.0263742
11	0.177849	0.0994777	0.171364	0.0261472
11.2	0.180244	0.100703	0.174111	0.0259976
11.4	0.182471	0.102036	0.176399	0.0263952
11.6	0.184877	0.103174	0.178914	0.026303
11.8	0.187332	0.104463	0.181116	0.025839
12	0.190678	0.106632	0.184598	0.0266279
12.2	0.193126	0.1077	0.187341	0.0272864
12.4	0.195435	0.10929	0.190015	0.0276929
12.6	0.197883	0.11165	0.192602	0.0285128
12.8	0.199822	0.111579	0.19431	0.0270546
13	0.202321	0.114062	0.197377	0.0283273
13.2	0.204694	0.114386	0.19949	0.0282617
13.4	0.207269	0.114462	0.201678	0.028167
13.6	0.210172	0.116261	0.204452	0.029208
13.8	0.212668	0.11682	0.2067	0.0281692
14	0.214683	0.117718	0.208657	0.0284391
14.2	0.21696	0.118976	0.210568	0.0291952
14.4	0.21842	0.119141	0.211966	0.0283352
14.6	0.22043	0.120351	0.213879	0.0286115
14.8	0.222874	0.121525	0.216176	0.0290385
15	0.224498	0.121779	0.217825	0.028394
15.2	0.227072	0.124692	0.220145	0.0303275
15.4	0.229935	0.126332	0.222133	0.0307968
15.6	0.232018	0.128331	0.224489	0.0313902
15.8	0.234548	0.1312	0.227393	0.032769
16	0.237042	0.131972	0.229761	0.0329314
16.2	0.239293	0.133934	0.231251	0.0340698
16.4	0.241706	0.136375	0.233749	0.0351536
16.6	0.24354	0.137347	0.235315	0.0352979
16.8	0.246179	0.13895	0.238053	0.0364036
17	0.24891	0.141087	0.241035	0.0380247
17.2	0.25107	0.14127	0.242786	0.0378058
17.4	0.253929	0.14316	0.245889	0.0391028
17.6	0.256012	0.143787	0.247535	0.0382528
17.8	0.258156	0.14465	0.248975	0.038135
18	0.259812	0.145429	0.25065	0.0388466
18.2	0.261772	0.145743	0.251844	0.0382157
18.4	0.263148	0.14656	0.253101	0.0383388
18.6	0.265688	0.147466	0.255001	0.0387554
18.8	0.266896	0.147473	0.256067	0.0381857
19	0.268123	0.148963	0.257647	0.0382402
19.2	0.270091	0.151109	0.259503	0.0394088
19.4	0.271501	0.152546	0.261283	0.0392031
19.6	0.272244	0.154217	0.263195	0.0392404
19.8	0.27403	0.154849	0.265119	0.0387791
20	0.275567	0.156194	0.266329	0.0388342
20.2	0.277592	0.158435	0.268363	0.0400506
20.4	0.279026	0.15888	0.27049	0.0398889
20.6	0.280815	0.160524	0.272595	0.0407291
20.8	0.283594	0.162047	0.275678	0.0413331
21	0.285224	0.162973	0.277834	0.0415128
21.2	0.287159	0.164113	0.279451	0.041918
21.4	0.288758	0.165095	0.281231	0.0421466
21.6	0.289757	0.165503	0.281542	0.0417146
21.8	0.291935	0.167094	0.283549	0.0432227
22	0.293368	0.167182	0.284358	0.0427513
22.2	0.29518	0.168429	0.286242	0.043354
22.4	0.296891	0.168742	0.287879	0.0439855
22.6	0.298642	0.169166	0.289021	0.043514
22.8	0.300078	0.170869	0.290956	0.0441946
23	0.302176	0.172953	0.293112	0.0448373
23.2	0.303386	0.174444	0.294359	0.0446812
23.4	0.304856	0.176067	0.296547	0.0448858
23.6	0.306427	0.177526	0.298395	0.044839
23.8	0.308014	0.178857	0.299991	0.0447931
24	0.309894	0.181678	0.30208	0.046299
24.2	0.31154	0.182842	0.303906	0.0458547
24.4	0.313213	0.184643	0.305898	0.046175
24.6	0.315269	0.18625	0.307761	0.0463434
24.8	0.3166	0.186048	0.309416	0.0455818
25	0.318172	0.188306	0.311649	0.0474321
25.2	0.319777	0.189131	0.312831	0.0478464
25.4	0.320162	0.188866	0.313629	0.0479582
25.6	0.321794	0.190221	0.315566	0.0491106
25.8	0.323682	0.190567	0.317092	0.0494425
26	0.324959	0.19135	0.318233	0.0500405
26.2	0.32651	0.192771	0.320187	0.0513712
26.4	0.327716	0.192158	0.32092	0.0511403
26.6	0.329009	0.19389	0.322034	0.0521096
26.8	0.330403	0.194603	0.324168	0.0527303
27	0.331285	0.195567	0.325421	0.0524843
27.2	0.332316	0.197538	0.326998	0.0529031
27.4	0.334231	0.198522	0.328688	0.0534531
27.6	0.335145	0.199928	0.329722	0.0535305
27.8	0.336113	0.202004	0.331368	0.0538016
28	0.337184	0.203981	0.332617	0.0539059
28.2	0.338397	0.205656	0.333558	0.0531358
28.4	0.33947	0.206783	0.334477	0.0528818
28.6	0.340447	0.206591	0.334917	0.0517541
28.8	0.342751	0.208521	0.336842	0.0530276
29	0.344348	0.209876	0.338229	0.0538633
29.2	0.345346	0.209273	0.338833	0.0536732
29.4	0.346808	0.211072	0.340206	0.0551087
29.6	0.348287	0.211368	0.341845	0.0548572
29.8	0.349396	0.212489	0.342863	0.055122
30	0.350356	0.2136	0.344444	0.0557126
30.2	0.351451	0.213773	0.345294	0.0556356
30.4	0.352034	0.21404	0.346181	0.0558326
30.6	0.352761	0.214739	0.347391	0.0558768
30.8	0.353759	0.214532	0.348802	0.0551898
31	0.35464	0.216379	0.350349	0.0561746
31.2	0.355936	0.216922	0.351439	0.0566662
31.4	0.357026	0.217522	0.352441	0.0570663
31.6	0.357806	0.219222	0.35381	0.0573859
31.8	0.358706	0.220012	0.354861	0.0571946
32	0.35978	0.221753	0.355442	0.0576064
32.2	0.361022	0.222249	0.356594	0.0581135
32.4	0.361724	0.222701	0.357385	0.0580145
32.6	0.363095	0.224222	0.358513	0.0587718
32.8	0.365396	0.225377	0.360212	0.059608
33	0.36657	0.225798	0.361169	0.0595035
33.2	0.368146	0.227237	0.362889	0.0603689
33.4	0.369701	0.228929	0.364394	0.0606296
33.6	0.370633	0.229968	0.366178	0.0603962
33.8	0.372028	0.23189	0.367757	0.061037
34	0.373758	0.231733	0.368459	0.0608013
34.2	0.375326	0.23294	0.369314	0.0610032
34.4	0.376498	0.233656	0.370444	0.0607314
34.6	0.377345	0.233719	0.371091	0.0603765
34.8	0.378063	0.234551	0.371886	0.0607224
35	0.379077	0.235286	0.372978	0.0613621
35.2	0.379884	0.234906	0.373698	0.0611195
35.4	0.381345	0.236714	0.375535	0.0627829
35.6	0.381982	0.237757	0.376721	0.0626489
35.8	0.382685	0.23841	0.377329	0.0631069
36	0.383878	0.240052	0.378653	0.0643969
36.2	0.384363	0.239563	0.379228	0.0638736
36.4	0.38508	0.240966	0.380004	0.0642113
36.6	0.386186	0.241935	0.381005	0.0645146
36.8	0.387279	0.242751	0.381882	0.0644393
37	0.38821	0.244685	0.382916	0.064879
37.2	0.38894	0.245749	0.383467	0.064242
37.4	0.390021	0.246466	0.383892	0.0635753
37.6	0.391542	0.248406	0.385063	0.0641953
37.8	0.392615	0.24774	0.384741	0.0633761
38	0.393744	0.248286	0.385188	0.0638626
38.2	0.394987	0.250402	0.386393	0.0644018
38.4	0.394933	0.249636	0.386421	0.0635924
38.6	0.395521	0.251208	0.386684	0.0649949
38.8	0.396552	0.251449	0.387749	0.0655602
39	0.396983	0.251492	0.389064	0.0659898
39.2	0.397331	0.252744	0.390713	0.0674509
39.4	0.398126	0.253338	0.39209	0.0678413
39.6	0.397935	0.254328	0.393047	0.0681174
39.8	0.399292	0.256174	0.394371	0.0697788
40	0.399628	0.256399	0.395157	0.0694497
40.2	0.399888	0.257316	0.39642	0.0698165
40.4	0.400197	0.259269	0.397912	0.0709944
40.6	0.40045	0.259603	0.399121	0.070987
40.8	0.401027	0.262185	0.400322	0.0722213
41	0.401674	0.262997	0.400614	0.071479
41.2	0.401817	0.263785	0.401113	0.0706852
41.4	0.403159	0.26583	0.402816	0.0712995
41.6	0.403922	0.266278	0.40336	0.0710971
41.8	0.404633	0.266612	0.403974	0.0714026
42	0.405573	0.268039	0.405657	0.0719077
42.2	0.406998	0.268338	0.406284	0.0716174
42.4	0.407652	0.268572	0.406782	0.0717029
42.6	0.40938	0.269939	0.407828	0.0726241
42.8	0.410152	0.268708	0.40844	0.0714782
43	0.41076	0.269435	0.409506	0.0723035
43.2	0.411996	0.269369	0.410354	0.0721359
43.4	0.412981	0.269766	0.410746	0.0725101
43.6	0.413409	0.270447	0.410883	0.0732851
43.8	0.414161	0.270674	0.411212	0.073149
44	0.413853	0.271088	0.411285	0.07279
44.2	0.414078	0.271754	0.412395	0.0730318
44.4	0.414767	0.27192	0.41241	0.0732381
44.6	0.415596	0.273196	0.413319	0.0742938
44.8	0.416354	0.275028	0.414112	0.0750992
45	0.417132	0.275241	0.41376	0.0744255
45.2	0.417587	0.277434	0.415014	0.0753055
45.4	0.419077	0.278346	0.416132	0.0755448
45.6	0.419693	0.278987	0.416214	0.0759273
45.8	0.420965	0.280448	0.417268	0.0765048
46	0.421757	0.28115	0.418142	0.0759821
46.2	0.422712	0.282651	0.418761	0.0769295
46.4	0.423206	0.284043	0.419791	0.0773209
46.6	0.424389	0.28497	0.420456	0.0774468
46.8	0.425407	0.285438	0.421167	0.0777752
47	0.427006	0.28715	0.422602	0.0794942
47.2	0.42714	0.287109	0.422704	0.078886
47.4	0.427516	0.288682	0.42363	0.0804145
47.6	0.428129	0.287695	0.423634	0.0796813
47.8	0.429005	0.288798	0.425113	0.0801774
48	0.429501	0.289212	0.426412	0.0798485
48.2	0.430347	0.288472	0.427203	0.0791698
48.4	0.431449	0.288871	0.428174	0.0798281
48.6	0.431908	0.290011	0.429906	0.0803957
48.8	0.432753	0.290316	0.430484	0.0803133
49	0.433595	0.291062	0.431018	0.0799966
49.2	0.434344	0.292113	0.432627	0.0799394
49.4	0.434728	0.292008	0.43275	0.079213
49.6	0.435514	0.294036	0.433964	0.0800623
49.8	0.435748	0.294027	0.434456	0.0791392
50	0.435818	0.295176	0.435295	0.0795455
50.2	0.436002	0.296332	0.435861	0.0800775
50.4	0.436513	0.296455	0.436009	0.0800936
50.6	0.43703	0.298294	0.436704	0.0813351
50.8	0.438383	0.299375	0.437284	0.0822382
51	0.438465	0.300343	0.437621	0.0822888
51.2	0.438296	0.300875	0.4378	0.0825989
51.4	0.439142	0.30176	0.438461	0.0835952
51.6	0.43986	0.301386	0.438533	0.083392
51.8	0.440626	0.302638	0.439538	0.0839952
52	0.439925	0.301368	0.439815	0.0827756
52.2	0.440075	0.302246	0.439394	0.0837908
52.4	0.440934	0.302967	0.440101	0.0843614
52.6	0.44137	0.303186	0.440626	0.0843801
52.8	0.442277	0.304563	0.441587	0.0851804
53	0.443074	0.304931	0.442244	0.0850608
53.2	0.443753	0.30544	0.442881	0.0848564
53.4	0.444339	0.30639	0.443518	0.0854031
53.6	0.44547	0.306882	0.444891	0.0859283
53.8	0.446314	0.307193	0.44552	0.0863856
54	0.447699	0.30913	0.446651	0.0875803
54.2	0.448379	0.308789	0.447075	0.087146
54.4	0.449829	0.310576	0.44828	0.0883702
54.6	0.450553	0.311469	0.449438	0.0888957
54.8	0.451673	0.311423	0.449708	0.0884126
55	0.451956	0.31306	0.450692	0.089188
55.2	0.452351	0.312957	0.451399	0.0891906
55.4	0.452445	0.313665	0.451857	0.089553
55.6	0.453331	0.314138	0.452704	0.0895449
55.8	0.45348	0.31408	0.452709	0.0891617
56	0.452999	0.314395	0.452967	0.0890716
56.2	0.45372	0.315662	0.453256	0.0897067
56.4	0.454169	0.315472	0.453871	0.0890099
56.6	0.454031	0.316277	0.454537	0.0895462
56.8	0.453972	0.316814	0.454865	0.0894353
57	0.454479	0.317566	0.454982	0.0895121
57.2	0.455076	0.318871	0.455378	0.0898852
57.4	0.455767	0.318938	0.455777	0.0901846
57.6	0.456178	0.319272	0.455892	0.0903992
57.8	0.457322	0.320304	0.456451	0.0910402
58	0.458032	0.320497	0.45699	0.0907272
58.2	0.458652	0.320541	0.45769	0.0910133
58.4	0.45888	0.321029	0.45846	0.091067
58.6	0.459225	0.320627	0.458677	0.0909066
58.8	0.459724	0.321342	0.459054	0.0913973
59	0.460593	0.321798	0.460001	0.0917546
59.2	0.460688	0.321439	0.45998	0.0910953
59.4	0.461092	0.322567	0.460563	0.0920208
59.6	0.462093	0.322069	0.460731	0.0913065
59.8	0.461609	0.322132	0.460701	0.0909724
60	0.462253	0.322914	0.461573	0.0908153
60.2	0.462681	0.322443	0.461959	0.0902061
60.4	0.462335	0.323361	0.46243	0.0906432
60.6	0.462821	0.325066	0.463303	0.0916691
60.8	0.462985	0.326014	0.463289	0.0911975
61	0.463875	0.327687	0.464385	0.092513
61.2	0.464524	0.327923	0.464456	0.0926861
61.4	0.464808	0.328703	0.465055	0.0932798
61.6	0.465239	0.32999	0.465709	0.0947076
61.8	0.465715	0.330336	0.466348	0.0946333
62	0.465746	0.331033	0.467273	0.0953026
62.2	0.466566	0.332616	0.468437	0.0963185
62.4	0.466469	0.332343	0.468558	0.0961031
62.6	0.467165	0.333257	0.469143	0.0969973
62.8	0.467509	0.333807	0.469636	0.0971079
63	0.467583	0.333291	0.469684	0.096734
63.2	0.468419	0.334889	0.470629	0.098073
63.4	0.468497	0.334852	0.47103	0.0982303
63.6	0.469177	0.334991	0.471589	0.098216
63.8	0.47044	0.336074	0.473054	0.099129
64	0.47115	0.334762	0.472757	0.0978494
64.2	0.471468	0.334769	0.47318	0.0982128
64.4	0.471839	0.335864	0.474023	0.0983082
64.6	0.472223	0.336197	0.474531	0.0981459
64.8	0.472805	0.336703	0.475265	0.0984355
65	0.473428	0.335947	0.475955	0.0982861
65.2	0.473606	0.335747	0.475942	0.0979107
65.4	0.473963	0.336798	0.47706	0.0981965
65.6	0.473856	0.336305	0.477045	0.0972655
65.8	0.474201	0.337422	0.477613	0.0969688
66	0.475038	0.339177	0.478895	0.0978206
66.2	0.475817	0.33882	0.478761	0.0969572
66.4	0.476418	0.339959	0.479097	0.098274
66.6	0.477022	0.341302	0.479747	0.0985881
66.8	0.477536	0.342325	0.480114	0.0990306
67	0.478196	0.343816	0.481126	0.100295
67.2	0.479161	0.344543	0.482092	0.101333
67.4	0.479062	0.344676	0.482007	0.101781
67.6	0.480949	0.346222	0.482918	0.102765
67.8	0.481421	0.346607	0.483292	0.102778
68	0.481197	0.346627	0.482709	0.103078
68.2	0.481471	0.347274	0.483664	0.10387
68.4	0.481294	0.347194	0.483641	0.103065
68.6	0.481207	0.348596	0.484002	0.103985
68.8	0.481525	0.348233	0.48413	0.103853
69	0.481361	0.347756	0.483806	0.102958
69.2	0.481287	0.348972	0.484372	0.102711
69.4	0.481465	0.349523	0.484515	0.102116
69.6	0.481388	0.350276	0.484615	0.102157
69.8	0.48196	0.351721	0.485542	0.103016
70	0.481933	0.351459	0.485585	0.102748
70.2	0.482766	0.352085	0.485526	0.103728
70.4	0.483776	0.353723	0.486885	0.105667
70.6	0.483962	0.353644	0.486552	0.104986
70.8	0.483809	0.354254	0.487095	0.105415
71	0.484386	0.353794	0.487695	0.105012
71.2	0.484612	0.353214	0.487908	0.105171
71.4	0.485183	0.353571	0.488534	0.105795
71.6	0.486447	0.354044	0.489423	0.10576
71.8	0.486127	0.354506	0.490194	0.106557
72	0.487239	0.355233	0.491012	0.10821
72.2	0.488308	0.355221	0.491359	0.107954
72.4	0.488877	0.35647	0.491625	0.108326
72.6	0.489664	0.357301	0.492029	0.108991
72.8	0.489636	0.356966	0.49203	0.108564
73	0.490237	0.358903	0.492841	0.109509
73.2	0.491093	0.360779	0.494156	0.110157
73.4	0.491397	0.361867	0.49436	0.110452
73.6	0.491464	0.362787	0.495158	0.110647
73.8	0.491842	0.36296	0.495181	0.109856
74	0.491968	0.36376	0.495174	0.110461
74.2	0.493192	0.365371	0.49563	0.111305
74.4	0.493332	0.365513	0.495739	0.110548
74.6	0.493519	0.366199	0.49542	0.110244
74.8	0.493959	0.366185	0.495885	0.109869
75	0.493993	0.365281	0.495535	0.108618
75.2	0.494666	0.366358	0.496463	0.10985
75.4	0.494966	0.365567	0.496592	0.109459
75.6	0.495239	0.365878	0.496877	0.11012
75.8	0.496076	0.366607	0.497311	0.111606
76	0.497078	0.366694	0.49729	0.111828
76.2	0.497455	0.367188	0.497384	0.112097
76.4	0.497515	0.367682	0.497406	0.112581
76.6	0.4974	0.366872	0.497169	0.112826
76.8	0.497492	0.367921	0.498104	0.113749
77	0.497744	0.368375	0.49884	0.11413
77.2	0.497886	0.368507	0.499127	0.113887
77.4	0.498039	0.3691	0.499658	0.114454
77.6	0.498303	0.368576	0.499568	0.113816
77.8	0.498416	0.369024	0.499619	0.113934
78	0.498962	0.371	0.500889	0.115587
78.2	0.499378	0.371567	0.501341	0.115129
78.4	0.499728	0.372213	0.502108	0.115514
78.6	0.50051	0.373087	0.502576	0.115221
78.8	0.500229	0.372981	0.502821	0.114222
79	0.499903	0.37384	0.503141	0.114159
79.2	0.500796	0.374459	0.503352	0.114019
79.4	0.500287	0.374112	0.503114	0.113457
79.6	0.500937	0.375203	0.503513	0.114327
79.8	0.50186	0.374978	0.503964	0.113817
80	0.502749	0.376166	0.504557	0.11424
80.2	0.503282	0.376097	0.504766	0.11425
80.4	0.503912	0.376137	0.505107	0.114593
80.6	0.504228	0.376052	0.506087	0.115287
80.8	0.504572	0.375976	0.507147	0.115234
81	0.504053	0.37565	0.507116	0.115246
81.2	0.504247	0.375831	0.507636	0.11572
81.4	0.504063	0.37603	0.508104	0.115853
81.6	0.504252	0.376237	0.50773	0.115971
81.8	0.503757	0.377219	0.508428	0.116524
82	0.504306	0.377987	0.509563	0.116806
82.2	0.503852	0.378412	0.509496	0.116904
82.4	0.504038	0.378406	0.509308	0.116723
82.6	0.504239	0.379342	0.509241	0.116518
82.8	0.503814	0.379982	0.509304	0.116687
83	0.50425	0.380047	0.509287	0.116095
83.2	0.504774	0.379922	0.508929	0.115772
83.4	0.504885	0.380705	0.509136	0.116462
83.6	0.505501	0.381201	0.509042	0.116821
83.8	0.50603	0.38159	0.509362	0.117372
84	0.506928	0.383212	0.510245	0.118182
84.2	0.506977	0.382901	0.510501	0.117856
84.4	0.507246	0.38407	0.511199	0.118886
84.6	0.507912	0.384232	0.511851	0.119078
84.8	0.507733	0.384766	0.512163	0.119343
85	0.507381	0.385559	0.51248	0.120274
85.2	0.507325	0.385548	0.512866	0.119944
85.4	0.507026	0.386077	0.513096	0.119815
85.6	0.507172	0.386344	0.513496	0.120228
85.8	0.507131	0.386562	0.514128	0.119902
86	0.507256	0.386701	0.51404	0.11994
86.2	0.507362	0.387445	0.513757	0.120927
86.4	0.508236	0.387258	0.513935	0.120445
86.6	0.508284	0.387966	0.514186	0.120373
86.8	0.508844	0.387675	0.514514	0.119705
87	0.510053	0.387938	0.514855	0.119801
87.2	0.510875	0.388617	0.515415	0.120924
87.4	0.511442	0.388911	0.515506	0.120497
87.6	0.511617	0.389069	0.515778	0.121013
87.8	0.512452	0.390182	0.516781	0.12158
88	0.513315	0.390734	0.51724	0.121116
88.2	0.513661	0.390416	0.517124	0.121336
88.4	0.514581	0.391624	0.517375	0.121928
88.6	0.515274	0.391529	0.51786	0.1222
88.8	0.515318	0.392644	0.518679	0.124049
89	0.51546	0.391923	0.518719	0.124156
89.2	0.515198	0.392066	0.519118	0.124109
89.4	0.515416	0.392994	0.519565	0.124788
89.6	0.515382	0.392296	0.519938	0.124778
89.8	0.515074	0.393011	0.519717	0.12538
90	0.515111	0.393475	0.519575	0.125707
90.2	0.515461	0.393598	0.519815	0.125898
90.4	0.515679	0.394427	0.520388	0.125741
90.6	0.515649	0.394733	0.52023	0.125325
90.8	0.516365	0.394498	0.520866	0.125284
91	0.517349	0.395875	0.522013	0.126066
91.2	0.517547	0.395346	0.522348	0.125418
91.4	0.51774	0.395741	0.522507	0.125231
91.6	0.518008	0.396877	0.523485	0.125819
91.8	0.51799	0.39661	0.523439	0.12426
92	0.518051	0.397068	0.523292	0.124029
92.2	0.518641	0.396839	0.523328	0.123692
92.4	0.519035	0.397558	0.523775	0.123839
92.6	0.519087	0.398071	0.524172	0.1245
92.8	0.518756	0.39794	0.524345	0.124986
93	0.518397	0.397962	0.524295	0.12443
93.2	0.518503	0.399491	0.5251	0.1257
93.4	0.519307	0.399221	0.525078	0.125457
93.6	0.51919	0.399775	0.525849	0.1263
93.8	0.519096	0.400896	0.52541	0.12672
94	0.519395	0.400159	0.525046	0.126205
94.2	0.519467	0.401022	0.525471	0.126897
94.4	0.519954	0.401004	0.525377	0.126902
94.6	0.519826	0.400626	0.525099	0.127248
94.8	0.519981	0.400667	0.525375	0.127869
95	0.520943	0.401286	0.525896	0.128374
95.2	0.521035	0.401535	0.525288	0.128596
95.4	0.521459	0.402749	0.525902	0.129302
95.6	0.52125	0.401972	0.525754	0.12824
95.8	0.520796	0.402089	0.525036	0.128063
96	0.521163	0.402764	0.525149	0.128729
96.2	0.521488	0.402662	0.524456	0.128579
96.4	0.521642	0.40427	0.525398	0.129652
96.6	0.521395	0.404308	0.525621	0.129719
96.8	0.521764	0.405035	0.526126	0.130261
97	0.521996	0.40613	0.526572	0.130796
97.2	0.523363	0.40681	0.527666	0.132095
97.4	0.523626	0.406668	0.527715	0.13191
97.6	0.523653	0.407624	0.528954	0.133045
97.8	0.524065	0.40725	0.529062	0.132883
98	0.524116	0.406566	0.529004	0.132842
98.2	0.524674	0.40702	0.529856	0.133043
98.4	0.525431	0.406643	0.530424	0.133233
98.6	0.525661	0.407783	0.531313	0.134308
98.8	0.52638	0.408201	0.531986	0.13457
99	0.527179	0.409348	0.532252	0.135131
99.2	0.527067	0.409998	0.532092	0.135402
99.4	0.527212	0.410134	0.532866	0.13472
99.6	0.526825	0.409674	0.532762	0.134155
99.8	0.527018	0.410821	0.532919	0.134696
100	0.527295	0.410537	0.532782	0.133826
100.2	0.527318	0.411671	0.532887	0.134188
100.4	0.527653	0.411981	0.533507	0.13374
100.6	0.527471	0.410674	0.533396	0.132494
100.8	0.527845	0.412366	0.533752	0.133507
101	0.528194	0.411923	0.533485	0.133058
101.2	0.528287	0.412145	0.534017	0.134203
101.4	0.528213	0.412355	0.534121	0.134203
101.6	0.528382	0.412419	0.534605	0.134126
101.8	0.529013	0.413059	0.534908	0.134889
102	0.529589	0.413779	0.535034	0.13526
102.2	0.529971	0.414287	0.535683	0.135213
102.4	0.53059	0.415692	0.536713	0.136831
102.6	0.530952	0.416174	0.536709	0.137458
102.8	0.53044	0.415948	0.536074	0.137012
103	0.530837	0.417615	0.536166	0.138438
103.2	0.530603	0.416971	0.536185	0.13777
103.4	0.530604	0.417515	0.536974	0.137652
103.6	0.531055	0.417883	0.537287	0.138422
103.8	0.530787	0.417499	0.536816	0.138009
104	0.530684	0.417586	0.536863	0.138015
104.2	0.530919	0.418048	0.537489	0.138313
104.4	0.531234	0.416981	0.537408	0.137483
104.6	0.53153	0.417762	0.538184	0.138038
104.8	0.53165	0.41828	0.538133	0.138322
105	0.532145	0.418111	0.538218	0.138386
105.2	0.532261	0.419593	0.539079	0.140059
105.4	0.53262	0.420194	0.539955	0.140119
105.6	0.532955	0.420938	0.540516	0.140806
105.8	0.533901	0.421146	0.541309	0.141091
106	0.534296	0.420716	0.541267	0.140832
106.2	0.534338	0.421301	0.541524	0.141311
106.4	0.534911	0.420876	0.541329	0.141316
106.6	0.535106	0.420544	0.540645	0.141035
106.8	0.534895	0.421318	0.540903	0.141178
107	0.535246	0.421781	0.540569	0.140999
107.2	0.534824	0.421401	0.540235	0.140054
107.4	0.535187	0.422262	0.540835	0.140477
107.6	0.535366	0.421408	0.540438	0.139948
107.8	0.536174	0.42221	0.54027	0.140348
108	0.536925	0.422411	0.540719	0.140663
108.2	0.537501	0.423014	0.541144	0.141052
108.4	0.537993	0.424033	0.541269	0.141689
108.6	0.537807	0.424222	0.541173	0.14156
108.8	0.537957	0.424171	0.54085	0.141535
109	0.538227	0.425257	0.541285	0.142764
109.2	0.538347	0.425979	0.542056	0.143224
109.4	0.538236	0.426191	0.542828	0.143561
109.6	0.53809	0.426039	0.543456	0.143472
109.8	0.537892	0.425141	0.543538	0.14245
110	0.537533	0.425471	0.543564	0.14285
110.2	0.53729	0.425765	0.543386	0.142472
110.4	0.537568	0.426113	0.54311	0.141839
110.6	0.537373	0.426643	0.543813	0.142105
110.8	0.537183	0.426488	0.543977	0.141291
111	0.537184	0.426951	0.543695	0.140401
111.2	0.536905	0.427115	0.544243	0.140133
111.4	0.537126	0.426814	0.544249	0.139619
111.6	0.538342	0.427706	0.544506	0.140377
111.8	0.539513	0.428701	0.544971	0.141112
112	0.539322	0.427745	0.544971	0.140363
112.2	0.539471	0.428588	0.54536	0.14127
112.4	0.539808	0.42857	0.545314	0.141464
112.6	0.539952	0.428524	0.545609	0.142096
112.8	0.540589	0.430469	0.546193	0.144122
113	0.540884	0.430848	0.546756	0.144909
113.2	0.541572	0.431553	0.547394	0.144888
113.4	0.54209	0.432554	0.548324	0.146626
113.6	0.542206	0.431795	0.548581	0.146499
113.8	0.542102	0.432122	0.54837	0.146701
114	0.541919	0.432179	0.548165	0.147552
114.2	0.542193	0.431674	0.547885	0.147534
114.4	0.542321	0.432721	0.548177	0.148108
114.6	0.542177	0.432067	0.548203	0.147964
114.8	0.542319	0.432062	0.547967	0.147743
115	0.542022	0.433058	0.548346	0.147712
115.2	0.541653	0.432015	0.547701	0.146287
115.4	0.541756	0.431619	0.547556	0.145856
115.6	0.542117	0.432201	0.548176	0.145738
115.8	0.541132	0.431497	0.547718	0.143981
116	0.541191	0.431623	0.548004	0.143714
116.2	0.541076	0.432329	0.548511	0.143463
116.4	0.540928	0.432235	0.548248	0.143025
116.6	0.541194	0.43383	0.549027	0.144356
116.8	0.541858	0.434596	0.548672	0.144486
117	0.542243	0.435063	0.548878	0.144232
117.2	0.543363	0.435776	0.549432	0.144756
117.4	0.543418	0.435054	0.549395	0.14564
117.6	0.543647	0.4354	0.549482	0.145983
117.8	0.543691	0.436016	0.549488	0.146511
118	0.543847	0.435181	0.549404	0.147271
118.2	0.544045	0.436089	0.549937	0.14894
118.4	0.544534	0.436804	0.550369	0.149837
118.6	0.544378	0.436508	0.549931	0.149902
118.8	0.544562	0.437528	0.551003	0.151109
119	0.544473	0.438044	0.550926	0.150902
119.2	0.544716	0.438795	0.551107	0.151148
119.4	0.544569	0.439268	0.551533	0.150711
119.6	0.544254	0.439517	0.551533	0.149917
119.8	0.544316	0.4409	0.551305	0.150474
120	0.544457	0.441298	0.551819	0.150498
120.2	0.544025	0.441297	0.551496	0.150038
120.4	0.544066	0.441698	0.55146	0.150392
120.6	0.54441	0.442302	0.551384	0.150739
120.8	0.544968	0.441954	0.550968	0.150414
121	0.544928	0.442681	0.55146	0.150755
121.2	0.545031	0.441169	0.551314	0.150064
121.4	0.545487	0.441329	0.551527	0.151083
121.6	0.546003	0.441623	0.552016	0.151463
121.8	0.546907	0.441149	0.552234	0.151405
122	0.547396	0.441549	0.553087	0.152703
122.2	0.547571	0.441844	0.553436	0.153612
122.4	0.548337	0.44173	0.553413	0.153776
122.6	0.5485	0.44177	0.553432	0.153655
122.8	0.548802	0.442193	0.554117	0.153836
123	0.549621	0.443051	0.554462	0.154136
123.2	0.550051	0.443478	0.555008	0.154963
123.4	0.550133	0.44289	0.554703	0.153849
123.6	0.549995	0.443763	0.555025	0.15463
123.8	0.550118	0.444756	0.555392	0.155363
124	0.549757	0.444578	0.55577	0.15453
124.2	0.549918	0.445452	0.555871	0.155291
124.4	0.549896	0.446018	0.556196	0.155211
124.6	0.549743	0.44656	0.555982	0.154892
124.8	0.549466	0.446275	0.556235	0.154436
125	0.549397	0.446165	0.556122	0.153657
125.2	0.548789	0.444855	0.555356	0.152458
125.4	0.549574	0.446133	0.556102	0.153603
125.6	0.549451	0.445682	0.555489	0.1524
125.8	0.549413	0.446085	0.555503	0.152966
126	0.549103	0.446355	0.555732	0.153097
126.2	0.548212	0.445251	0.555019	0.152474
126.4	0.548423	0.44611	0.555825	0.153154
126.6	0.54883	0.446081	0.556269	0.153597
126.8	0.548966	0.446158	0.556295	0.154863
127	0.549911	0.447166	0.557268	0.157164
127.2	0.550191	0.447462	0.557333	0.157711
127.4	0.550285	0.448135	0.557879	0.158047
127.6	0.550921	0.449948	0.55899	0.159578
127.8	0.551322	0.449865	0.559201	0.159188
128	0.551405	0.45132	0.559952	0.160016
128.2	0.552074	0.452451	0.560285	0.160569
128.4	0.552392	0.453063	0.560313	0.160117
128.6	0.553283	0.454655	0.561105	0.16058
128.8	0.553545	0.454001	0.561048	0.15951
129	0.554071	0.453797	0.560503	0.158518
129.2	0.554086	0.453949	0.560592	0.15802
129.4	0.554091	0.45369	0.560422	0.157233
129.6	0.553794	0.45353	0.559973	0.15689
129.8	0.553563	0.453372	0.560393	0.157019
130	0.552957	0.452496	0.560411	0.156058
130.2	0.553082	0.452748	0.560451	0.156576
130.4	0.55354	0.452385	0.56065	0.156363
130.6	0.55377	0.451698	0.560062	0.157508
130.8	0.554065	0.451383	0.560024	0.158417
131	0.553755	0.450424	0.560003	0.157927
131.2	0.554309	0.450973	0.560197	0.158451
131.4	0.554118	0.450896	0.560833	0.159764
131.6	0.553804	0.450652	0.560309	0.159826
131.8	0.553398	0.450565	0.55972	0.159621
132	0.553317	0.451611	0.560036	0.160285
132.2	0.553371	0.450796	0.559432	0.15976
132.4	0.553754	0.452302	0.559723	0.160409
132.6	0.553613	0.451649	0.559773	0.15973
132.8	0.553316	0.451217	0.559575	0.159077
133	0.553289	0.452763	0.560341	0.159326
133.2	0.553034	0.452167	0.560551	0.158098
133.4	0.552902	0.452788	0.560525	0.157886
133.6	0.553248	0.453453	0.561363	0.157925
133.8	0.553294	0.453685	0.561786	0.157499
134	0.553147	0.453188	0.561853	0.157384
134.2	0.554217	0.453663	0.562514	0.157683
134.4	0.554406	0.452747	0.562509	0.157066
134.6	0.555044	0.453344	0.563084	0.158571
134.8	0.555552	0.453143	0.5632	0.158441
135	0.55627	0.453815	0.563547	0.15946
135.2	0.556977	0.454638	0.563927	0.161288
135.4	0.557006	0.453804	0.563871	0.161186
135.6	0.557115	0.45437	0.563273	0.160801
135.8	0.557835	0.454845	0.563152	0.160747
136	0.557923	0.454992	0.562991	0.160994
136.2	0.557975	0.455378	0.562582	0.16083
136.4	0.558572	0.456867	0.563127	0.161221
136.6	0.558026	0.456785	0.562805	0.160965
136.8	0.558057	0.458194	0.563343	0.162029
137	0.558081	0.458868	0.563751	0.161594
137.2	0.557909	0.458703	0.563601	0.16119
137.4	0.557725	0.459735	0.563937	0.161619
137.6	0.557271	0.458853	0.563896	0.160631
137.8	0.557204	0.45924	0.564506	0.161224
138	0.557621	0.459216	0.565078	0.162669
138.2	0.557625	0.458951	0.565511	0.162788
138.4	0.557838	0.458768	0.565666	0.162708
138.6	0.558633	0.458432	0.566041	0.16348
138.8	0.55851	0.457563	0.56548	0.162949
139	0.559102	0.458659	0.565921	0.164312
139.2	0.559209	0.45777	0.565674	0.164089
139.4	0.559635	0.458379	0.566349	0.164216
139.6	0.559909	0.460061	0.566935	0.165322
139.8	0.560481	0.459527	0.566747	0.164832
140	0.560629	0.46031	0.567116	0.165741
140.2	0.560498	0.460871	0.567025	0.165361
140.4	0.560565	0.4614	0.567204	0.165621
140.6	0.560261	0.462184	0.567271	0.166198
140.8	0.559854	0.462086	0.567189	0.165546
141	0.559537	0.462616	0.567053	0.16507
141.2	0.55968	0.464617	0.567812	0.165866
141.4	0.559597	0.464567	0.567515	0.165091
141.6	0.560207	0.465637	0.568187	0.165749
141.8	0.560701	0.466699	0.569094	0.166936
142	0.560733	0.466463	0.569277	0.166997
142.2	0.560534	0.466778	0.568872	0.166611
142.4	0.560896	0.465917	0.568414	0.165508
142.6	0.561618	0.46626	0.568828	0.166449
142.8	0.561733	0.466794	0.568852	0.166414
143	0.562032	0.467179	0.569542	0.167149
143.2	0.56219	0.467135	0.569646	0.167828
143.4	0.561864	0.467337	0.570275	0.168555
143.6	0.562113	0.466498	0.56972	0.168351
143.8	0.562803	0.466262	0.570118	0.168779
144	0.562554	0.466169	0.570462	0.169272
144.2	0.562342	0.465676	0.569982	0.169141
144.4	0.562586	0.46657	0.570239	0.170202
144.6	0.561871	0.466213	0.569828	0.16941
144.8	0.561899	0.467098	0.569565	0.16924
145	0.562063	0.467925	0.569533	0.16993
145.2	0.562536	0.468522	0.569728	0.169917
145.4	0.562176	0.469072	0.569777	0.170059
145.6	0.562716	0.469609	0.570814	0.170547
145.8	0.56256	0.469233	0.570614	0.170012
146	0.562693	0.470344	0.570322	0.169669
146.2	0.563168	0.470827	0.570144	0.169182
146.4	0.563492	0.470266	0.570262	0.168512
146.6	0.563893	0.471591	0.570908	0.169717
146.8	0.563428	0.471012	0.570527	0.168997
147	0.562854	0.470656	0.570329	0.169294
147.2	0.562177	0.470509	0.570248	0.169287
147.4	0.562208	0.469591	0.570474	0.168884
147.6	0.562766	0.470339	0.570772	0.169153
147.8	0.563151	0.470765	0.571685	0.169735
148	0.562738	0.470196	0.571223	0.16912
148.2	0.562875	0.470979	0.571204	0.170274
148.4	0.562195	0.471241	0.570945	0.1702
148.6	0.561657	0.471076	0.570431	0.169736
148.8	0.561941	0.472421	0.571161	0.170985
149	0.561858	0.472259	0.571794	0.17125
149.2	0.561953	0.472798	0.572548	0.171675
149.4	0.56212	0.473454	0.573328	0.171683
149.6	0.562939	0.473191	0.57372	0.171315
149.8	0.563316	0.474123	0.573539	0.171825
150	0.564049	0.475031	0.573405	0.171731
150.2	0.564348	0.474564	0.573061	0.171898
150.4	0.564008	0.474677	0.572699	0.172689
150.6	0.564181	0.47421	0.572183	0.173015
150.8	0.564271	0.473232	0.571669	0.172645
151	0.564474	0.474029	0.571746	0.173376
151.2	0.565112	0.473652	0.57199	0.172756
151.4	0.565935	0.474011	0.57253	0.17357
151.6	0.56636	0.475145	0.573412	0.174462
151.8	0.566632	0.474015	0.573471	0.173444
152	0.566476	0.474657	0.573555	0.173804
152.2	0.566826	0.474829	0.574106	0.17467
152.4	0.566303	0.474333	0.573855	0.174571
152.6	0.566324	0.474656	0.574168	0.174762
152.8	0.566194	0.474564	0.575028	0.174675
153	0.5663	0.474652	0.575581	0.174424
153.2	0.566386	0.476214	0.576122	0.174955
153.4	0.566409	0.475552	0.576032	0.174105
153.6	0.566451	0.47624	0.576558	0.17484
153.8	0.566438	0.476626	0.576291	0.174516
154	0.566757	0.47679	0.576043	0.174173
154.2	0.566415	0.47796	0.576025	0.174602
154.4	0.566094	0.477536	0.575754	0.173936
154.6	0.566339	0.477677	0.575741	0.174005
154.8	0.56682	0.478394	0.575708	0.174221
155	0.56725	0.479082	0.576261	0.174347
155.2	0.568042	0.47919	0.576672	0.174644
155.4	0.568602	0.479691	0.577389	0.175182
155.6	0.568615	0.478848	0.577401	0.174531
155.8	0.569402	0.478917	0.577358	0.174668
156	0.570008	0.479313	0.577315	0.175387
156.2	0.56997	0.478651	0.576918	0.175474
156.4	0.569895	0.479624	0.576657	0.175852
156.6	0.569896	0.479119	0.576486	0.175051
156.8	0.569889	0.479338	0.576601	0.175342
157	0.570138	0.480439	0.576784	0.17592
157.2	0.570334	0.480969	0.577354	0.176358
157.4	0.569888	0.48087	0.577967	0.176761
157.6	0.569577	0.481857	0.578102	0.176673
157.8	0.569521	0.482085	0.577521	0.176402
158	0.569478	0.482445	0.577431	0.176847
158.2	0.568839	0.482121	0.577414	0.176336
158.4	0.568846	0.481814	0.577753	0.176683
158.6	0.568989	0.482483	0.578114	0.177468
158.8	0.569459	0.481877	0.577779	0.176727
159	0.569438	0.481753	0.577805	0.176699
159.2	0.569906	0.481349	0.577419	0.176929
159.4	0.569836	0.480429	0.577051	0.176277
159.6	0.569375	0.48	0.576779	0.176413
159.8	0.569946	0.480645	0.577221	0.176983
160	0.570293	0.480593	0.577184	0.176617
160.2	0.570174	0.481258	0.577972	0.176886
160.4	0.570334	0.481472	0.578074	0.176367
160.6	0.570315	0.481683	0.578336	0.176415
160.8	0.570318	0.48297	0.579009	0.177174
161	0.569982	0.482619	0.579017	0.176732
161.2	0.569868	0.48309	0.579916	0.177497
161.4	0.569437	0.48389	0.58055	0.177574
161.6	0.56983	0.48438	0.580285	0.177202
161.8	0.569877	0.484694	0.580356	0.177762
162	0.569863	0.483536	0.580392	0.177256
162.2	0.569662	0.483209	0.579922	0.177103
162.4	0.569835	0.484273	0.580197	0.178011
162.6	0.569978	0.483637	0.57971	0.177486
162.8	0.570296	0.48359	0.57988	0.177488
163	0.570186	0.483325	0.579455	0.177671
163.2	0.570537	0.482386	0.578967	0.1772
163.4	0.570079	0.482491	0.578862	0.177521
163.6	0.570603	0.483019	0.578782	0.178273
163.8	0.571014	0.483198	0.578714	0.178467
164	0.571605	0.484371	0.578699	0.179514
164.2	0.571868	0.484998	0.579508	0.180294
164.4	0.571874	0.484295	0.578525	0.180031
164.6	0.572538	0.48571	0.57943	0.181567
164.8	0.57249	0.485192	0.579618	0.180865
165	0.572516	0.485043	0.5793	0.180895
165.2	0.573135	0.486399	0.580156	0.182137
165.4	0.573508	0.485898	0.580317	0.181004
165.6	0.573524	0.486095	0.58017	0.181292
165.8	0.573367	0.485633	0.579951	0.180722
166	0.572902	0.484675	0.579409	0.179469
166.2	0.572192	0.485672	0.579118	0.179672
166.4	0.572601	0.48583	0.579558	0.179333
166.6	0.572379	0.485209	0.57974	0.179033
166.8	0.572249	0.486326	0.580038	0.179517
167	0.5715	0.485249	0.579131	0.178301
167.2	0.571623	0.486279	0.579991	0.179214
167.4	0.571802	0.486825	0.58035	0.180464
167.6	0.57197	0.485841	0.579486	0.179938
167.8	0.572218	0.486754	0.5799	0.181212
168	0.572205	0.486579	0.580284	0.181515
168.2	0.572296	0.485892	0.580795	0.18132
168.4	0.572915	0.485927	0.58131	0.181857
168.6	0.572938	0.486609	0.581918	0.182007
168.8	0.572829	0.486477	0.581786	0.182148
169	0.573312	0.487708	0.582104	0.183059
169.2	0.573344	0.487725	0.582107	0.182484
169.4	0.573687	0.487838	0.581976	0.18245
169.6	0.573196	0.488978	0.581967	0.182874
169.8	0.57307	0.488972	0.581478	0.181579
170	0.573234	0.490673	0.581489	0.182465
170.2	0.573052	0.491368	0.581309	0.182514
170.4	0.573641	0.492216	0.581275	0.182443
170.6	0.573658	0.49305	0.581323	0.183066
170.8	0.573729	0.493114	0.581424	0.18276
171	0.574199	0.493755	0.581441	0.183234
171.2	0.575149	0.494722	0.582377	0.184329
171.4	0.575832	0.493508	0.582285	0.183925
171.6	0.57578	0.492448	0.582037	0.183441
171.8	0.576072	0.492074	0.582736	0.183709
172	0.57595	0.490644	0.582911	0.183142
172.2	0.576242	0.490879	0.583478	0.183687
172.4	0.576386	0.490495	0.583827	0.18387
172.6	0.57599	0.490825	0.583931	0.184414
172.8	0.576091	0.490683	0.584425	0.185035
173	0.576241	0.49097	0.58475	0.184932
173.2	0.575747	0.491255	0.58465	0.185562
173.4	0.575835	0.491199	0.585061	0.186132
173.6	0.575763	0.491827	0.585387	0.18569
173.8	0.576161	0.491992	0.585604	0.185392
174	0.576462	0.492945	0.586047	0.185917
174.2	0.576572	0.49338	0.585897	0.185097
174.4	0.576546	0.495431	0.58665	0.1861
174.6	0.57694	0.495499	0.586645	0.186051
174.8	0.576802	0.496141	0.586983	0.186496
175	0.577807	0.49757	0.586945	0.187144
175.2	0.57779	0.497752	0.587516	0.186916
175.4	0.57772	0.497345	0.587633	0.187234
175.6	0.577571	0.497837	0.588026	0.187654
175.8	0.577678	0.497218	0.587751	0.187144
176	0.577836	0.497675	0.588008	0.188201
176.2	0.577396	0.497166	0.587496	0.18783
176.4	0.577015	0.49621	0.587028	0.187552
176.6	0.576767	0.497663	0.587601	0.189372
176.8	0.576895	0.496828	0.587331	0.188965
177	0.576519	0.497124	0.587094	0.190009
177.2	0.576074	0.497368	0.587116	0.190782
177.4	0.575878	0.496521	0.586953	0.189513
177.6	0.576053	0.49633	0.586629	0.188458
177.8	0.576056	0.495714	0.587034	0.188114
178	0.575888	0.495873	0.586828	0.187972
178.2	0.576115	0.496679	0.586929	0.188758
178.4	0.57616	0.497007	0.587582	0.189013
178.6	0.575954	0.496521	0.587246	0.188157
178.8	0.575873	0.497719	0.587793	0.188672
179	0.576042	0.497508	0.587217	0.187867
179.2	0.575285	0.497848	0.587457	0.187965
179.4	0.575998	0.497968	0.58751	0.187852
179.6	0.576369	0.498514	0.587656	0.187617
179.8	0.576478	0.498055	0.586958	0.187544
180	0.576961	0.497598	0.586815	0.187544
180.2	0.576725	0.496558	0.586228	0.187129
180.4	0.577605	0.498026	0.586476	0.188157
180.6	0.578102	0.498238	0.585893	0.18828
180.8	0.578468	0.498347	0.585966	0.18851
181	0.578655	0.499053	0.586544	0.189675
181.2	0.578848	0.497669	0.586074	0.188858
181.4	0.579263	0.497661	0.586237	0.189024
181.6	0.580244	0.496954	0.586758	0.188561
181.8	0.580412	0.497411	0.587635	0.189322
182	0.580885	0.498742	0.587803	0.19022
182.2	0.581244	0.498148	0.587859	0.189996
182.4	0.581454	0.498564	0.588187	0.189525
182.6	0.58089	0.499324	0.588384	0.189288
182.8	0.580393	0.4993	0.588101	0.188917
183	0.579716	0.499505	0.587758	0.188372
183.2	0.579347	0.499996	0.588744	0.188963
183.4	0.579741	0.500097	0.588401	0.188464
183.6	0.579514	0.501197	0.588259	0.189636
183.8	0.579112	0.50133	0.588363	0.189944
184	0.579202	0.501803	0.588268	0.190143
184.2	0.579004	0.502072	0.588027	0.190678
184.4	0.579546	0.502892	0.587724	0.191122
184.6	0.579079	0.501672	0.586827	0.190465
184.8	0.579156	0.501575	0.587775	0.190828
185	0.57984	0.500276	0.587808	0.190374
185.2	0.580472	0.499693	0.587609	0.190517
185.4	0.580557	0.500148	0.587652	0.190626
185.6	0.580992	0.499016	0.587381	0.189343
185.8	0.581357	0.499662	0.587586	0.189599
186	0.581842	0.499001	0.58753	0.188841
186.2	0.582058	0.498839	0.587598	0.188855
186.4	0.582299	0.499082	0.587526	0.188806
186.6	0.582695	0.498995	0.58814	0.188264
186.8	0.582466	0.499272	0.588188	0.188365
187	0.582392	0.500056	0.589241	0.188767
187.2	0.582673	0.500133	0.589482	0.189302
187.4	0.582791	0.501891	0.589802	0.189792
187.6	0.582664	0.503332	0.590802	0.191161
187.8	0.582307	0.503229	0.590512	0.191074
188	0.582114	0.504693	0.590631	0.192135
188.2	0.581639	0.504256	0.590066	0.191976
188.4	0.581168	0.504592	0.590058	0.192704
188.6	0.580809	0.504988	0.590687	0.192933
188.8	0.58083	0.504309	0.590757	0.192448
189	0.58045	0.504368	0.590825	0.192614
189.2	0.580265	0.505326	0.591099	0.193336
189.4	0.579363	0.504693	0.590271	0.192476
189.6	0.579737	0.504931	0.590925	0.192623
189.8	0.580288	0.505496	0.591441	0.192829
190	0.580063	0.50421	0.590551	0.191958
190.2	0.58034	0.505331	0.590495	0.193214
190.4	0.580825	0.505023	0.590238	0.192302
190.6	0.580642	0.505353	0.590156	0.191829
190.8	0.580988	0.506387	0.590503	0.192237
191	0.581523	0.506624	0.590614	0.191727
191.2	0.581952	0.507326	0.590667	0.192037
191.4	0.582609	0.509236	0.591552	0.192821
191.6	0.582909	0.509506	0.591462	0.193465
191.8	0.58331	0.510999	0.591529	0.19416
192	0.583635	0.511922	0.592045	0.194981
192.2	0.582986	0.51135	0.591562	0.195024
192.4	0.583595	0.51338	0.592636	0.196971
192.6	0.58354	0.513148	0.593071	0.196724
192.8	0.583464	0.513388	0.593281	0.197513
193	0.583412	0.513368	0.593545	0.198676
193.2	0.583596	0.5127	0.59359	0.198862
193.4	0.58336	0.512498	0.593665	0.199439
193.6	0.583498	0.511827	0.593849	0.199222
193.8	0.583248	0.511281	0.593068	0.198882
194	0.582549	0.510865	0.592537	0.198899
194.2	0.58213	0.510653	0.592612	0.198635
194.4	0.581266	0.50966	0.591665	0.197296
194.6	0.580932	0.509832	0.591319	0.197516
194.8	0.580884	0.509041	0.591399	0.196892
195	0.581104	0.509714	0.591908	0.19712
195.2	0.581178	0.509435	0.592265	0.197565
195.4	0.581689	0.509517	0.592336	0.197192
195.6	0.581994	0.510909	0.593016	0.197938
195.8	0.582838	0.511274	0.592823	0.197859
196	0.583314	0.511401	0.592446	0.197634
196.2	0.583616	0.512099	0.592453	0.197892
196.4	0.584942	0.512991	0.592928	0.198148
196.6	0.585158	0.512092	0.592168	0.19783
196.8	0.585966	0.512463	0.592659	0.199296
197	0.586122	0.511003	0.592094	0.198654
197.2	0.586257	0.511029	0.592709	0.198991
197.4	0.586248	0.511814	0.592979	0.199255
197.6	0.586217	0.511711	0.592915	0.198584
197.8	0.58607	0.512039	0.592963	0.198791
198	0.585393	0.511719	0.592775	0.198527
198.2	0.585089	0.511285	0.592257	0.19774
198.4	0.584255	0.510524	0.591979	0.197206
198.6	0.584089	0.510074	0.592495	0.197183
198.8	0.583577	0.509558	0.592635	0.196877
199	0.584158	0.510207	0.594074	0.197384
199.2	0.583736	0.508921	0.593542	0.19666
199.4	0.58403	0.509762	0.593441	0.196564
199.6	0.584071	0.510487	0.593446	0.196657
199.8	0.584267	0.510353	0.592785	0.196418
200	0.58377	0.511604	0.592905	0.196981
200.2	0.584068	0.511579	0.59267	0.196653
200.4	0.584236	0.512155	0.592495	0.196958
200.6	0.584598	0.512454	0.592374	0.197574
200.8	0.584382	0.512818	0.592754	0.198307
201	0.584078	0.513754	0.593509	0.198532
201.2	0.584583	0.51536	0.594548	0.199981
201.4	0.584803	0.515878	0.594415	0.200158
201.6	0.585022	0.516792	0.595012	0.200595
201.8	0.585295	0.516592	0.594859	0.200793
202	0.585392	0.51684	0.59482	0.200737
202.2	0.585785	0.517794	0.595474	0.201699
202.4	0.586115	0.517197	0.59571	0.201155
202.6	0.586522	0.51748	0.595861	0.201711
202.8	0.586775	0.517339	0.596137	0.201634
203	0.586824	0.516329	0.596016	0.201108
203.2	0.585779	0.515929	0.595573	0.201186
203.4	0.586261	0.516869	0.595788	0.201109
203.6	0.585949	0.515706	0.595114	0.200044
203.8	0.585691	0.516799	0.595257	0.200801
204	0.585216	0.516873	0.594841	0.200182
204.2	0.585016	0.515876	0.5943	0.198896
204.4	0.584741	0.516951	0.594462	0.199439
204.6	0.584889	0.516882	0.594384	0.199265
204.8	0.584234	0.516457	0.594225	0.199783
205	0.584573	0.516908	0.595191	0.200603
205.2	0.584991	0.51701	0.595591	0.201224
205.4	0.585508	0.518074	0.595929	0.202438
205.6	0.585598	0.518712	0.596641	0.202784
205.8	0.586129	0.517898	0.59647	0.203107
206	0.58662	0.518931	0.59718	0.20401
206.2	0.586306	0.518863	0.597192	0.204145
206.4	0.5866	0.518944	0.596893	0.203531
206.6	0.586542	0.519831	0.597538	0.204431
206.8	0.586542	0.518394	0.597711	0.203196
207	0.586151	0.518849	0.597628	0.203541
207.2	0.586155	0.519464	0.598073	0.203827
207.4	0.586464	0.519617	0.597684	0.203035
207.6	0.5871	0.52002	0.597736	0.203629
207.8	0.586933	0.520035	0.597583	0.20312
208	0.586812	0.519214	0.596835	0.202193
208.2	0.586522	0.519119	0.596186	0.202344
208.4	0.5869	0.519346	0.595607	0.202153
208.6	0.587718	0.519233	0.595714	0.20253
208.8	0.588287	0.519077	0.596189	0.203384
209	0.588247	0.51838	0.595749	0.203032
209.2	0.58829	0.519053	0.59572	0.203606
209.4	0.588243	0.51891	0.595908	0.203462
209.6	0.587479	0.518138	0.595314	0.202655
209.8	0.587496	0.517871	0.595178	0.202394
210	0.586986	0.517169	0.595046	0.201744
210.2	0.586492	0.516424	0.594624	0.201115
210.4	0.586641	0.517064	0.595388	0.201524
210.6	0.586381	0.516483	0.595596	0.200996
210.8	0.586316	0.516133	0.595703	0.200753
211	0.586173	0.517186	0.596211	0.201298
211.2	0.586157	0.516587	0.596138	0.200605
211.4	0.586798	0.517743	0.596708	0.201346
211.6	0.58715	0.517886	0.596923	0.201178
211.8	0.586639	0.517591	0.59607	0.200834
212	0.587726	0.518778	0.596811	0.202439
212.2	0.58778	0.51878	0.596732	0.202369
212.4	0.587996	0.519641	0.596878	0.202474
212.6	0.588556	0.520843	0.597609	0.203581
212.8	0.588354	0.520404	0.596838	0.203404
213	0.587776	0.520373	0.596429	0.203589
213.2	0.587856	0.521656	0.59678	0.204419
213.4	0.587952	0.520539	0.59671	0.203785
213.6	0.587776	0.521402	0.596859	0.20483
213.8	0.588229	0.520991	0.596974	0.204483
214	0.588266	0.520242	0.597013	0.204648
214.2	0.588966	0.520525	0.597662	0.205469
214.4	0.589179	0.520474	0.598476	0.205457
214.6	0.588606	0.520861	0.598145	0.205621
214.8	0.588927	0.521979	0.599161	0.206655
215	0.589204	0.521634	0.599105	0.205737
215.2	0.589079	0.521697	0.598716	0.20562
215.4	0.589879	0.52267	0.599035	0.206185
215.6	0.588988	0.521893	0.597956	0.204901
215.8	0.589389	0.523327	0.598178	0.206111
216	0.590125	0.523709	0.599198	0.205908
216.2	0.588482	0.523168	0.598169	0.204636
216.4	0.588141	0.523994	0.598208	0.20481
216.6	0.588484	0.52385	0.598135	0.204571
216.8	0.588145	0.5235	0.597452	0.204469
217	0.588474	0.524242	0.597967	0.204375
217.2	0.588618	0.523502	0.597289	0.203605
217.4	0.5889	0.523406	0.597305	0.203205
217.6	0.589469	0.523858	0.597852	0.203029
217.8	0.589048	0.523119	0.59718	0.202069
218	0.589339	0.523615	0.597648	0.203116
218.2	0.589582	0.522986	0.597625	0.203105
218.4	0.589629	0.524125	0.59772	0.203804
218.6	0.589559	0.524741	0.597589	0.204727
218.8	0.590459	0.524621	0.59825	0.20476
219	0.590775	0.525893	0.598222	0.205346
219.2	0.591196	0.526312	0.598099	0.205827
219.4	0.591435	0.525872	0.597953	0.205622
219.6	0.591226	0.526381	0.598214	0.205836
219.8	0.591572	0.526188	0.598369	0.206231
220	0.591412	0.526184	0.598842	0.2061
220.2	0.591282	0.527272	0.599344	0.20709
220.4	0.590966	0.527012	0.599491	0.206617
220.6	0.591498	0.528136	0.599729	0.207289
220.8	0.591154	0.527786	0.599748	0.206757
221	0.590787	0.527627	0.599332	0.205841
221.2	0.590476	0.52757	0.599043	0.206241
221.4	0.590156	0.527579	0.599069	0.20584
221.6	0.589482	0.527497	0.599012	0.206108
221.8	0.588575	0.527891	0.598746	0.206902
222	0.588502	0.527778	0.598716	0.207543
222.2	0.588179	0.527118	0.598011	0.207035
222.4	0.588576	0.528255	0.597874	0.207917
222.6	0.588572	0.526989	0.597639	0.207496
222.8	0.589182	0.527152	0.597688	0.207597
223	0.58966	0.526987	0.597428	0.207809
223.2	0.590158	0.52599	0.59731	0.207224
223.4	0.589884	0.526068	0.597162	0.207201
223.6	0.589872	0.526227	0.597256	0.207571
223.8	0.590518	0.526584	0.597267	0.208338
224	0.590652	0.528385	0.598252	0.209558
224.2	0.590975	0.529207	0.599035	0.20988
224.4	0.590868	0.529884	0.59933	0.209875
224.6	0.591612	0.531438	0.600283	0.211006
224.8	0.591385	0.531571	0.600871	0.210632
225	0.59125	0.5331	0.600761	0.211309
225.2	0.591637	0.533445	0.601314	0.211647
225.4	0.592049	0.533522	0.601531	0.211031
225.6	0.592358	0.534779	0.602409	0.212191
225.8	0.592715	0.535003	0.602629	0.212407
226	0.59266	0.534075	0.602196	0.211653
226.2	0.593314	0.533669	0.601928	0.211329
226.4	0.593684	0.532543	0.601191	0.211293
226.6	0.593596	0.530356	0.60045	0.210434
226.8	0.594488	0.530392	0.600862	0.210899
227	0.59438	0.528767	0.600439	0.209702
227.2	0.593835	0.528599	0.600358	0.209665
227.4	0.593503	0.527707	0.599528	0.209279
227.6	0.593282	0.526609	0.599094	0.208828
227.8	0.593043	0.527097	0.599204	0.209687
228	0.591829	0.526926	0.59907	0.20926
228.2	0.591513	0.527208	0.598647	0.209106
228.4	0.591437	0.528307	0.599183	0.209872
228.6	0.590946	0.529059	0.599429	0.20972
228.8	0.590935	0.530498	0.599673	0.210198
229	0.591233	0.531344	0.599921	0.210205
229.2	0.591217	0.530078	0.599802	0.208899
229.4	0.591371	0.531701	0.600324	0.209437
229.6	0.591092	0.532453	0.6011	0.210057
229.8	0.590267	0.532384	0.600738	0.209607
230	0.590719	0.532283	0.600739	0.209732
230.2	0.591164	0.531518	0.601056	0.209407
230.4	0.590875	0.530699	0.600442	0.209016
230.6	0.591442	0.530652	0.600678	0.208966
230.8	0.591786	0.529786	0.601184	0.208371
231	0.591702	0.528903	0.600633	0.207434
231.2	0.592087	0.528523	0.600866	0.207579
231.4	0.592145	0.526691	0.599921	0.20631
231.6	0.592508	0.527142	0.600047	0.207275
231.8	0.59253	0.526518	0.599517	0.207647
232	0.592266	0.52723	0.599322	0.208319
232.2	0.593009	0.528486	0.599148	0.20929
232.4	0.593422	0.528749	0.600363	0.209495
232.6	0.593314	0.530012	0.600821	0.210287
232.8	0.59323	0.530293	0.600897	0.210501
233	0.593042	0.530607	0.600851	0.210375
233.2	0.592152	0.531294	0.600722	0.210708
233.4	0.591859	0.532755	0.601531	0.211594
233.6	0.591414	0.532847	0.60155	0.2111
233.8	0.591396	0.534555	0.602036	0.211798
234	0.591806	0.533941	0.601535	0.211278
234.2	0.591991	0.53444	0.601272	0.210965
234.4	0.591515	0.535128	0.601049	0.211165
234.6	0.592133	0.53518	0.601313	0.210714
234.8	0.591787	0.534282	0.601477	0.210562
235	0.592171	0.534605	0.601988	0.210931
235.2	0.592541	0.534483	0.601525	0.210981
235.4	0.592313	0.533888	0.601264	0.211313
235.6	0.5927	0.534641	0.602019	0.212528
235.8	0.59269	0.533212	0.601711	0.212112
236	0.592307	0.534524	0.602419	0.212989
236.2	0.592384	0.534435	0.602606	0.212758
236.4	0.592032	0.534115	0.60314	0.212618
236.6	0.591255	0.534231	0.602783	0.213125
236.8	0.59093	0.534405	0.602384	0.212671
237	0.590977	0.53568	0.60234	0.213114
237.2	0.590986	0.537078	0.602498	0.214015
237.4	0.591586	0.537215	0.602695	0.213822
237.6	0.591775	0.538759	0.602377	0.214108
237.8	0.592643	0.539783	0.602349	0.214884
238	0.5931	0.539004	0.60155	0.214217
238.2	0.593738	0.54067	0.601706	0.21479
238.4	0.593626	0.540398	0.601919	0.214297
238.6	0.594222	0.54013	0.602232	0.214457
238.8	0.594455	0.540388	0.603078	0.215471
239	0.594334	0.539493	0.603216	0.214307
239.2	0.594013	0.539505	0.603164	0.214944
239.4	0.593735	0.538398	0.603534	0.214467
239.6	0.592912	0.537469	0.603347	0.213446
239.8	0.592247	0.53661	0.603451	0.212812
240	0.592604	0.536313	0.60398	0.212497
240.2	0.591712	0.535581	0.603297	0.21126
240.4	0.591257	0.536068	0.603907	0.210996
240.6	0.590734	0.5352	0.603378	0.210093
240.8	0.591051	0.536031	0.603855	0.210321
241	0.59203	0.537359	0.604404	0.210978
241.2	0.592266	0.536768	0.603539	0.210989
241.4	0.593198	0.537318	0.603938	0.211464
241.6	0.593996	0.537687	0.603501	0.211657
241.8	0.59457	0.537684	0.603295	0.211556
242	0.595462	0.538577	0.60418	0.212402
242.2	0.595876	0.538317	0.603832	0.212239
242.4	0.596455	0.538541	0.604093	0.212566
242.6	0.596789	0.538752	0.604495	0.213911
242.8	0.596505	0.537938	0.604389	0.213566
243	0.596051	0.537365	0.603978	0.21379
243.2	0.59615	0.537268	0.603721	0.214528
243.4	0.595835	0.536036	0.602418	0.213196
243.6	0.595102	0.536217	0.602485	0.213538
243.8	0.5953	0.535745	0.602308	0.213816
244	0.595606	0.535616	0.601996	0.213621
244.2	0.594632	0.536196	0.601655	0.212989
244.4	0.59419	0.535818	0.602238	0.212671
244.6	0.593812	0.53586	0.60211	0.212548
244.8	0.59433	0.536515	0.602602	0.213143
245	0.594203	0.536267	0.602106	0.212538
245.2	0.594319	0.536291	0.601889	0.212921
245.4	0.594593	0.537213	0.602372	0.213429
245.6	0.594322	0.537043	0.601996	0.213181
245.8	0.594245	0.539038	0.602932	0.213925
246	0.594834	0.53959	0.603519	0.214091
246.2	0.595212	0.540034	0.603105	0.214186
246.4	0.595958	0.541268	0.603828	0.214944
246.6	0.595936	0.541346	0.603791	0.215145
246.8	0.596115	0.541882	0.603735	0.215679
247	0.59649	0.542491	0.603839	0.216354
247.2	0.597081	0.542578	0.603822	0.215832
247.4	0.597151	0.543216	0.603777	0.216478
247.6	0.59701	0.543666	0.603953	0.217259
247.8	0.597309	0.543162	0.603301	0.216531
248	0.597106	0.544062	0.603781	0.216688
248.2	0.596767	0.543174	0.60325	0.216024
248.4	0.595833	0.542481	0.603088	0.215608
248.6	0.595581	0.542817	0.603002	0.215532
248.8	0.595818	0.542003	0.602811	0.214994
249	0.595425	0.541876	0.602927	0.215612
249.2	0.595298	0.542275	0.603342	0.216431
249.4	0.594584	0.541069	0.602803	0.215584
249.6	0.59408	0.541563	0.602964	0.21614
249.8	0.594009	0.542044	0.602786	0.215871
250	0.594163	0.541881	0.602649	0.215625
250.2	0.594569	0.543179	0.602868	0.217359
250.4	0.594882	0.542749	0.602567	0.216728
250.6	0.594423	0.542653	0.602125	0.217153
250.8	0.594604	0.543529	0.602589	0.218212
251	0.594524	0.5432	0.602337	0.217645
251.2	0.594693	0.544109	0.602417	0.218532
251.4	0.595065	0.544411	0.602774	0.219609
251.6	0.594443	0.543962	0.602191	0.21884
251.8	0.594877	0.545275	0.602645	0.219378
252	0.59465	0.545493	0.60264	0.219771
252.2	0.594314	0.544836	0.601806	0.218825
252.4	0.594356	0.545966	0.60273	0.219108
252.6	0.594302	0.545015	0.602377	0.21839
252.8	0.594378	0.546044	0.602756	0.21916
253	0.594562	0.546171	0.60357	0.219655
253.2	0.593984	0.545974	0.604111	0.219068
253.4	0.594186	0.546554	0.604715	0.219266
253.6	0.594562	0.546677	0.604999	0.218772
253.8	0.594877	0.546557	0.60485	0.218524
254	0.595525	0.547573	0.605645	0.219357
254.2	0.595392	0.546805	0.604743	0.218804
254.4	0.595848	0.546726	0.604886	0.218633
254.6	0.59653	0.547257	0.60557	0.21967
254.8	0.596918	0.546725	0.605369	0.218936
255	0.597286	0.546789	0.605375	0.219394
255.2	0.597847	0.546336	0.605311	0.219981
255.4	0.59764	0.546129	0.60535	0.219839
255.6	0.597177	0.545953	0.604807	0.21884
255.8	0.597597	0.545906	0.604983	0.219014
256	0.59752	0.545059	0.604186	0.218505
256.2	0.596968	0.545234	0.60414	0.218553
256.4	0.596917	0.544481	0.604432	0.218634
256.6	0.596568	0.543405	0.603714	0.218422
256.8	0.596654	0.544178	0.604014	0.218963
257	0.596959	0.543767	0.604744	0.218421
257.2	0.597044	0.545045	0.60584	0.219398
257.4	0.597344	0.544936	0.605911	0.219199
257.6	0.59765	0.54553	0.605722	0.218881
257.8	0.597836	0.546581	0.605954	0.219841
258	0.597975	0.547227	0.606114	0.220004
258.2	0.598019	0.547138	0.6056	0.219377
258.4	0.598368	0.548263	0.606289	0.220168
258.6	0.59799	0.54774	0.605792	0.219634
258.8	0.597617	0.547543	0.605818	0.219541
259	0.597729	0.548173	0.605678	0.219883
259.2	0.597536	0.547383	0.604995	0.218899
259.4	0.596724	0.547621	0.604574	0.218582
259.6	0.597163	0.54692	0.604164	0.217485
259.8	0.597618	0.546608	0.603981	0.217805
260	0.597743	0.546815	0.603803	0.218693
260.2	0.597781	0.545891	0.603714	0.218142
260.4	0.597799	0.544862	0.60367	0.218145
260.6	0.597747	0.544707	0.603266	0.218543
260.8	0.597985	0.544645	0.60309	0.218718
261	0.598737	0.545534	0.604001	0.219309
261.2	0.599152	0.546855	0.60488	0.220671
261.4	0.599455	0.546615	0.604335	0.219866
261.6	0.599307	0.549057	0.605018	0.221019
261.8	0.599394	0.549478	0.605194	0.221059
262	0.598891	0.550019	0.605155	0.220466
262.2	0.598776	0.550812	0.605194	0.22039
262.4	0.598076	0.55067	0.605266	0.219957
262.6	0.596857	0.550829	0.604778	0.219746
262.8	0.597286	0.551214	0.605298	0.219557
263	0.596957	0.550207	0.604074	0.217959
263.2	0.59663	0.549894	0.60403	0.217862
263.4	0.596203	0.549828	0.604328	0.217629
263.6	0.596527	0.548667	0.603893	0.216525
263.8	0.59658	0.548843	0.603867	0.21712
264	0.596478	0.547801	0.60381	0.217151
264.2	0.596539	0.546515	0.603617	0.217481
264.4	0.596749	0.54699	0.604288	0.219134
264.6	0.597065	0.546458	0.604234	0.219961
264.8	0.597688	0.547948	0.604363	0.221919
265	0.59822	0.548907	0.605374	0.222738
265.2	0.598218	0.549049	0.605809	0.223369
265.4	0.598599	0.550349	0.60644	0.224302
265.6	0.599415	0.551939	0.607788	0.225642
265.8	0.599964	0.551731	0.607751	0.22608
266	0.600322	0.553594	0.608226	0.226657
266.2	0.600328	0.553366	0.608081	0.226385
266.4	0.600498	0.553856	0.608197	0.226348
266.6	0.600562	0.553748	0.607964	0.225912
266.8	0.601178	0.552885	0.608222	0.224501
267	0.600705	0.553852	0.607913	0.224251
267.2	0.600535	0.554494	0.608164	0.223559
267.4	0.599943	0.55468	0.608167	0.222367
267.6	0.600048	0.555012	0.60807	0.221682
267.8	0.600157	0.555	0.607623	0.221421
268	0.600184	0.554442	0.607395	0.221229
268.2	0.600489	0.554747	0.607524	0.222541
268.4	0.600603	0.554435	0.607635	0.222357
268.6	0.59983	0.553756	0.606748	0.221998
268.8	0.599882	0.553927	0.606489	0.222594
269	0.599358	0.552752	0.60627	0.221822
269.2	0.59903	0.552592	0.606528	0.222833
269.4	0.599211	0.553224	0.607124	0.224099
269.6	0.5993	0.553269	0.60691	0.224876
269.8	0.598854	0.55413	0.606672	0.225738
270	0.598677	0.55498	0.606508	0.225423
270.2	0.598272	0.554492	0.605903	0.225223
270.4	0.599007	0.555961	0.606463	0.226315
270.6	0.599167	0.555401	0.606124	0.225541
270.8	0.59916	0.556537	0.606633	0.225879
271	0.598923	0.557324	0.606548	0.22561
271.2	0.599469	0.557057	0.606721	0.224796
271.4	0.599522	0.557829	0.607215	0.225079
271.6	0.599905	0.558679	0.607595	0.224982
271.8	0.600409	0.558393	0.606757	0.224814
272	0.600041	0.557862	0.607059	0.224641
272.2	0.600505	0.557088	0.607457	0.224591
272.4	0.600037	0.555491	0.606967	0.222786
272.6	0.599521	0.555021	0.60634	0.222358
272.8	0.600041	0.554073	0.606421	0.222395
273	0.599847	0.554239	0.606661	0.222884
273.2	0.599575	0.554111	0.607385	0.223088
273.4	0.598885	0.553143	0.60721	0.222719
273.6	0.598242	0.55423	0.607344	0.22366
273.8	0.598564	0.554627	0.608003	0.223471
274	0.598641	0.554441	0.608044	0.223694
274.2	0.599006	0.555049	0.608421	0.224468
274.4	0.599614	0.555582	0.60891	0.225042
274.6	0.599955	0.555226	0.608257	0.224823
274.8	0.600357	0.555837	0.608766	0.225247
275	0.600836	0.555347	0.609079	0.224649
275.2	0.601654	0.557114	0.609835	0.226456
275.4	0.602102	0.558172	0.609953	0.227082
275.6	0.602092	0.558409	0.609613	0.226927
275.8	0.602379	0.558934	0.609507	0.227309
276	0.601958	0.55796	0.60923	0.226494
276.2	0.601615	0.557974	0.608955	0.225783
276.4	0.60132	0.557451	0.608266	0.224665
276.6	0.601527	0.556322	0.607747	0.224365
276.8	0.601622	0.556254	0.607521	0.224313
277	0.600767	0.555812	0.607591	0.224078
277.2	0.599593	0.554127	0.606699	0.222284
277.4	0.599082	0.554288	0.606458	0.222413
277.6	0.598649	0.554196	0.606479	0.222502
277.8	0.598294	0.55267	0.606017	0.221231
278	0.598134	0.553549	0.606053	0.222512
278.2	0.597554	0.552996	0.605767	0.221611
278.4	0.597493	0.553906	0.605627	0.2223
278.6	0.598027	0.55422	0.605922	0.222576
278.8	0.598406	0.554626	0.606859	0.223297
279	0.598553	0.55603	0.608063	0.224765
279.2	0.599167	0.556992	0.608271	0.225691
279.4	0.599114	0.556655	0.608001	0.225416
279.6	0.599035	0.55788	0.608288	0.226008
279.8	0.59885	0.55787	0.60833	0.225806
280	0.599216	0.558126	0.608599	0.225947
280.2	0.599101	0.558609	0.608941	0.226291
280.4	0.600095	0.55801	0.608708	0.225778
280.6	0.60032	0.558126	0.608647	0.226211
280.8	0.600181	0.558151	0.608521	0.22599
281	0.60014	0.557672	0.608306	0.225603
281.2	0.600408	0.557543	0.60746	0.225456
281.4	0.600208	0.556858	0.606897	0.225298
281.6	0.599974	0.555843	0.606273	0.224556
281.8	0.600082	0.5556	0.606203	0.224649
282	0.600077	0.556105	0.606203	0.225022
282.2	0.600045	0.555925	0.606115	0.224259
282.4	0.600351	0.556839	0.606426	0.225217
282.6	0.600406	0.556509	0.606483	0.224668
282.8	0.599941	0.556602	0.606225	0.22461
283	0.599611	0.557127	0.606291	0.224881
283.2	0.599658	0.55735	0.60577	0.224633
283.4	0.599316	0.558222	0.605786	0.225405
283.6	0.599649	0.558936	0.606071	0.225612
283.8	0.599878	0.558852	0.60617	0.225322
284	0.600486	0.560596	0.607321	0.226796
284.2	0.600516	0.560698	0.607299	0.226789
284.4	0.60127	0.561089	0.607691	0.226781
284.6	0.60136	0.561621	0.608063	0.227415
284.8	0.601357	0.559814	0.607749	0.226311
285	0.601041	0.560151	0.608069	0.226552
285.2	0.601039	0.559398	0.608046	0.225977
285.4	0.601176	0.558566	0.60757	0.225112
285.6	0.602073	0.559638	0.608414	0.225912
285.8	0.602448	0.558965	0.608969	0.226057
286	0.602145	0.558367	0.609173	0.225721
286.2	0.60213	0.558491	0.609725	0.226151
286.4	0.60215	0.558318	0.609368	0.225826
286.6	0.601804	0.5581	0.60903	0.225649
286.8	0.60189	0.558868	0.609363	0.226383
287	0.601831	0.558699	0.608978	0.226382
287.2	0.602002	0.559588	0.609085	0.227188
287.4	0.602373	0.55992	0.609321	0.227791
287.6	0.602315	0.559803	0.608856	0.227569
287.8	0.602651	0.561341	0.609218	0.228412
288	0.60308	0.561685	0.609857	0.228611
288.2	0.602808	0.561615	0.609355	0.228482
288.4	0.603259	0.562081	0.609622	0.229129
288.6	0.602364	0.560781	0.608962	0.228021
288.8	0.602013	0.560234	0.608807	0.227443
289	0.602353	0.560777	0.609056	0.227506
289.2	0.602613	0.560243	0.609083	0.226918
289.4	0.603732	0.561933	0.60981	0.228209
289.6	0.604143	0.561618	0.610609	0.228523
289.8	0.603869	0.561657	0.610684	0.228498
290	0.603969	0.561483	0.610987	0.228331
290.2	0.603724	0.560889	0.610869	0.227185
290.4	0.603735	0.561534	0.610367	0.227228
290.6	0.60367	0.561507	0.610459	0.227105
290.8	0.603688	0.561221	0.610505	0.2268
291	0.603682	0.561305	0.609804	0.226833
291.2	0.604272	0.561937	0.610097	0.227564
291.4	0.604125	0.561317	0.609273	0.227027
291.6	0.604151	0.562091	0.609177	0.226977
291.8	0.604076	0.561997	0.609114	0.226158
292	0.603879	0.56252	0.608743	0.22654
292.2	0.603615	0.562733	0.608534	0.227414
292.4	0.603467	0.562154	0.608089	0.226744
292.6	0.603067	0.562595	0.607856	0.227239
292.8	0.603135	0.56265	0.608194	0.227841
293	0.603617	0.562316	0.60853	0.228042
293.2	0.603962	0.562907	0.609543	0.228833
293.4	0.604603	0.563088	0.610163	0.229588
293.6	0.603982	0.561673	0.609679	0.229168
293.8	0.604085	0.562693	0.610244	0.230242
294	0.604413	0.56202	0.610449	0.229831
294.2	0.60446	0.562575	0.610368	0.22981
294.4	0.6047	0.563082	0.610653	0.230097
294.6	0.604546	0.563477	0.61078	0.230305
294.8	0.603579	0.563209	0.610474	0.230013
295	0.603175	0.563439	0.609951	0.229637
295.2	0.60319	0.562884	0.609545	0.228845
295.4	0.602912	0.563011	0.60906	0.228366
295.6	0.603132	0.563923	0.609091	0.228226
295.8	0.6031	0.563562	0.60867	0.2275
296	0.602966	0.565195	0.608538	0.228324
296.2	0.60327	0.56424	0.608419	0.227964
296.4	0.602568	0.564074	0.60802	0.2278
296.6	0.602639	0.564869	0.608776	0.229311
296.8	0.602566	0.563889	0.60922	0.229084
297	0.602432	0.564076	0.608941	0.229242
297.2	0.602805	0.564629	0.609358	0.22987
297.4	0.602796	0.564269	0.609842	0.230555
297.6	0.603532	0.565771	0.610534	0.23219
297.8	0.604631	0.566709	0.611239	0.233434
298	0.604513	0.56626	0.610652	0.233282
298.2	0.604759	0.567982	0.611476	0.234732
298.4	0.604343	0.567583	0.611838	0.234753
298.6	0.603568	0.568479	0.611621	0.235062
298.8	0.60278	0.568089	0.610994	0.233672
299	0.602999	0.568308	0.610657	0.233323
299.2	0.603682	0.568855	0.611056	0.233528
299.4	0.603801	0.568524	0.610887	0.232782
299.6	0.603961	0.567943	0.610292	0.231848
299.8	0.603943	0.567923	0.610112	0.231404
300	0.603656	0.567465	0.610018	0.230544
300.2	0.603324	0.566429	0.60964	0.230081
300.4	0.602911	0.566645	0.610151	0.230128
300.6	0.603022	0.566013	0.61031	0.229269
300.8	0.602881	0.566095	0.610324	0.228997
301	0.602568	0.566102	0.609985	0.228369
301.2	0.603428	0.565879	0.610571	0.228934
301.4	0.604224	0.56739	0.611705	0.230589
301.6	0.604686	0.567105	0.612068	0.231032
301.8	0.604704	0.565858	0.611299	0.23128
302	0.604645	0.566328	0.611301	0.232464
302.2	0.604903	0.566788	0.612176	0.2332
302.4	0.604561	0.566993	0.611684	0.233317
302.6	0.604902	0.568112	0.611711	0.233491
302.8	0.604399	0.568086	0.611387	0.233007
303	0.604804	0.568617	0.611493	0.233961
303.2	0.604719	0.568119	0.611461	0.233452
303.4	0.604328	0.567459	0.610752	0.23267
303.6	0.604161	0.567336	0.610749	0.232545
303.8	0.604138	0.567068	0.610588	0.231606
304	0.603742	0.566735	0.610458	0.230535
304.2	0.603738	0.566641	0.610525	0.23024
304.4	0.603692	0.565763	0.610223	0.229486
304.6	0.603915	0.565233	0.609821	0.229138
304.8	0.603721	0.56483	0.609762	0.229094
305	0.60372	0.563449	0.609266	0.228262
305.2	0.604275	0.56371	0.60933	0.22888
305.4	0.604153	0.563613	0.609049	0.228941
305.6	0.60425	0.56227	0.608482	0.229038
305.8	0.604882	0.562429	0.608245	0.230261
306	0.604984	0.562345	0.608045	0.229723
306.2	0.604836	0.562091	0.608117	0.229513
306.4	0.60484	0.562972	0.608086	0.229906
306.6	0.605092	0.563025	0.608292	0.229951
306.8	0.604017	0.562866	0.608288	0.229891
307	0.604263	0.563647	0.608487	0.230059
307.2	0.6039	0.56362	0.608595	0.229122
307.4	0.603516	0.565081	0.609287	0.229667
307.6	0.603665	0.56556	0.610006	0.229311
307.8	0.603579	0.566318	0.610057	0.22875
308	0.603188	0.566719	0.610429	0.228584
308.2	0.603414	0.566475	0.610548	0.228127
308.4	0.603123	0.566556	0.610243	0.227734
308.6	0.603299	0.566932	0.610349	0.227638
308.8	0.603247	0.566114	0.609583	0.226672
309	0.603588	0.566481	0.609459	0.227128
309.2	0.604241	0.567679	0.609897	0.22823
309.4	0.604132	0.566368	0.608924	0.228133
309.6	0.604518	0.56777	0.609027	0.230105
309.8	0.604679	0.567165	0.608894	0.230041
310	0.604488	0.566607	0.608287	0.229353
310.2	0.604864	0.567918	0.608454	0.231283
310.4	0.605195	0.56744	0.608132	0.231115
310.6	0.604444	0.568168	0.608319	0.232574
310.8	0.604061	0.56856	0.608449	0.23332
311	0.604161	0.569335	0.608598	0.233606
311.2	0.603804	0.570425	0.609018	0.234761
311.4	0.604009	0.571144	0.609633	0.235764
311.6	0.603521	0.570309	0.609395	0.235301
311.8	0.603281	0.571294	0.610127	0.235192
312	0.603251	0.570859	0.610284	0.234089
312.2	0.603014	0.571471	0.610278	0.233501
312.4	0.602925	0.571974	0.610693	0.232986
312.6	0.602687	0.570965	0.610056	0.231279
312.8	0.603211	0.571453	0.610283	0.231166
313	0.603785	0.571663	0.610642	0.230951
313.2	0.603418	0.571454	0.610846	0.230186
313.4	0.60339	0.571328	0.610572	0.229867
313.6	0.604039	0.571925	0.610946	0.229855
313.8	0.604144	0.571376	0.610927	0.229184
314	0.604668	0.57217	0.610904	0.230178
314.2	0.60466	0.571137	0.610542	0.230472
314.4	0.604808	0.570571	0.610623	0.230513
314.6	0.604504	0.570887	0.610939	0.231733
314.8	0.604478	0.569998	0.610413	0.232096
315	0.604439	0.570147	0.61036	0.232507
315.2	0.604472	0.569971	0.610458	0.233638
315.4	0.604611	0.570034	0.610422	0.234398
315.6	0.604689	0.571187	0.610908	0.235197
315.8	0.605198	0.571788	0.611821	0.235119
316	0.604721	0.572202	0.611389	0.235239
316.2	0.604082	0.573323	0.611355	0.235787
316.4	0.603901	0.572981	0.611188	0.234907
316.6	0.60437	0.572886	0.610855	0.234598
316.8	0.605024	0.573735	0.611376	0.234877
317	0.604813	0.573137	0.610644	0.233752
317.2	0.604744	0.574168	0.610837	0.234382
317.4	0.605413	0.574067	0.610664	0.233782
317.6	0.605758	0.574149	0.610339	0.233551
317.8	0.605599	0.573795	0.610319	0.233725
318	0.605929	0.572532	0.60991	0.233701
318.2	0.605961	0.570807	0.609781	0.233712
318.4	0.605877	0.57134	0.610178	0.234482
318.6	0.605381	0.570193	0.60995	0.234129
318.8	0.605116	0.570196	0.609912	0.234583
319	0.604673	0.569616	0.60974	0.233819
319.2	0.604999	0.569092	0.610164	0.234356
319.4	0.605157	0.570629	0.610959	0.235289
319.6	0.605369	0.571151	0.611054	0.234928
319.8	0.604525	0.571111	0.610496	0.234509
320	0.604113	0.572194	0.610086	0.234731
320.2	0.604041	0.57271	0.610101	0.23433
320.4	0.603955	0.573206	0.610051	0.233735
320.6	0.604644	0.574698	0.610401	0.234511
320.8	0.604454	0.574393	0.610277	0.23368
321	0.604466	0.575234	0.610285	0.233672
321.2	0.604246	0.576081	0.610546	0.233979
321.4	0.603975	0.574947	0.610418	0.232581
321.6	0.603912	0.575746	0.610997	0.233312
321.8	0.604326	0.575021	0.611309	0.232684
322	0.604287	0.574836	0.610955	0.232984
322.2	0.604291	0.575046	0.61089	0.233069
322.4	0.603544	0.573733	0.610819	0.232391
322.6	0.603163	0.572754	0.610819	0.232105
322.8	0.60274	0.572231	0.610953	0.231732
323	0.602696	0.570025	0.61027	0.230445
323.2	0.602878	0.569924	0.610427	0.231391
323.4	0.602664	0.570205	0.609787	0.231599
323.6	0.60256	0.569586	0.60832	0.231279
323.8	0.602384	0.570284	0.608172	0.232115
324	0.60304	0.57013	0.608573	0.232285
324.2	0.602917	0.571505	0.609422	0.233382
324.4	0.603017	0.57217	0.610043	0.233819
324.6	0.603586	0.572682	0.610539	0.234096
324.8	0.603244	0.573429	0.611257	0.234643
325	0.603281	0.574898	0.611999	0.234796
325.2	0.602912	0.57496	0.612448	0.234873
325.4	0.603344	0.576104	0.613024	0.235583
325.6	0.603781	0.577327	0.612928	0.235765
325.8	0.604454	0.577472	0.612439	0.235407
326	0.604952	0.578878	0.612801	0.236466
326.2	0.604919	0.578081	0.612088	0.235454
326.4	0.604764	0.5779	0.612095	0.23637
326.6	0.605096	0.578044	0.612078	0.236605
326.8	0.604808	0.576887	0.61134	0.235712
327	0.605402	0.577022	0.611141	0.236585
327.2	0.605321	0.576596	0.610987	0.237058
327.4	0.605496	0.575632	0.610221	0.236468
327.6	0.605802	0.576016	0.610302	0.237068
327.8	0.605478	0.575519	0.610522	0.237252
328	0.605762	0.575722	0.610983	0.237665
328.2	0.605484	0.576626	0.611288	0.238512
328.4	0.60556	0.575994	0.611478	0.237104
328.6	0.605048	0.576503	0.611163	0.236708
328.8	0.604669	0.577158	0.611858	0.236975
329	0.604634	0.57721	0.611852	0.236959
329.2	0.604574	0.577844	0.612335	0.237911
329.4	0.604887	0.578058	0.612436	0.237781
329.6	0.605017	0.577728	0.611816	0.23709
329.8	0.605942	0.57893	0.612745	0.238194
330	0.605947	0.579166	0.612916	0.238286
330.2	0.605934	0.577922	0.611852	0.237477
330.4	0.606284	0.578578	0.612205	0.238194
330.6	0.60622	0.577324	0.611858	0.236766
330.8	0.606257	0.57697	0.612258	0.236806
331	0.606583	0.576823	0.612279	0.23683
331.2	0.606751	0.575339	0.61184	0.235943
331.4	0.606859	0.575188	0.612141	0.236017
331.6	0.606858	0.574935	0.612414	0.235509
331.8	0.606544	0.574033	0.611771	0.234937
332	0.606809	0.574791	0.611959	0.234907
332.2	0.606806	0.574666	0.611304	0.234126
332.4	0.606631	0.57524	0.611627	0.233669
332.6	0.606105	0.575643	0.611108	0.234219
332.8	0.605995	0.575478	0.611043	0.234172
333	0.606127	0.576911	0.611404	0.235224
333.2	0.606257	0.577378	0.611048	0.234603
333.4	0.606001	0.577534	0.611013	0.234383
333.6	0.605715	0.578449	0.610949	0.234993
333.8	0.606455	0.578633	0.611664	0.2353
334	0.606245	0.577412	0.611429	0.234642
334.2	0.606237	0.578081	0.611764	0.235087
334.4	0.606051	0.577859	0.61194	0.234456
334.6	0.606241	0.577525	0.612118	0.234454
334.8	0.606304	0.577654	0.612798	0.235323
335	0.606139	0.576277	0.612288	0.234874
335.2	0.606059	0.575908	0.6124	0.235226
335.4	0.606152	0.57524	0.613166	0.235194
335.6	0.606199	0.574778	0.612757	0.234679
335.8	0.606591	0.575055	0.612418	0.235008
336	0.607008	0.574731	0.612582	0.234562
336.2	0.607304	0.574852	0.612301	0.234523
336.4	0.607608	0.574723	0.612392	0.234776
336.6	0.607788	0.573477	0.611265	0.233927
336.8	0.608065	0.573932	0.611402	0.233942
337	0.608545	0.574675	0.611462	0.234222
337.2	0.607611	0.574179	0.610567	0.233252
337.4	0.607254	0.575218	0.610976	0.234115
337.6	0.607137	0.574865	0.610916	0.233559
337.8	0.60708	0.574892	0.61139	0.233662
338	0.606554	0.576006	0.611875	0.23392
338.2	0.605902	0.576619	0.611803	0.233446
338.4	0.605446	0.576494	0.611576	0.233313
338.6	0.60566	0.577319	0.612213	0.23419
338.8	0.60465	0.576896	0.611587	0.234522
339	0.60459	0.577214	0.610875	0.234932
339.2	0.604122	0.577581	0.610546	0.235227
339.4	0.604141	0.577291	0.610425	0.235078
339.6	0.604324	0.578584	0.610601	0.23611
339.8	0.604821	0.57788	0.610276	0.235561
340	0.604999	0.578235	0.610327	0.23571
340.2	0.605507	0.579091	0.610471	0.236071
340.4	0.606141	0.577889	0.610006	0.235561
340.6	0.60592	0.578597	0.609929	0.236054
340.8	0.605984	0.579076	0.610524	0.23644
341	0.605767	0.578524	0.60986	0.236068
341.2	0.60544	0.579217	0.610215	0.236323
341.4	0.605776	0.579939	0.610645	0.236463
341.6	0.605391	0.578929	0.610537	0.235947
341.8	0.605481	0.580025	0.611308	0.237407
342	0.605423	0.579589	0.611158	0.237011
342.2	0.605906	0.57961	0.611487	0.237486
342.4	0.60648	0.580456	0.61199	0.238898
342.6	0.606825	0.58052	0.612175	0.239279
342.8	0.606431	0.580997	0.612377	0.24001
343	0.606624	0.581291	0.612588	0.240315
343.2	0.606505	0.581282	0.612785	0.240259
343.4	0.606816	0.582241	0.612866	0.241054
343.6	0.60723	0.58297	0.613474	0.242026
343.8	0.607496	0.583279	0.61309	0.241545
344	0.607332	0.584925	0.613842	0.242113
344.2	0.606949	0.584635	0.613808	0.241491
344.4	0.607046	0.584994	0.614066	0.241777
344.6	0.606358	0.585742	0.613756	0.240925
344.8	0.606735	0.585045	0.613402	0.240264
345	0.606937	0.585147	0.613196	0.240475
345.2	0.606841	0.584478	0.613107	0.239806
345.4	0.606423	0.583718	0.61293	0.239691
345.6	0.606756	0.583042	0.613081	0.240111
345.8	0.606549	0.583116	0.613155	0.240311
346	0.60646	0.581769	0.612613	0.238989
346.2	0.607355	0.582904	0.61381	0.240225
346.4	0.607356	0.58286	0.613577	0.240278
346.6	0.607393	0.582724	0.613538	0.240517
346.8	0.60709	0.58268	0.613365	0.240267
347	0.607469	0.581998	0.612958	0.240135
347.2	0.607316	0.582902	0.612997	0.241042
347.4	0.60702	0.582784	0.612663	0.241438
347.6	0.606861	0.582736	0.612634	0.241531
347.8	0.606228	0.583383	0.612593	0.24149
348	0.605898	0.58346	0.612906	0.241012
348.2	0.605842	0.583781	0.61273	0.24088
348.4	0.606091	0.584629	0.613035	0.24139
348.6	0.605146	0.583954	0.612362	0.24013
348.8	0.605208	0.583661	0.612426	0.240929
349	0.605621	0.583399	0.612488	0.240793
349.2	0.605636	0.582014	0.611975	0.239625
349.4	0.605677	0.582304	0.61246	0.24062
349.6	0.60563	0.58192	0.61236	0.239961
349.8	0.605176	0.581589	0.611938	0.239315
350	0.605818	0.581476	0.611889	0.238499
350.2	0.606444	0.581842	0.612297	0.238938
350.4	0.606695	0.581583	0.611734	0.238362
350.6	0.607733	0.581463	0.611929	0.238243
350.8	0.607201	0.580339	0.611489	0.237412
351	0.607839	0.580499	0.612163	0.238009
351.2	0.608372	0.580061	0.611964	0.238264
351.4	0.608173	0.579445	0.610947	0.237768
351.6	0.608645	0.580995	0.61184	0.238755
351.8	0.608289	0.580583	0.61162	0.238599
352	0.60837	0.58146	0.611651	0.239184
352.2	0.608077	0.58204	0.611571	0.239723
352.4	0.60714	0.581644	0.611605	0.239936
352.6	0.606277	0.58225	0.611636	0.240413
352.8	0.60759	0.582488	0.612167	0.24106
353	0.60744	0.582501	0.611716	0.240528
353.2	0.606799	0.583043	0.611731	0.241107
353.4	0.606367	0.582918	0.611798	0.241457
353.6	0.605896	0.583582	0.611849	0.241187
353.8	0.606428	0.585393	0.612895	0.241741
354	0.606313	0.584916	0.612426	0.240528
354.2	0.606164	0.585335	0.612082	0.240354
354.4	0.60639	0.58491	0.611786	0.239278
354.6	0.606182	0.583629	0.610722	0.237828
354.8	0.606171	0.583399	0.610612	0.237729
355	0.60722	0.583183	0.610419	0.237508
355.2	0.607544	0.582512	0.609714	0.237054
355.4	0.607303	0.583372	0.609737	0.237629
355.6	0.607141	0.583077	0.609647	0.238193
355.8	0.607033	0.582854	0.608934	0.238538
356	0.607203	0.583919	0.609645	0.23974
356.2	0.607221	0.583431	0.609382	0.239416
356.4	0.607226	0.583643	0.610227	0.239952
356.6	0.607977	0.584315	0.610965	0.240917
356.8	0.608663	0.585117	0.611856	0.241407
357	0.607731	0.585762	0.612157	0.241658
357.2	0.608142	0.58594	0.612848	0.241973
357.4	0.608435	0.586535	0.613491	0.24174
357.6	0.608306	0.58771	0.614517	0.241752
357.8	0.608208	0.587912	0.614946	0.241215
358	0.607901	0.587427	0.614358	0.240241
358.2	0.6077	0.587129	0.613998	0.239327
358.4	0.606795	0.585257	0.613195	0.237303
358.6	0.606783	0.584622	0.612921	0.236364
358.8	0.606941	0.584625	0.613528	0.236548
359	0.60638	0.584423	0.613007	0.236038
359.2	0.606143	0.584964	0.613215	0.236888
359.4	0.606575	0.584653	0.612931	0.236914
359.6	0.60647	0.584067	0.612301	0.237318
359.8	0.606996	0.585227	0.612873	0.238651
360	0.606971	0.584419	0.612597	0.239134
360.2	0.607331	0.583818	0.61218	0.239433
360.4	0.607635	0.584585	0.612913	0.240533
360.6	0.608553	0.584481	0.613023	0.241013
360.8	0.608362	0.585209	0.613046	0.241487
361	0.608358	0.585007	0.61332	0.241495
361.2	0.608756	0.586092	0.613496	0.241939
361.4	0.608503	0.587721	0.614668	0.24265
361.6	0.608158	0.58732	0.614332	0.241539
361.8	0.607994	0.588022	0.614659	0.241948
362	0.608209	0.588691	0.615277	0.242259
362.2	0.607694	0.58773	0.614899	0.241064
362.4	0.607691	0.587763	0.615166	0.241006
362.6	0.608678	0.588019	0.615599	0.240543
362.8	0.608217	0.587248	0.614977	0.240007
363	0.60835	0.588015	0.614933	0.24049
363.2	0.609068	0.588204	0.614778	0.240914
363.4	0.609206	0.587251	0.6136	0.240522
363.6	0.609155	0.587165	0.613157	0.241634
363.8	0.608845	0.585618	0.612371	0.241092
364	0.608892	0.584577	0.611551	0.240651
364.2	0.608877	0.584024	0.611291	0.240531
364.4	0.608855	0.582847	0.610799	0.240058
364.6	0.60892	0.582421	0.610542	0.240018
364.8	0.608671	0.582559	0.610454	0.239975
365	0.60789	0.582957	0.610465	0.239756
365.2	0.60772	0.584844	0.610778	0.240171
365.4	0.607374	0.584485	0.610843	0.239435
365.6	0.606793	0.584598	0.609927	0.239027
365.8	0.607	0.586239	0.611507	0.240495
366	0.607544	0.586101	0.612032	0.240081
366.2	0.607027	0.586794	0.611881	0.240054
366.4	0.607722	0.588425	0.612757	0.240954
366.6	0.607931	0.588069	0.612533	0.240354
366.8	0.607619	0.588624	0.612605	0.241057
367	0.607704	0.589279	0.612685	0.241012
367.2	0.607251	0.589282	0.612068	0.240634
367.4	0.607101	0.589533	0.612116	0.241021
367.6	0.607302	0.589153	0.612211	0.241066
367.8	0.606755	0.588856	0.611912	0.240468
368	0.607229	0.588628	0.611945	0.240372
368.2	0.606943	0.587176	0.611412	0.239878
368.4	0.607482	0.586938	0.611319	0.2401
368.6	0.607417	0.586602	0.611501	0.239819
368.8	0.607305	0.58567	0.610935	0.239315
369	0.607575	0.58634	0.611026	0.239763
369.2	0.608258	0.58678	0.611603	0.240159
369.4	0.608509	0.58653	0.611026	0.240148
369.6	0.608985	0.587165	0.61194	0.241382
369.8	0.608917	0.587109	0.612082	0.241323
370	0.609079	0.587283	0.611542	0.240938
370.2	0.608501	0.588003	0.611716	0.241092
370.4	0.609578	0.589063	0.612446	0.241447
370.6	0.609302	0.589821	0.612511	0.241941
370.8	0.60887	0.590416	0.612814	0.241979
371	0.608311	0.59061	0.612319	0.241512
371.2	0.608302	0.59159	0.61281	0.2425
371.4	0.608285	0.592238	0.612922	0.242885
371.6	0.608663	0.592244	0.613083	0.243317
371.8	0.60822	0.592979	0.613477	0.243461
372	0.608671	0.592025	0.613196	0.242766
372.2	0.608699	0.592287	0.613367	0.243278
372.4	0.607844	0.591116	0.612992	0.24252
372.6	0.607585	0.589979	0.612922	0.242312
372.8	0.60762	0.590409	0.612897	0.243409
373	0.608068	0.590939	0.613649	0.243778
373.2	0.608267	0.590229	0.613967	0.243393
373.4	0.607787	0.589978	0.613552	0.24412
373.6	0.607848	0.589732	0.613809	0.244472
373.8	0.607045	0.589198	0.612898	0.243187
374	0.607345	0.589815	0.61314	0.243424
374.2	0.607448	0.590377	0.613752	0.24334
374.4	0.607609	0.591915	0.614067	0.243954
374.6	0.607217	0.593445	0.614161	0.244422
374.8	0.607793	0.593096	0.614251	0.244209
375	0.607786	0.594391	0.614411	0.245181
375.2	0.608211	0.594897	0.615264	0.245474
375.4	0.608129	0.594689	0.61511	0.245275
375.6	0.608854	0.596199	0.61584	0.246183
375.8	0.608772	0.596114	0.615682	0.245448
376	0.609392	0.59599	0.6153	0.245353
376.2	0.609847	0.596535	0.615396	0.245808
376.4	0.609521	0.594611	0.614499	0.244343
376.6	0.610332	0.595526	0.614962	0.245735
376.8	0.610222	0.594537	0.615113	0.244826
377	0.61008	0.593327	0.61492	0.24434
377.2	0.61065	0.593047	0.61496	0.245004
377.4	0.610214	0.591825	0.614336	0.245186
377.6	0.610142	0.591267	0.613539	0.244339
377.8	0.609957	0.590289	0.61356	0.243129
378	0.609767	0.589692	0.613035	0.242901
378.2	0.609339	0.589892	0.613143	0.24279
378.4	0.608944	0.589534	0.612868	0.242207
378.6	0.608353	0.589021	0.612358	0.241999
378.8	0.607671	0.588707	0.612244	0.24211
379	0.606548	0.588362	0.611648	0.24155
379.2	0.605834	0.587313	0.611039	0.240677
379.4	0.605877	0.588773	0.611304	0.241582
379.6	0.605448	0.589245	0.611214	0.241381
379.8	0.605664	0.589916	0.611205	0.241672
380	0.606451	0.59114	0.611789	0.242629
380.2	0.606588	0.591269	0.611375	0.242128
380.4	0.607054	0.591217	0.611808	0.242084
380.6	0.607587	0.592137	0.612392	0.243068
380.8	0.607915	0.591481	0.612284	0.24211
381	0.608675	0.592324	0.612668	0.243477
381.2	0.609496	0.59211	0.612153	0.243784
381.4	0.60984	0.591824	0.611927	0.243588
381.6	0.609587	0.591502	0.611672	0.242936
381.8	0.609661	0.590725	0.611557	0.242012
382	0.609429	0.590828	0.610937	0.241806
382.2	0.609206	0.590106	0.610976	0.241424
382.4	0.608864	0.589345	0.610375	0.240324
382.6	0.608195	0.589665	0.610034	0.239983
382.8	0.607512	0.590021	0.610105	0.239342
383	0.607193	0.589461	0.60981	0.238121
383.2	0.606525	0.590306	0.610286	0.238824
383.4	0.606498	0.591608	0.610859	0.239507
383.6	0.606328	0.592094	0.61105	0.240148
383.8	0.606706	0.593373	0.612084	0.241776
384	0.606795	0.592656	0.612013	0.241753
384.2	0.606857	0.592951	0.612175	0.242404
384.4	0.607248	0.592498	0.611902	0.242699
384.6	0.607402	0.592456	0.611497	0.243185
384.8	0.60747	0.591752	0.611426	0.24377
385	0.607527	0.590841	0.611522	0.243746
385.2	0.607708	0.589994	0.610511	0.243819
385.4	0.607425	0.589803	0.610824	0.244163
385.6	0.607147	0.58863	0.610456	0.243412
385.8	0.607637	0.58921	0.610781	0.244192
386	0.607769	0.589284	0.611172	0.244491
386.2	0.607979	0.588686	0.611323	0.243752
386.4	0.607894	0.589549	0.611536	0.243688
386.6	0.607867	0.590138	0.611795	0.243035
386.8	0.607693	0.590459	0.612043	0.242705
387	0.607594	0.591223	0.612644	0.243124
387.2	0.608055	0.592904	0.613428	0.243827
387.4	0.607979	0.59326	0.613733	0.243709
387.6	0.607973	0.59499	0.614993	0.245367
387.8	0.608167	0.595212	0.615214	0.245513
388	0.608215	0.596173	0.614981	0.245912
388.2	0.608739	0.597685	0.615794	0.246942
388.4	0.608347	0.596285	0.614225	0.245823
388.6	0.608486	0.597527	0.614647	0.246484
388.8	0.608634	0.597475	0.614703	0.246443
389	0.608814	0.59724	0.614451	0.245824
389.2	0.609739	0.598821	0.614642	0.246862
389.4	0.610144	0.598002	0.614909	0.246341
389.6	0.61086	0.597944	0.614565	0.246647
389.8	0.611592	0.599281	0.615062	0.248183
390	0.61159	0.597756	0.614398	0.247073
390.2	0.611509	0.59735	0.613687	0.246236
390.4	0.611147	0.596731	0.61343	0.245488
390.6	0.610765	0.594967	0.612525	0.243905
390.8	0.610324	0.595272	0.612757	0.244089
391	0.610068	0.594305	0.612451	0.243039
391.2	0.610286	0.594321	0.612522	0.242814
391.4	0.609728	0.593697	0.613071	0.243067
391.6	0.610135	0.59358	0.613729	0.243525
391.8	0.609975	0.594612	0.613894	0.244026
392	0.610087	0.59518	0.614158	0.24461
392.2	0.609437	0.594128	0.614042	0.244065
392.4	0.608809	0.59372	0.613403	0.243504
392.6	0.60919	0.594407	0.614214	0.243915
392.8	0.609269	0.594092	0.613945	0.243879
393	0.609786	0.595264	0.614911	0.24461
393.2	0.610256	0.595902	0.615216	0.244633
393.4	0.610273	0.595584	0.615063	0.245047
393.6	0.610465	0.596877	0.615171	0.246751
393.8	0.610425	0.597484	0.61525	0.247212
394	0.610007	0.596887	0.614683	0.246307
394.2	0.609244	0.597684	0.614191	0.246671
394.4	0.608475	0.597029	0.613501	0.245499
394.6	0.608403	0.596869	0.61335	0.245413
394.8	0.60781	0.596596	0.613547	0.245172
395	0.608393	0.595612	0.612593	0.24434
395.2	0.608689	0.596226	0.613399	0.245154
395.4	0.608698	0.59563	0.614374	0.244774
395.6	0.608463	0.596157	0.614507	0.24449
395.8	0.607903	0.596507	0.614235	0.243978
396	0.607979	0.595099	0.61356	0.242409
396.2	0.608082	0.594498	0.613854	0.242693
396.4	0.607964	0.593882	0.613697	0.242504
396.6	0.608293	0.593145	0.61377	0.24183
396.8	0.608654	0.593915	0.613838	0.24243
397	0.60908	0.594575	0.61445	0.242784
397.2	0.609	0.594032	0.613961	0.242732
397.4	0.609315	0.595217	0.614326	0.244762
397.6	0.610169	0.595081	0.614657	0.244985
397.8	0.610382	0.595699	0.614693	0.245378
398	0.610588	0.596915	0.614811	0.246481
398.2	0.610582	0.59675	0.614852	0.247053
398.4	0.610305	0.596666	0.614939	0.246835
398.6	0.610345	0.596785	0.614954	0.246722
398.8	0.609616	0.595768	0.614464	0.24592
399	0.609651	0.596211	0.614131	0.24591
399.2	0.609336	0.596226	0.614251	0.245559
[truncated: 19,916 more rows]

## Sheet: Right panel
Fig 6G Right panel (Hchim biniding to V1∆H in presence of Oxr1 + C)
	BLI signal (nm)
Time (sec)	V1∆H	V1∆H + C	V1∆H + Oxr1	V1∆H + Oxr1 + C
0	-0.0147145	-0.0196863	-0.00146899	-0.0281539
0.2	-0.013064	-0.0183072	0.00073154	-0.0271256
0.4	-0.0111205	-0.0169993	0.00374131	-0.0258581
0.6	-0.00903912	-0.0153782	0.006973	-0.0246525
0.8	-0.00553089	-0.0125347	0.0114027	-0.0224558
1	-0.00202567	-0.00939144	0.016257	-0.0202203
1.2	0.00193061	-0.00593917	0.0217153	-0.0180819
1.4	0.00655569	-0.00209219	0.0272035	-0.0155038
1.6	0.011531	0.00179883	0.0331523	-0.0129113
1.8	0.0170648	0.00610455	0.0389518	-0.0100406
2	0.022662	0.00997596	0.0448534	-0.00720964
2.2	0.0281744	0.0141927	0.0505708	-0.00448622
2.4	0.0336675	0.0188959	0.0558969	-0.00158452
2.6	0.039083	0.0228092	0.0617145	0.00056369
2.8	0.043954	0.0265532	0.0671911	0.00283011
3	0.0491966	0.0310885	0.0732479	0.00541781
3.2	0.0550735	0.0344888	0.0791351	0.00862558
3.4	0.0598829	0.0378622	0.084428	0.0107848
3.6	0.0648981	0.0406188	0.0888802	0.0130165
3.8	0.0704422	0.0438548	0.0943652	0.0162015
4	0.0749585	0.046735	0.0989804	0.0189555
4.2	0.0803665	0.0496228	0.104129	0.0210315
4.4	0.0849973	0.0524337	0.109187	0.0234473
4.6	0.0899791	0.0552845	0.114148	0.0262037
4.8	0.0954115	0.0587273	0.119658	0.029019
5	0.0999929	0.0615848	0.124044	0.0311137
5.2	0.104994	0.0645421	0.128598	0.0327196
5.4	0.109929	0.0679898	0.132852	0.0349629
5.6	0.114548	0.0712771	0.137483	0.0369336
5.8	0.119835	0.0748783	0.142447	0.0393139
6	0.12434	0.0780148	0.147201	0.0414003
6.2	0.129322	0.0819018	0.151981	0.0437939
6.4	0.134959	0.0855891	0.157271	0.0463849
6.6	0.139876	0.0888347	0.162251	0.048455
6.8	0.144822	0.092342	0.166972	0.0511319
7	0.150426	0.0957809	0.172092	0.0535023
7.2	0.15538	0.0989789	0.176854	0.0562685
7.4	0.160387	0.102327	0.181929	0.0582615
7.6	0.16616	0.105596	0.186849	0.0609295
7.8	0.171804	0.10947	0.192186	0.0635752
8	0.176888	0.112399	0.197317	0.0659662
8.2	0.181974	0.116214	0.202607	0.0680732
8.4	0.186695	0.119418	0.207241	0.071053
8.6	0.191771	0.122015	0.211875	0.0733982
8.8	0.196232	0.125184	0.215992	0.0752648
9	0.200616	0.127751	0.220229	0.0771731
9.2	0.205	0.130699	0.224459	0.0789142
9.4	0.208441	0.134209	0.228605	0.0811813
9.6	0.212461	0.137112	0.233563	0.0832198
9.8	0.217161	0.140126	0.238422	0.0857666
10	0.220902	0.142724	0.242149	0.0884042
10.2	0.22531	0.145746	0.246528	0.0905597
10.4	0.229726	0.148572	0.250451	0.0923658
10.6	0.23345	0.151552	0.254124	0.0943967
10.8	0.237566	0.15458	0.257891	0.0965182
11	0.241831	0.158352	0.262201	0.0990149
11.2	0.24589	0.161681	0.266359	0.1011
11.4	0.250211	0.164398	0.269815	0.103084
11.6	0.254027	0.167718	0.27326	0.104963
11.8	0.25839	0.170971	0.277222	0.107048
12	0.262223	0.173709	0.280974	0.109341
12.2	0.265685	0.177016	0.284533	0.111008
12.4	0.269212	0.179348	0.287506	0.112879
12.6	0.272624	0.181428	0.290667	0.11391
12.8	0.275828	0.183641	0.294059	0.115158
13	0.279287	0.185298	0.297742	0.116404
13.2	0.283226	0.187731	0.300833	0.117568
13.4	0.286619	0.190221	0.304961	0.11908
13.6	0.290539	0.192261	0.308676	0.120478
13.8	0.294448	0.194822	0.312278	0.122414
14	0.298183	0.19742	0.316398	0.124515
14.2	0.301515	0.200283	0.320544	0.125923
14.4	0.305508	0.203276	0.324142	0.128242
14.6	0.309322	0.206364	0.32839	0.130937
14.8	0.313132	0.20969	0.332141	0.133623
15	0.317098	0.212836	0.336263	0.136293
15.2	0.320703	0.215762	0.339923	0.138142
15.4	0.324291	0.219225	0.343262	0.140608
15.6	0.328287	0.222347	0.347524	0.142574
15.8	0.332596	0.225213	0.351486	0.144736
16	0.335386	0.228127	0.354925	0.147463
16.2	0.338006	0.230303	0.358078	0.149091
16.4	0.34113	0.232764	0.360653	0.150511
16.6	0.344116	0.235396	0.36346	0.152213
16.8	0.346981	0.237766	0.366516	0.153409
17	0.349992	0.24039	0.368969	0.154941
17.2	0.352852	0.242451	0.371697	0.156102
17.4	0.355319	0.244104	0.374624	0.157272
17.6	0.358388	0.246369	0.376724	0.158746
17.8	0.361459	0.24817	0.379958	0.160273
18	0.364315	0.250143	0.383208	0.162029
18.2	0.36772	0.25194	0.385837	0.163768
18.4	0.370834	0.253566	0.388916	0.165711
18.6	0.373628	0.255326	0.391318	0.167392
18.8	0.376776	0.257368	0.394352	0.169302
19	0.379718	0.259154	0.397216	0.171033
19.2	0.382845	0.26165	0.399953	0.17292
19.4	0.38582	0.263609	0.402968	0.174478
19.6	0.38916	0.265398	0.406535	0.176263
19.8	0.391763	0.267662	0.4093	0.178015
20	0.394359	0.270019	0.412202	0.180026
20.2	0.397097	0.272793	0.414886	0.181517
20.4	0.399675	0.275747	0.416978	0.182893
20.6	0.402072	0.278432	0.41923	0.184192
20.8	0.404226	0.280957	0.421576	0.185358
21	0.406489	0.283702	0.423553	0.186955
21.2	0.408782	0.28644	0.426687	0.18844
21.4	0.411658	0.288997	0.429739	0.190093
21.6	0.414888	0.292024	0.432205	0.191995
21.8	0.417208	0.293956	0.435139	0.193392
22	0.419519	0.295854	0.438262	0.194964
22.2	0.422505	0.297671	0.440994	0.196369
22.4	0.424136	0.299042	0.443897	0.197652
22.6	0.426292	0.300634	0.445831	0.199548
22.8	0.429012	0.302642	0.449362	0.201664
23	0.431623	0.304649	0.451892	0.203968
23.2	0.434122	0.306483	0.454976	0.205997
23.4	0.436723	0.308361	0.458163	0.207973
23.6	0.439007	0.310415	0.460807	0.210169
23.8	0.441435	0.312376	0.463451	0.21205
24	0.443906	0.314145	0.465432	0.213576
24.2	0.446061	0.316464	0.466867	0.215004
24.4	0.448063	0.317788	0.468108	0.215823
24.6	0.450373	0.319531	0.469399	0.217122
24.8	0.451541	0.32182	0.470846	0.218777
25	0.453353	0.324346	0.472295	0.219994
25.2	0.454928	0.326807	0.474011	0.221212
25.4	0.456861	0.328679	0.47552	0.222145
25.6	0.458305	0.331082	0.476701	0.222724
25.8	0.4594	0.332244	0.478435	0.223197
26	0.461045	0.333659	0.480488	0.22384
26.2	0.463287	0.335619	0.482524	0.224796
26.4	0.464798	0.336599	0.48467	0.225886
26.6	0.466707	0.338152	0.486657	0.227436
26.8	0.468864	0.339952	0.489264	0.229283
27	0.471117	0.341948	0.491254	0.230967
27.2	0.472957	0.343294	0.494031	0.23218
27.4	0.475027	0.34567	0.496071	0.233888
27.6	0.476868	0.347411	0.498223	0.235455
27.8	0.479452	0.349248	0.500758	0.236996
28	0.480913	0.350647	0.50164	0.237702
28.2	0.483001	0.352773	0.503198	0.239004
28.4	0.484791	0.354651	0.504611	0.240619
28.6	0.486614	0.356948	0.50616	0.242467
28.8	0.488146	0.359257	0.50787	0.244061
29	0.489737	0.361234	0.508748	0.24516
29.2	0.491696	0.363131	0.510134	0.246278
29.4	0.493525	0.364923	0.512058	0.247336
29.6	0.495316	0.366664	0.513663	0.248685
29.8	0.497354	0.367451	0.515628	0.250024
30	0.498853	0.369098	0.517315	0.251591
30.2	0.500175	0.370499	0.51891	0.253302
30.4	0.501742	0.371166	0.520863	0.254505
30.6	0.504314	0.372617	0.522872	0.256257
30.8	0.505723	0.373845	0.52426	0.257835
31	0.507529	0.375518	0.526222	0.259272
31.2	0.509015	0.376559	0.52833	0.260851
31.4	0.510683	0.378171	0.530029	0.26242
31.6	0.512334	0.379194	0.532245	0.263665
31.8	0.51369	0.380574	0.534028	0.265006
32	0.515571	0.381794	0.536193	0.266513
32.2	0.517642	0.383798	0.537882	0.268203
32.4	0.519743	0.385114	0.539875	0.269853
32.6	0.521494	0.386711	0.541889	0.271039
32.8	0.523143	0.388535	0.543471	0.272354
33	0.524497	0.389757	0.544482	0.273194
33.2	0.526051	0.391145	0.546042	0.274095
33.4	0.52708	0.392725	0.546928	0.275133
33.6	0.528392	0.394314	0.547757	0.276413
33.8	0.529222	0.395602	0.548994	0.27716
34	0.529761	0.397281	0.549785	0.278297
34.2	0.53114	0.398618	0.551117	0.279395
34.4	0.533118	0.400238	0.552736	0.280171
34.6	0.534576	0.401573	0.553666	0.281319
34.8	0.535252	0.402765	0.554791	0.282083
35	0.536848	0.404952	0.556468	0.283696
35.2	0.537914	0.406055	0.557894	0.284595
35.4	0.539495	0.407521	0.559654	0.284765
35.6	0.541055	0.408619	0.56128	0.285423
35.8	0.543167	0.409788	0.563444	0.286677
36	0.54557	0.411291	0.565726	0.287651
36.2	0.547438	0.412845	0.567141	0.289032
36.4	0.54977	0.413869	0.569629	0.290342
36.6	0.550899	0.415791	0.571069	0.291219
36.8	0.552454	0.41721	0.572849	0.292273
37	0.553719	0.418231	0.574068	0.293582
37.2	0.555083	0.419647	0.574882	0.295046
37.4	0.556578	0.421194	0.575742	0.296308
37.6	0.557349	0.422161	0.576965	0.297829
37.8	0.557853	0.424015	0.578331	0.299227
38	0.559115	0.425466	0.579412	0.300339
38.2	0.559483	0.427207	0.580165	0.301367
38.4	0.559876	0.429168	0.581397	0.302383
38.6	0.559915	0.429977	0.582242	0.302906
38.8	0.560591	0.431393	0.583135	0.303516
39	0.56146	0.432825	0.58457	0.304013
39.2	0.5619	0.433568	0.584995	0.303952
39.4	0.562755	0.434783	0.585715	0.304462
39.6	0.563937	0.435617	0.586569	0.305193
39.8	0.565166	0.436951	0.588057	0.306685
40	0.566352	0.438154	0.589275	0.308102
40.2	0.568382	0.439234	0.590764	0.310081
40.4	0.569424	0.440101	0.592275	0.31128
40.6	0.570494	0.441273	0.593921	0.31222
40.8	0.57262	0.442021	0.595536	0.313764
41	0.574452	0.443696	0.596436	0.315789
41.2	0.576265	0.444849	0.597985	0.317421
41.4	0.577803	0.446001	0.59936	0.319071
41.6	0.578557	0.446872	0.600038	0.320631
41.8	0.580086	0.448914	0.601633	0.321648
42	0.581047	0.449853	0.60245	0.322367
42.2	0.580437	0.450858	0.602748	0.323144
42.4	0.581084	0.451642	0.603837	0.32411
42.6	0.581815	0.452579	0.604542	0.324881
42.8	0.582656	0.453111	0.605441	0.324987
43	0.583657	0.453835	0.60665	0.325761
43.2	0.58385	0.455256	0.606666	0.326581
43.4	0.585095	0.456261	0.608315	0.327778
43.6	0.585917	0.457208	0.60956	0.328329
43.8	0.5863	0.458552	0.610917	0.329407
44	0.587503	0.459576	0.612394	0.330128
44.2	0.589031	0.460912	0.613495	0.331057
44.4	0.589557	0.462265	0.614958	0.331839
44.6	0.590687	0.46377	0.616464	0.33255
44.8	0.592409	0.465528	0.617735	0.333925
45	0.593945	0.467513	0.61913	0.335321
45.2	0.595139	0.468332	0.620365	0.33655
45.4	0.595946	0.46944	0.620817	0.33748
45.6	0.59657	0.470245	0.621841	0.338223
45.8	0.597337	0.471688	0.6226	0.339113
46	0.597128	0.472769	0.622262	0.340381
46.2	0.598227	0.473592	0.623012	0.341786
46.4	0.598923	0.474532	0.623958	0.342835
46.6	0.600454	0.475277	0.624797	0.343983
46.8	0.601717	0.476189	0.626014	0.345039
47	0.602327	0.477705	0.626633	0.346383
47.2	0.60303	0.478476	0.627773	0.346762
47.4	0.604685	0.479266	0.629223	0.347632
47.6	0.604799	0.480876	0.630021	0.348301
47.8	0.605826	0.482043	0.631031	0.348766
48	0.607182	0.483044	0.631714	0.349703
48.2	0.608277	0.484114	0.632899	0.350527
48.4	0.609454	0.485327	0.634036	0.350989
48.6	0.610542	0.486017	0.63477	0.351599
48.8	0.612072	0.487214	0.63635	0.352833
49	0.613225	0.488012	0.636868	0.353471
49.2	0.613857	0.488272	0.637467	0.354247
49.4	0.614958	0.488239	0.638531	0.355024
49.6	0.616016	0.489164	0.639509	0.356342
49.8	0.61688	0.489983	0.640071	0.357373
50	0.617787	0.490659	0.64132	0.358556
50.2	0.618897	0.490741	0.642147	0.359663
50.4	0.619287	0.490977	0.642916	0.360153
50.6	0.620714	0.491709	0.643721	0.361483
50.8	0.621468	0.493082	0.644638	0.362501
51	0.621494	0.493182	0.644972	0.362568
51.2	0.622231	0.493807	0.645854	0.363202
51.4	0.623314	0.495789	0.646907	0.36436
51.6	0.623665	0.496899	0.647811	0.364768
51.8	0.624393	0.497244	0.648085	0.364982
52	0.624747	0.498486	0.649424	0.365616
52.2	0.625483	0.499242	0.650391	0.365809
52.4	0.625953	0.500596	0.650576	0.366302
52.6	0.626061	0.501276	0.651203	0.366885
52.8	0.626938	0.502924	0.652752	0.367678
53	0.628269	0.504256	0.653257	0.368355
53.2	0.629205	0.504917	0.654247	0.369169
53.4	0.629821	0.505845	0.654486	0.370114
53.6	0.630189	0.507205	0.655484	0.370905
53.8	0.630783	0.508153	0.655754	0.371734
54	0.631178	0.509053	0.655741	0.372702
54.2	0.631634	0.509439	0.655711	0.373431
54.4	0.632967	0.510176	0.656726	0.374475
54.6	0.633262	0.510724	0.656811	0.375589
54.8	0.633895	0.51124	0.657266	0.376588
55	0.63409	0.511524	0.658115	0.377635
55.2	0.634575	0.512445	0.658892	0.378787
55.4	0.635724	0.513542	0.659861	0.379565
55.6	0.635985	0.513749	0.660436	0.379807
55.8	0.636515	0.514356	0.660902	0.380489
56	0.637545	0.515598	0.661842	0.380949
56.2	0.638529	0.516746	0.661855	0.381726
56.4	0.638978	0.518205	0.662615	0.383045
56.6	0.640353	0.519348	0.664127	0.384028
56.8	0.641958	0.521239	0.665355	0.385296
57	0.643161	0.522184	0.665987	0.386008
57.2	0.643927	0.52317	0.666466	0.386721
57.4	0.644324	0.524433	0.666541	0.387193
57.6	0.644792	0.525095	0.667271	0.387765
57.8	0.645041	0.526578	0.667417	0.389238
58	0.64534	0.527064	0.668381	0.38981
58.2	0.64563	0.52725	0.669621	0.390499
58.4	0.645966	0.527959	0.670141	0.391502
58.6	0.645615	0.527762	0.67105	0.392119
58.8	0.64615	0.527898	0.672408	0.393186
59	0.646327	0.527776	0.673637	0.393926
59.2	0.646597	0.52825	0.674152	0.394289
59.4	0.647246	0.529044	0.674932	0.394834
59.6	0.647852	0.529676	0.675501	0.395484
59.8	0.648927	0.529992	0.675644	0.396224
60	0.649729	0.531361	0.67632	0.397238
60.2	0.650198	0.532041	0.677072	0.398425
60.4	0.651044	0.532426	0.678105	0.39946
60.6	0.651873	0.533439	0.679001	0.400031
60.8	0.652715	0.533772	0.67978	0.400498
61	0.653422	0.533972	0.680205	0.400449
61.2	0.654072	0.535173	0.680392	0.401168
61.4	0.654395	0.535746	0.680959	0.401234
61.6	0.654211	0.536219	0.681333	0.402069
61.8	0.654324	0.537398	0.681902	0.402719
62	0.65488	0.537852	0.683103	0.402493
62.2	0.655231	0.538669	0.683433	0.402904
62.4	0.655661	0.539349	0.683607	0.403268
62.6	0.656118	0.539638	0.684508	0.403734
62.8	0.656803	0.540616	0.68456	0.404695
63	0.656954	0.541472	0.685174	0.405371
63.2	0.657483	0.542511	0.685293	0.405893
63.4	0.658185	0.543178	0.685524	0.406387
63.6	0.659206	0.543949	0.686213	0.407322
63.8	0.659627	0.544422	0.686038	0.407805
64	0.659946	0.544972	0.686691	0.408657
64.2	0.660479	0.545207	0.687339	0.409093
64.4	0.661896	0.546507	0.688747	0.410169
64.6	0.662606	0.547338	0.690195	0.410983
64.8	0.664124	0.5485	0.691534	0.411862
65	0.665341	0.549228	0.692452	0.412732
65.2	0.666288	0.549952	0.693507	0.413747
65.4	0.667435	0.551031	0.69453	0.414499
65.6	0.667829	0.551573	0.694916	0.415254
65.8	0.668467	0.552242	0.695511	0.415928
66	0.669431	0.55304	0.696501	0.416506
66.2	0.67005	0.553802	0.696861	0.417221
66.4	0.670743	0.55429	0.697129	0.417972
66.6	0.671195	0.554884	0.697509	0.418531
66.8	0.671869	0.555274	0.697901	0.419177
67	0.672382	0.555668	0.698457	0.419678
67.2	0.673328	0.556048	0.698821	0.419955
67.4	0.673608	0.555904	0.698817	0.419937
67.6	0.673744	0.556051	0.699177	0.420731
67.8	0.67373	0.556238	0.699053	0.420818
68	0.674486	0.556242	0.700134	0.421591
68.2	0.674972	0.556864	0.701232	0.422169
68.4	0.675864	0.557798	0.702104	0.422783
68.6	0.67634	0.558429	0.702577	0.423332
68.8	0.676604	0.5593	0.702642	0.423982
69	0.676774	0.559538	0.702996	0.424178
69.2	0.677184	0.560404	0.703305	0.42489
69.4	0.677483	0.561653	0.703245	0.425331
69.6	0.677032	0.561582	0.703396	0.425663
69.8	0.67734	0.562241	0.703965	0.426525
70	0.677687	0.563446	0.704513	0.426904
70.2	0.677913	0.564493	0.704525	0.427535
70.4	0.678837	0.566013	0.704739	0.42884
70.6	0.678863	0.566618	0.705207	0.429329
70.8	0.679041	0.567397	0.705918	0.430464
71	0.679294	0.568454	0.706067	0.431407
71.2	0.680176	0.569317	0.706828	0.431665
71.4	0.679789	0.569261	0.706573	0.431921
71.6	0.679998	0.569949	0.706973	0.432937
71.8	0.681542	0.57014	0.707943	0.433458
72	0.682288	0.570461	0.708241	0.434216
72.2	0.682275	0.570128	0.708297	0.434001
72.4	0.682449	0.570013	0.708048	0.433681
72.6	0.683314	0.570406	0.708185	0.434125
72.8	0.68368	0.57105	0.708712	0.434512
73	0.684335	0.571923	0.709812	0.434354
73.2	0.684646	0.572216	0.709882	0.434647
73.4	0.685258	0.572806	0.710813	0.434872
73.6	0.685567	0.573419	0.711873	0.435749
73.8	0.685953	0.574207	0.712603	0.436155
74	0.68592	0.575145	0.713012	0.43589
74.2	0.686197	0.576711	0.713716	0.436682
74.4	0.686739	0.577811	0.714598	0.437257
74.6	0.686326	0.577783	0.715354	0.437959
74.8	0.686129	0.578913	0.716288	0.439115
75	0.68696	0.579388	0.717201	0.439678
75.2	0.687601	0.57994	0.718201	0.44008
75.4	0.687447	0.580671	0.718812	0.441374
75.6	0.688455	0.580644	0.719679	0.442501
75.8	0.689187	0.580279	0.719507	0.443004
76	0.689289	0.580589	0.719134	0.443824
76.2	0.689655	0.579893	0.719078	0.444121
76.4	0.690232	0.580401	0.718909	0.445222
76.6	0.691943	0.581208	0.719707	0.44645
76.8	0.692462	0.58229	0.720337	0.44702
77	0.692772	0.582227	0.720359	0.447329
77.2	0.693417	0.582189	0.720248	0.447685
77.4	0.693945	0.583371	0.720798	0.44808
77.6	0.694378	0.583745	0.721376	0.448501
77.8	0.695752	0.584904	0.722408	0.448807
78	0.695937	0.585739	0.72254	0.448769
78.2	0.696319	0.586799	0.723232	0.449279
78.4	0.696852	0.587799	0.723919	0.449402
78.6	0.697151	0.588316	0.724303	0.450139
78.8	0.697114	0.58887	0.725116	0.45031
79	0.698416	0.589582	0.726194	0.450823
79.2	0.698815	0.590397	0.726911	0.45163
79.4	0.699209	0.590728	0.727215	0.452385
79.6	0.699429	0.590352	0.726414	0.452865
79.8	0.69915	0.590667	0.725897	0.453524
80	0.699504	0.591026	0.726476	0.454333
80.2	0.69977	0.59168	0.726803	0.454777
80.4	0.699721	0.592307	0.726903	0.45536
80.6	0.700833	0.592819	0.727721	0.455677
80.8	0.701059	0.592938	0.727977	0.456123
81	0.701164	0.592669	0.728345	0.456742
81.2	0.701122	0.593243	0.728684	0.457276
81.4	0.701853	0.59394	0.729432	0.458076
81.6	0.703507	0.594276	0.730777	0.458745
81.8	0.704403	0.595377	0.731616	0.459973
82	0.703742	0.595271	0.731731	0.45988
82.2	0.704651	0.595932	0.732579	0.460417
82.4	0.7047	0.596434	0.732345	0.460682
82.6	0.704895	0.596696	0.732256	0.461195
82.8	0.705039	0.597045	0.73267	0.461741
83	0.705491	0.59765	0.732962	0.461954
83.2	0.705457	0.597686	0.733044	0.462263
83.4	0.704962	0.597361	0.732451	0.462223
83.6	0.704472	0.597767	0.732421	0.462337
83.8	0.704338	0.598686	0.732905	0.462961
84	0.70403	0.598999	0.733112	0.463234
84.2	0.704189	0.599666	0.733393	0.463736
84.4	0.704208	0.599863	0.733767	0.464342
84.6	0.70455	0.599812	0.734223	0.464889
84.8	0.704715	0.599617	0.734542	0.465551
85	0.704357	0.5995	0.734714	0.466033
85.2	0.70462	0.600007	0.734757	0.4665
85.4	0.705672	0.600071	0.735417	0.466951
85.6	0.706402	0.601052	0.735957	0.467608
85.8	0.706564	0.601706	0.736098	0.468089
86	0.707415	0.601885	0.736773	0.468325
86.2	0.708259	0.602993	0.737031	0.469304
86.4	0.708693	0.603547	0.737023	0.46932
86.6	0.70934	0.604217	0.737755	0.468995
86.8	0.709452	0.604601	0.737617	0.468851
87	0.710272	0.605311	0.738218	0.468697
87.2	0.710935	0.605542	0.738535	0.469194
87.4	0.710821	0.606133	0.738615	0.469643
87.6	0.711902	0.606909	0.739487	0.470225
87.8	0.711541	0.607817	0.739422	0.470663
88	0.71139	0.607402	0.739757	0.471073
88.2	0.711654	0.60707	0.740087	0.471164
88.4	0.71191	0.607625	0.740552	0.471421
88.6	0.712008	0.60752	0.740887	0.471459
88.8	0.712316	0.607918	0.741566	0.472428
89	0.711709	0.608183	0.741419	0.472079
89.2	0.71178	0.608717	0.741718	0.472347
89.4	0.71261	0.608784	0.742028	0.473204
89.6	0.712756	0.609403	0.742259	0.474235
89.8	0.713276	0.609647	0.743166	0.474525
90	0.714297	0.610592	0.744247	0.475422
90.2	0.71502	0.611437	0.744949	0.475768
90.4	0.716394	0.611731	0.745857	0.475988
90.6	0.716407	0.612256	0.746334	0.476378
90.8	0.716975	0.612775	0.746962	0.47744
91	0.717939	0.613631	0.747486	0.478223
91.2	0.718406	0.613975	0.748008	0.478834
91.4	0.718494	0.614434	0.748247	0.479136
91.6	0.718967	0.614578	0.748691	0.479459
91.8	0.718219	0.614809	0.748092	0.479565
92	0.718675	0.614686	0.748274	0.479689
92.2	0.718825	0.61514	0.74811	0.479657
92.4	0.718879	0.615717	0.748402	0.479824
92.6	0.718707	0.616279	0.748938	0.480166
92.8	0.718523	0.616905	0.748558	0.481068
93	0.71826	0.616873	0.748535	0.480814
93.2	0.718558	0.617142	0.749018	0.481841
93.4	0.719014	0.617381	0.749216	0.48295
93.6	0.718908	0.618237	0.74995	0.483816
93.8	0.71991	0.619084	0.751178	0.484933
94	0.721048	0.619238	0.751943	0.485481
94.2	0.721465	0.619259	0.752459	0.485608
94.4	0.72198	0.620075	0.752809	0.486418
94.6	0.721979	0.620629	0.752994	0.486956
94.8	0.722904	0.621544	0.753422	0.487929
95	0.723775	0.622581	0.753638	0.488961
95.2	0.724343	0.622536	0.754335	0.489262
95.4	0.724654	0.622905	0.75422	0.489644
95.6	0.725598	0.623281	0.754198	0.489698
95.8	0.725928	0.623005	0.7537	0.489152
96	0.726484	0.623469	0.753318	0.489423
96.2	0.726611	0.623658	0.752711	0.489547
96.4	0.727056	0.623453	0.752954	0.489805
96.6	0.726929	0.624057	0.752791	0.490332
96.8	0.726512	0.623893	0.752102	0.490056
97	0.725969	0.623877	0.752198	0.490472
97.2	0.725319	0.624084	0.752512	0.490828
97.4	0.725021	0.624485	0.752662	0.491515
97.6	0.724515	0.624631	0.753399	0.492324
97.8	0.724416	0.624361	0.753957	0.492718
98	0.724295	0.624862	0.754393	0.492387
98.2	0.72396	0.6255	0.754475	0.492689
98.4	0.724062	0.626037	0.75472	0.492873
98.6	0.724841	0.626744	0.755428	0.493551
98.8	0.724972	0.627293	0.75597	0.493825
99	0.725198	0.626901	0.756585	0.494024
99.2	0.724998	0.626563	0.756903	0.493812
99.4	0.726005	0.626759	0.757523	0.493865
99.6	0.726642	0.626854	0.757873	0.49386
99.8	0.72693	0.626711	0.757673	0.49422
100	0.727569	0.626921	0.757765	0.495016
100.2	0.728196	0.626548	0.758158	0.495111
100.4	0.728805	0.62668	0.758553	0.495669
100.6	0.728425	0.627126	0.757887	0.495513
100.8	0.728365	0.62676	0.757852	0.495458
101	0.728381	0.627164	0.757617	0.496106
101.2	0.727985	0.627473	0.75799	0.496238
101.4	0.728308	0.62836	0.758102	0.496905
101.6	0.728639	0.629179	0.75854	0.497383
101.8	0.728916	0.630488	0.759055	0.497878
102	0.72905	0.631986	0.759177	0.498676
102.2	0.729872	0.633129	0.759891	0.499084
102.4	0.730134	0.633984	0.760432	0.499108
102.6	0.730336	0.635373	0.760605	0.499736
102.8	0.730018	0.635506	0.761048	0.500148
103	0.730153	0.635562	0.761458	0.500768
103.2	0.729961	0.636572	0.761857	0.501254
103.4	0.730813	0.636793	0.762818	0.501605
103.6	0.730092	0.636958	0.762999	0.502077
103.8	0.730344	0.636569	0.763313	0.502156
104	0.730787	0.636691	0.764027	0.502746
104.2	0.731111	0.637124	0.764261	0.503017
104.4	0.731225	0.637226	0.764592	0.503095
104.6	0.730842	0.637074	0.763866	0.502845
104.8	0.73085	0.636374	0.763791	0.503262
105	0.730941	0.636121	0.763745	0.502881
105.2	0.730857	0.63588	0.763114	0.503054
105.4	0.731236	0.635623	0.763195	0.503499
105.6	0.731637	0.636045	0.763688	0.504156
105.8	0.731579	0.636462	0.763843	0.504805
106	0.732435	0.636849	0.764496	0.505567
106.2	0.733484	0.637259	0.765148	0.506107
106.4	0.734023	0.637337	0.765336	0.507066
106.6	0.735581	0.638007	0.765667	0.508031
106.8	0.736621	0.638337	0.766296	0.508838
107	0.737003	0.638858	0.765818	0.508785
107.2	0.737307	0.639311	0.766812	0.509214
107.4	0.737989	0.639397	0.767248	0.509154
107.6	0.737847	0.639805	0.767627	0.509388
107.8	0.73851	0.640215	0.768375	0.509143
108	0.739221	0.641198	0.769213	0.509485
108.2	0.739119	0.641118	0.769502	0.508975
108.4	0.739015	0.640934	0.769644	0.508776
108.6	0.738683	0.640917	0.769135	0.508807
108.8	0.738392	0.64064	0.769424	0.50876
109	0.738129	0.640502	0.769181	0.508453
109.2	0.737682	0.640636	0.769111	0.509304
109.4	0.737264	0.640576	0.769883	0.509574
109.6	0.737595	0.641311	0.769966	0.510303
109.8	0.738123	0.641465	0.769793	0.510664
110	0.738385	0.641418	0.770153	0.511205
110.2	0.738833	0.641913	0.769914	0.511722
110.4	0.739603	0.642932	0.770304	0.512039
110.6	0.74045	0.643301	0.770635	0.512724
110.8	0.739952	0.644053	0.769993	0.512822
111	0.739669	0.644311	0.770029	0.512556
111.2	0.739514	0.644932	0.771254	0.513179
111.4	0.739682	0.645606	0.771289	0.513142
111.6	0.739531	0.646298	0.77258	0.513604
111.8	0.739331	0.646346	0.772843	0.513408
112	0.739591	0.64659	0.773551	0.513368
112.2	0.739295	0.646192	0.773476	0.513033
112.4	0.739667	0.646648	0.773652	0.51345
112.6	0.740286	0.646725	0.773993	0.514112
112.8	0.740139	0.646467	0.77395	0.514396
113	0.740718	0.645865	0.773921	0.514604
113.2	0.741419	0.646016	0.774758	0.515219
113.4	0.742055	0.645891	0.774621	0.51515
113.6	0.742737	0.645865	0.774577	0.515322
113.8	0.743114	0.645389	0.774539	0.515345
114	0.743181	0.645376	0.774931	0.515875
114.2	0.743334	0.64562	0.774912	0.51568
114.4	0.743472	0.645586	0.775502	0.51616
114.6	0.74353	0.645826	0.775547	0.517087
114.8	0.743832	0.646524	0.775478	0.517591
115	0.743797	0.647553	0.776169	0.518523
115.2	0.743093	0.648343	0.776422	0.519299
115.4	0.742928	0.648997	0.776822	0.519837
115.6	0.742795	0.649467	0.777566	0.520292
115.8	0.742512	0.649498	0.777315	0.520757
116	0.743182	0.650347	0.777644	0.52112
116.2	0.743348	0.650414	0.777447	0.520983
116.4	0.744049	0.650869	0.777404	0.521531
116.6	0.743717	0.650186	0.777066	0.521459
116.8	0.743246	0.649817	0.776865	0.520922
117	0.743731	0.649599	0.776828	0.520333
117.2	0.743933	0.649918	0.776793	0.520242
117.4	0.743901	0.649427	0.776913	0.519667
117.6	0.743815	0.649319	0.776891	0.519097
117.8	0.743918	0.649322	0.776691	0.519041
118	0.744599	0.649601	0.777628	0.519101
118.2	0.744459	0.649744	0.777581	0.519031
118.4	0.744779	0.650283	0.777688	0.519633
118.6	0.746004	0.651022	0.778265	0.520303
118.8	0.746455	0.651931	0.778749	0.521223
119	0.746116	0.652428	0.779216	0.52165
119.2	0.746067	0.652563	0.779407	0.521904
119.4	0.74688	0.653444	0.780422	0.523006
119.6	0.747095	0.653499	0.781035	0.522813
119.8	0.747813	0.654158	0.781326	0.523652
120	0.748516	0.655071	0.781653	0.52446
120.2	0.748902	0.655487	0.782178	0.524768
120.4	0.748516	0.655728	0.782286	0.525252
120.6	0.748007	0.655591	0.782521	0.525735
120.8	0.747959	0.656083	0.783437	0.526292
121	0.748059	0.656335	0.783213	0.526425
121.2	0.747958	0.656662	0.783399	0.527436
121.4	0.748175	0.656839	0.784181	0.527889
121.6	0.748168	0.657314	0.783991	0.528249
121.8	0.748539	0.657313	0.78424	0.528258
122	0.749469	0.657625	0.784989	0.528549
122.2	0.749104	0.657987	0.78455	0.529157
122.4	0.749621	0.657967	0.784873	0.528864
122.6	0.750286	0.657933	0.784999	0.528936
122.8	0.749881	0.657874	0.784879	0.529143
123	0.750018	0.657414	0.784851	0.52919
123.2	0.750451	0.657963	0.78513	0.52963
123.4	0.750903	0.658338	0.785613	0.530045
123.6	0.750669	0.658123	0.785206	0.529708
123.8	0.751661	0.659143	0.785254	0.530933
124	0.751713	0.659519	0.785695	0.531479
124.2	0.75215	0.660038	0.78559	0.531176
124.4	0.751139	0.659782	0.785329	0.531471
124.6	0.751401	0.659733	0.785601	0.531838
124.8	0.751386	0.660164	0.785579	0.531949
125	0.751599	0.660348	0.78543	0.532186
125.2	0.751264	0.660559	0.785453	0.5327
125.4	0.750644	0.660582	0.785199	0.533201
125.6	0.750339	0.661147	0.784941	0.533365
125.8	0.750939	0.66179	0.785355	0.533574
126	0.751493	0.662261	0.785602	0.534248
126.2	0.751673	0.662858	0.785872	0.534852
126.4	0.751905	0.662853	0.786401	0.53514
126.6	0.75226	0.662575	0.786249	0.536143
126.8	0.752812	0.662417	0.787285	0.536993
127	0.75405	0.663244	0.787897	0.538283
127.2	0.755223	0.663771	0.788306	0.539034
127.4	0.756242	0.664089	0.788776	0.539886
127.6	0.756431	0.664711	0.788387	0.540119
127.8	0.757275	0.665486	0.788666	0.540119
128	0.757181	0.664934	0.788573	0.539478
128.2	0.757442	0.664855	0.788401	0.5389
128.4	0.757192	0.66481	0.788543	0.538769
128.6	0.757251	0.664605	0.78874	0.537781
128.8	0.756647	0.664625	0.788373	0.537281
129	0.755992	0.663991	0.787713	0.536508
129.2	0.754582	0.664226	0.787149	0.536584
129.4	0.753859	0.665155	0.786798	0.536597
129.6	0.753654	0.665537	0.787192	0.536343
129.8	0.75385	0.666275	0.787439	0.536283
130	0.753973	0.666504	0.787439	0.536475
130.2	0.753998	0.667347	0.787442	0.536859
130.4	0.753308	0.667203	0.787575	0.537302
130.6	0.753711	0.666907	0.787534	0.537587
130.8	0.754202	0.667489	0.78819	0.537552
131	0.754768	0.668309	0.78849	0.538234
131.2	0.755776	0.668829	0.788827	0.538446
131.4	0.755818	0.669166	0.788853	0.538111
131.6	0.755857	0.66898	0.788833	0.537923
131.8	0.756312	0.668953	0.789762	0.537796
132	0.756377	0.668784	0.789887	0.537965
132.2	0.756751	0.668876	0.790653	0.538559
132.4	0.757367	0.669285	0.791222	0.538946
132.6	0.757091	0.669027	0.790996	0.538938
132.8	0.75714	0.669297	0.790902	0.539484
133	0.757359	0.669557	0.791136	0.539646
133.2	0.756993	0.670124	0.791408	0.540479
133.4	0.757376	0.670701	0.791374	0.540678
133.6	0.757077	0.670353	0.791111	0.541393
133.8	0.757735	0.671042	0.791136	0.541774
134	0.757905	0.671057	0.791419	0.5426
134.2	0.757258	0.671577	0.791394	0.542784
134.4	0.756726	0.671677	0.791919	0.543079
134.6	0.756908	0.671445	0.791852	0.542907
134.8	0.756743	0.671748	0.792175	0.543136
135	0.757037	0.672091	0.79235	0.543509
135.2	0.757513	0.672286	0.792879	0.543445
135.4	0.756923	0.671887	0.792802	0.54292
135.6	0.757239	0.671756	0.793532	0.543538
135.8	0.757262	0.671723	0.794015	0.543521
136	0.757807	0.671698	0.794114	0.543932
136.2	0.758138	0.671577	0.794896	0.544526
136.4	0.759181	0.672842	0.796135	0.545199
136.6	0.759492	0.673069	0.79636	0.545205
136.8	0.759934	0.673209	0.796738	0.545643
137	0.760203	0.67274	0.796931	0.545341
137.2	0.760421	0.672334	0.796273	0.545561
137.4	0.760842	0.672432	0.795919	0.545689
137.6	0.761029	0.672207	0.79561	0.545507
137.8	0.76187	0.672021	0.796001	0.545836
138	0.761612	0.672165	0.79597	0.545723
138.2	0.761271	0.672234	0.796228	0.545853
138.4	0.761308	0.672481	0.796129	0.546033
138.6	0.76118	0.672111	0.795673	0.545892
138.8	0.761337	0.672264	0.79611	0.546459
139	0.761625	0.673067	0.796187	0.547144
139.2	0.761337	0.672899	0.796428	0.547533
139.4	0.761686	0.673783	0.796819	0.54833
139.6	0.762033	0.674142	0.797527	0.549185
139.8	0.762206	0.67384	0.797805	0.549465
140	0.762284	0.674438	0.798205	0.549933
140.2	0.761925	0.675042	0.798621	0.550173
140.4	0.762331	0.675632	0.799217	0.550318
140.6	0.762301	0.675759	0.799057	0.550276
140.8	0.761897	0.675803	0.79842	0.550328
141	0.761747	0.675794	0.798481	0.549656
141.2	0.761534	0.676224	0.798158	0.550001
141.4	0.761298	0.67628	0.798318	0.54959
141.6	0.761417	0.67654	0.798274	0.549603
141.8	0.761211	0.676619	0.798364	0.549887
142	0.761074	0.677051	0.799059	0.549628
142.2	0.76137	0.676666	0.799736	0.549875
142.4	0.761521	0.676943	0.799706	0.549823
142.6	0.76176	0.676604	0.799711	0.549714
142.8	0.762639	0.676817	0.800116	0.550533
143	0.76302	0.677218	0.799843	0.550906
143.2	0.763394	0.676919	0.799702	0.551106
143.4	0.763785	0.677228	0.799744	0.551425
143.6	0.764187	0.676521	0.799598	0.551685
143.8	0.764271	0.676448	0.798769	0.551669
144	0.763853	0.676541	0.798473	0.551385
144.2	0.7647	0.676926	0.798929	0.551217
144.4	0.76515	0.677444	0.799021	0.551685
144.6	0.765414	0.677961	0.799224	0.55208
144.8	0.764757	0.678325	0.799136	0.552538
145	0.764607	0.678675	0.799742	0.552999
145.2	0.764386	0.678893	0.799618	0.553758
145.4	0.764529	0.679209	0.800138	0.55367
145.6	0.764436	0.679334	0.800214	0.553853
145.8	0.764773	0.679615	0.800403	0.553639
146	0.765419	0.679899	0.801604	0.55402
146.2	0.766122	0.67962	0.801876	0.554059
146.4	0.766444	0.679942	0.802192	0.554121
146.6	0.766136	0.680063	0.802241	0.554247
146.8	0.766551	0.680389	0.802193	0.554565
147	0.766495	0.680447	0.801692	0.554235
147.2	0.766113	0.680598	0.801478	0.554204
147.4	0.765913	0.680513	0.801235	0.554179
147.6	0.766663	0.681228	0.802277	0.554969
147.8	0.766117	0.682065	0.802074	0.555193
148	0.766304	0.682722	0.802817	0.555382
148.2	0.766596	0.683454	0.803491	0.555546
148.4	0.766377	0.683617	0.80329	0.555778
148.6	0.76632	0.683192	0.804245	0.55596
148.8	0.765397	0.683492	0.804041	0.556453
149	0.765392	0.683455	0.803825	0.556677
149.2	0.765063	0.683235	0.803457	0.556273
149.4	0.764988	0.683067	0.803367	0.55592
149.6	0.765328	0.682658	0.803214	0.555965
149.8	0.765742	0.682819	0.803559	0.556042
150	0.765869	0.682944	0.804491	0.5567
150.2	0.766464	0.68226	0.804748	0.556742
150.4	0.766106	0.682383	0.804462	0.556789
150.6	0.765812	0.68213	0.803873	0.556815
150.8	0.766125	0.681986	0.80367	0.556935
151	0.766175	0.682566	0.803421	0.557127
151.2	0.766346	0.682373	0.803929	0.55721
151.4	0.766532	0.682942	0.804219	0.557599
151.6	0.767038	0.683725	0.804501	0.558309
151.8	0.766584	0.683929	0.803975	0.558406
152	0.767012	0.684801	0.804556	0.558929
152.2	0.766861	0.684626	0.804474	0.559084
152.4	0.767739	0.684643	0.804905	0.559473
152.6	0.767705	0.684728	0.805522	0.560066
152.8	0.768147	0.6851	0.805259	0.561006
153	0.768554	0.685578	0.805412	0.561601
153.2	0.768847	0.685855	0.805463	0.561585
153.4	0.768744	0.685901	0.805697	0.561839
153.6	0.769391	0.686527	0.806603	0.562184
153.8	0.769502	0.686123	0.807245	0.56248
154	0.769637	0.685812	0.807113	0.562557
154.2	0.770228	0.685576	0.807181	0.562771
154.4	0.770252	0.68539	0.807025	0.562452
154.6	0.770321	0.684586	0.807456	0.562262
154.8	0.770471	0.684349	0.807854	0.562503
155	0.771205	0.684435	0.808141	0.562614
155.2	0.771608	0.68384	0.808264	0.562591
155.4	0.771216	0.684124	0.807809	0.562798
155.6	0.771259	0.68397	0.807129	0.562881
155.8	0.771209	0.684319	0.80742	0.56298
156	0.770799	0.684629	0.807428	0.563515
156.2	0.770331	0.684781	0.807206	0.563935
156.4	0.770268	0.684903	0.806992	0.564347
156.6	0.770072	0.685675	0.806879	0.564544
156.8	0.770493	0.686435	0.806675	0.565098
157	0.769466	0.68697	0.806221	0.564885
157.2	0.769455	0.687305	0.80641	0.564723
157.4	0.769487	0.687895	0.806407	0.564802
157.6	0.769814	0.688186	0.806109	0.565205
157.8	0.769727	0.687674	0.805523	0.565251
158	0.76955	0.687687	0.804771	0.564868
158.2	0.76929	0.687811	0.804899	0.564506
158.4	0.769218	0.687667	0.805028	0.56402
158.6	0.769039	0.687912	0.805454	0.564125
158.8	0.769281	0.688022	0.805822	0.563851
159	0.76958	0.688076	0.805739	0.564054
159.2	0.769385	0.688053	0.805551	0.564414
159.4	0.769319	0.688176	0.805775	0.563879
159.6	0.769803	0.688587	0.80671	0.564408
159.8	0.769483	0.68871	0.807004	0.564005
160	0.769084	0.68871	0.807609	0.564253
160.2	0.769219	0.689252	0.807795	0.565053
160.4	0.769335	0.688832	0.80779	0.565226
160.6	0.769377	0.689227	0.807999	0.565485
160.8	0.770313	0.689592	0.808907	0.566577
161	0.770427	0.689358	0.809394	0.566692
161.2	0.771051	0.689579	0.809647	0.567262
161.4	0.7716	0.689867	0.809715	0.567938
161.6	0.771725	0.689404	0.809858	0.568189
161.8	0.772126	0.68956	0.809888	0.56852
162	0.772218	0.689647	0.809406	0.56831
162.2	0.772665	0.690333	0.810092	0.568547
162.4	0.773232	0.690782	0.810016	0.56879
162.6	0.772921	0.691171	0.810256	0.568752
162.8	0.773003	0.690502	0.810255	0.568514
163	0.773304	0.690201	0.80953	0.568877
163.2	0.773229	0.689951	0.809758	0.568968
163.4	0.773998	0.689846	0.810355	0.568575
163.6	0.773513	0.689426	0.810877	0.569196
163.8	0.773337	0.688448	0.810706	0.568747
164	0.773412	0.688614	0.811003	0.569171
164.2	0.772938	0.688399	0.810605	0.569323
164.4	0.772965	0.688102	0.810775	0.569356
164.6	0.772845	0.688392	0.810533	0.568855
164.8	0.773658	0.689089	0.811565	0.569572
165	0.773423	0.689326	0.811399	0.569487
165.2	0.773298	0.690173	0.811089	0.56963
165.4	0.774267	0.690576	0.811523	0.570161
165.6	0.774654	0.691117	0.811783	0.570284
165.8	0.775002	0.69215	0.81155	0.570554
166	0.774941	0.692327	0.81188	0.570506
166.2	0.775172	0.693313	0.81208	0.570656
166.4	0.774406	0.693337	0.811309	0.570909
166.6	0.774014	0.693393	0.811635	0.57088
166.8	0.774247	0.693328	0.811365	0.570939
167	0.774372	0.693333	0.811421	0.571211
167.2	0.774169	0.693396	0.811339	0.571213
167.4	0.773888	0.693531	0.81086	0.571412
167.6	0.773418	0.693388	0.811054	0.571455
167.8	0.773534	0.693415	0.811119	0.571813
168	0.773289	0.693973	0.810989	0.571786
168.2	0.77344	0.693841	0.811193	0.571741
168.4	0.774014	0.69392	0.811376	0.572303
168.6	0.77415	0.694068	0.811438	0.571841
168.8	0.774592	0.694345	0.812114	0.572551
169	0.775025	0.694424	0.812243	0.572977
169.2	0.775512	0.694035	0.81262	0.573133
169.4	0.776098	0.693808	0.812805	0.573533
169.6	0.77643	0.694096	0.813552	0.57355
169.8	0.776768	0.694089	0.814076	0.573376
170	0.777012	0.694266	0.814468	0.573889
170.2	0.777334	0.694836	0.814529	0.573854
170.4	0.777055	0.694616	0.814297	0.573975
170.6	0.777066	0.694675	0.81429	0.573471
170.8	0.776725	0.694802	0.814091	0.573065
171	0.776026	0.694628	0.813941	0.572857
171.2	0.775474	0.694753	0.813131	0.572314
171.4	0.774824	0.694798	0.812873	0.572062
171.6	0.774794	0.694726	0.813261	0.572004
171.8	0.774643	0.694534	0.81365	0.572316
172	0.774123	0.694379	0.81343	0.572352
172.2	0.773848	0.694004	0.813633	0.572593
172.4	0.773913	0.693959	0.813911	0.572974
172.6	0.773989	0.694265	0.814108	0.573014
172.8	0.77412	0.694715	0.81462	0.573669
173	0.774674	0.694645	0.814784	0.574383
173.2	0.774826	0.694677	0.814539	0.574537
173.4	0.774909	0.695544	0.814088	0.575224
173.6	0.775509	0.696101	0.814852	0.575768
173.8	0.776545	0.696811	0.81518	0.576722
174	0.776798	0.696973	0.814987	0.577179
174.2	0.776967	0.697244	0.81495	0.577064
174.4	0.776508	0.697366	0.814669	0.57701
174.6	0.776504	0.697494	0.814532	0.577308
174.8	0.776082	0.697703	0.814617	0.577291
175	0.775769	0.697775	0.814383	0.577197
175.2	0.7756	0.697721	0.814446	0.576558
175.4	0.775376	0.697381	0.814447	0.575892
175.6	0.775097	0.696996	0.814321	0.575727
175.8	0.775385	0.697036	0.815189	0.57593
176	0.774921	0.697107	0.814668	0.576058
176.2	0.775269	0.696998	0.814777	0.575862
176.4	0.776027	0.697032	0.815467	0.576586
176.6	0.775872	0.697151	0.814958	0.576222
176.8	0.776115	0.697152	0.815088	0.576535
177	0.776299	0.697287	0.814461	0.577204
177.2	0.77609	0.697309	0.814635	0.577556
177.4	0.776404	0.697393	0.815035	0.57776
177.6	0.776418	0.697463	0.815957	0.577952
177.8	0.776679	0.698215	0.816198	0.578319
178	0.776617	0.697844	0.815787	0.578231
178.2	0.776668	0.699198	0.815799	0.578599
178.4	0.776205	0.699258	0.815599	0.578336
178.6	0.776744	0.699464	0.81522	0.57874
178.8	0.776666	0.700672	0.815184	0.578751
179	0.77693	0.700401	0.815341	0.57846
179.2	0.776903	0.700351	0.815881	0.578212
179.4	0.776826	0.700686	0.815355	0.577921
179.6	0.77724	0.70031	0.816082	0.578548
179.8	0.777258	0.700596	0.81648	0.579111
180	0.777218	0.700507	0.815857	0.578702
180.2	0.77764	0.700209	0.816573	0.579058
180.4	0.777715	0.699991	0.816544	0.579468
180.6	0.777121	0.699685	0.816135	0.578812
180.8	0.777631	0.69957	0.817306	0.579128
181	0.777345	0.699939	0.817713	0.579398
181.2	0.777263	0.699739	0.81895	0.578957
181.4	0.777561	0.699596	0.81955	0.578929
181.6	0.777505	0.699787	0.820044	0.579439
181.8	0.777615	0.699838	0.820054	0.579743
182	0.777878	0.700193	0.819694	0.580575
182.2	0.778042	0.701114	0.819547	0.581109
182.4	0.778442	0.70097	0.819249	0.581333
182.6	0.779181	0.70149	0.818719	0.582371
182.8	0.779279	0.701221	0.818566	0.582669
183	0.77949	0.700469	0.818654	0.583243
183.2	0.778995	0.700477	0.818238	0.583624
183.4	0.778141	0.699977	0.817741	0.583577
183.6	0.778478	0.698999	0.818168	0.584214
183.8	0.777582	0.699015	0.817056	0.583975
184	0.777544	0.699151	0.816885	0.583121
184.2	0.777415	0.699272	0.816716	0.583565
184.4	0.777095	0.698764	0.816758	0.582899
184.6	0.776849	0.698218	0.817185	0.582166
184.8	0.777245	0.698641	0.817662	0.581913
185	0.777176	0.698344	0.817218	0.581443
185.2	0.777928	0.698459	0.817616	0.581454
185.4	0.778443	0.698341	0.817963	0.581726
185.6	0.779106	0.699039	0.818488	0.5817
185.8	0.779701	0.700014	0.818989	0.581974
186	0.780761	0.701352	0.819348	0.582435
186.2	0.781617	0.701664	0.820036	0.582802
186.4	0.782179	0.701997	0.820249	0.583131
186.6	0.782481	0.701997	0.820571	0.583122
186.8	0.782909	0.702123	0.821281	0.583305
187	0.783012	0.702636	0.821377	0.583776
187.2	0.782633	0.702579	0.8216	0.583474
187.4	0.782322	0.702282	0.821924	0.58345
187.6	0.781759	0.702347	0.821459	0.583647
187.8	0.781243	0.702783	0.821365	0.583209
188	0.781	0.70313	0.82149	0.582966
188.2	0.780412	0.702773	0.821149	0.583229
188.4	0.780038	0.702339	0.821174	0.58304
188.6	0.779369	0.702514	0.820417	0.583344
188.8	0.779371	0.702572	0.819549	0.58322
189	0.779261	0.702388	0.819223	0.583274
189.2	0.779514	0.703434	0.819514	0.584109
189.4	0.779414	0.703535	0.819914	0.584144
189.6	0.779863	0.704255	0.820337	0.584333
189.8	0.779899	0.704701	0.820305	0.584895
190	0.780234	0.704706	0.820812	0.585204
190.2	0.78025	0.704827	0.820969	0.585908
190.4	0.780758	0.705242	0.820948	0.58602
190.6	0.781729	0.705674	0.821633	0.586429
190.8	0.782074	0.705919	0.821905	0.586988
191	0.782159	0.705746	0.821947	0.587058
191.2	0.782016	0.705359	0.82229	0.586865
191.4	0.781257	0.704876	0.821547	0.586043
191.6	0.780847	0.704489	0.821305	0.585684
191.8	0.781169	0.704339	0.8214	0.58557
192	0.780676	0.704308	0.82045	0.585121
192.2	0.780492	0.703737	0.820593	0.585097
192.4	0.780711	0.704276	0.820727	0.585259
192.6	0.780578	0.704217	0.820632	0.585033
192.8	0.780706	0.704416	0.820579	0.585029
193	0.780337	0.705136	0.820871	0.585208
193.2	0.780426	0.704801	0.820481	0.585469
193.4	0.78045	0.704594	0.821118	0.585067
193.6	0.780316	0.70528	0.821221	0.585486
193.8	0.78054	0.705648	0.821547	0.58631
194	0.781009	0.706395	0.82241	0.586859
194.2	0.781505	0.707085	0.822388	0.587613
194.4	0.78267	0.706764	0.823222	0.587752
194.6	0.782995	0.706921	0.823799	0.588567
194.8	0.782882	0.706474	0.824056	0.58873
195	0.782714	0.706289	0.823988	0.588423
195.2	0.782036	0.705238	0.823582	0.588213
195.4	0.781587	0.704817	0.823361	0.587748
195.6	0.781383	0.704709	0.823094	0.587956
195.8	0.781279	0.704419	0.822489	0.588054
196	0.781798	0.704905	0.822539	0.587913
196.2	0.782209	0.704966	0.822914	0.588485
196.4	0.782729	0.705427	0.822623	0.589181
196.6	0.782435	0.705312	0.822135	0.588932
196.8	0.782089	0.705603	0.821816	0.589072
197	0.78215	0.705736	0.821527	0.58872
197.2	0.782097	0.705622	0.8211	0.588498
197.4	0.782765	0.706325	0.821826	0.588534
197.6	0.783121	0.706991	0.822336	0.58925
197.8	0.783445	0.707661	0.822451	0.589584
198	0.784309	0.708622	0.823306	0.589591
198.2	0.785172	0.709044	0.823313	0.589489
198.4	0.785945	0.708971	0.823851	0.589606
198.6	0.785721	0.709448	0.824055	0.589677
198.8	0.785571	0.709453	0.824502	0.589978
199	0.784808	0.70927	0.824387	0.590349
199.2	0.784353	0.708191	0.824242	0.590283
199.4	0.783897	0.708343	0.824534	0.590616
199.6	0.78384	0.708124	0.824511	0.591026
199.8	0.784885	0.707418	0.824645	0.590738
200	0.785231	0.707739	0.824894	0.59151
200.2	0.784678	0.70738	0.824713	0.591693
200.4	0.784099	0.706313	0.824702	0.591599
200.6	0.78303	0.705602	0.824805	0.591079
200.8	0.782348	0.705103	0.825091	0.590803
201	0.782346	0.705072	0.825131	0.590608
201.2	0.782145	0.704621	0.824923	0.590656
201.4	0.782711	0.704743	0.825363	0.590515
201.6	0.782233	0.704967	0.825438	0.590374
201.8	0.782022	0.705435	0.825079	0.589896
202	0.782655	0.705703	0.825217	0.589971
202.2	0.782707	0.706101	0.824268	0.589839
202.4	0.782726	0.706865	0.824084	0.58975
202.6	0.782343	0.707948	0.824016	0.589964
202.8	0.782139	0.708367	0.823809	0.590671
203	0.782423	0.708528	0.823714	0.590909
203.2	0.782703	0.70836	0.823354	0.590444
203.4	0.782674	0.70921	0.823272	0.590465
203.6	0.783278	0.708878	0.823237	0.590462
203.8	0.783517	0.708772	0.822605	0.590176
204	0.78289	0.708969	0.822674	0.590719
204.2	0.782704	0.709055	0.822965	0.590507
204.4	0.782324	0.707889	0.823009	0.590454
204.6	0.782356	0.707665	0.823489	0.590747
204.8	0.782447	0.707532	0.823687	0.590826
205	0.782762	0.707537	0.823779	0.591171
205.2	0.782956	0.707294	0.82418	0.591518
205.4	0.783268	0.707622	0.824802	0.59116
205.6	0.782993	0.70742	0.824732	0.591628
205.8	0.783867	0.707564	0.825243	0.59187
206	0.784202	0.707874	0.824878	0.592402
206.2	0.784205	0.708391	0.824963	0.592174
206.4	0.784396	0.709424	0.824973	0.592599
206.6	0.784299	0.709818	0.825421	0.592903
206.8	0.784776	0.710033	0.825717	0.592723
207	0.784934	0.710123	0.8258	0.592566
207.2	0.784214	0.71046	0.825654	0.592439
207.4	0.784429	0.710845	0.825984	0.592666
207.6	0.784051	0.710343	0.826156	0.593042
207.8	0.784087	0.710306	0.82572	0.592953
208	0.784231	0.710256	0.826253	0.592655
208.2	0.784238	0.710664	0.8263	0.592948
208.4	0.783883	0.709528	0.826389	0.592924
208.6	0.783964	0.709609	0.826178	0.593096
208.8	0.78362	0.709637	0.825986	0.592891
209	0.784555	0.709438	0.826562	0.593437
209.2	0.784614	0.709407	0.826804	0.593539
209.4	0.784766	0.709208	0.826311	0.59394
209.6	0.785563	0.709338	0.826488	0.594536
209.8	0.786293	0.709794	0.826316	0.594614
210	0.785957	0.709583	0.825716	0.594398
210.2	0.786188	0.709794	0.825866	0.594199
210.4	0.78635	0.710132	0.826001	0.594253
210.6	0.786485	0.709909	0.826629	0.593719
210.8	0.786526	0.710511	0.826237	0.593724
211	0.786267	0.710429	0.826393	0.594197
211.2	0.786486	0.710514	0.827217	0.594124
211.4	0.786838	0.710277	0.827657	0.594202
211.6	0.78652	0.710156	0.827653	0.593631
211.8	0.786766	0.710383	0.827605	0.593504
212	0.786266	0.710849	0.827675	0.593594
212.2	0.785822	0.711092	0.827439	0.593247
212.4	0.78561	0.710931	0.827102	0.592996
212.6	0.785566	0.711091	0.826754	0.593177
212.8	0.785594	0.710832	0.82701	0.593114
213	0.785936	0.710855	0.82693	0.593871
213.2	0.785192	0.711187	0.827139	0.593719
213.4	0.784965	0.711417	0.826808	0.593881
213.6	0.785494	0.712311	0.827473	0.594348
213.8	0.785281	0.712336	0.827071	0.594211
214	0.785288	0.712116	0.827389	0.594481
214.2	0.785448	0.712214	0.827439	0.594392
214.4	0.785237	0.711322	0.827905	0.594141
214.6	0.785318	0.711299	0.827965	0.593874
214.8	0.784989	0.711715	0.828092	0.594307
215	0.785415	0.711337	0.829069	0.59449
215.2	0.786313	0.711166	0.829607	0.594897
215.4	0.785976	0.710861	0.829644	0.595281
215.6	0.786161	0.710828	0.829557	0.595481
215.8	0.786327	0.710755	0.82947	0.596364
216	0.786582	0.710444	0.829426	0.596776
216.2	0.786689	0.710501	0.829547	0.597024
216.4	0.786651	0.710066	0.82903	0.597982
216.6	0.787014	0.710142	0.829142	0.598434
216.8	0.786838	0.710501	0.829253	0.598592
217	0.786288	0.710934	0.829293	0.598806
217.2	0.786497	0.7114	0.829798	0.598915
217.4	0.786476	0.711923	0.829486	0.599033
217.6	0.786773	0.711993	0.829359	0.598967
217.8	0.787252	0.711658	0.829429	0.598939
218	0.786937	0.711756	0.829019	0.598786
218.2	0.786773	0.712078	0.828373	0.59762
218.4	0.786728	0.712255	0.828746	0.597155
218.6	0.786487	0.712908	0.828376	0.596598
218.8	0.78633	0.713478	0.828292	0.597032
219	0.786706	0.713675	0.82815	0.597754
219.2	0.787213	0.713552	0.827535	0.597948
219.4	0.78646	0.713209	0.827455	0.597548
219.6	0.786748	0.713022	0.82757	0.597726
219.8	0.787426	0.713405	0.827793	0.598074
220	0.787609	0.713532	0.827914	0.598942
220.2	0.786726	0.71365	0.827319	0.59886
220.4	0.786476	0.713728	0.826666	0.59884
220.6	0.786602	0.714375	0.827324	0.599056
220.8	0.786514	0.714809	0.827882	0.599347
221	0.785646	0.71421	0.828064	0.59913
221.2	0.785574	0.713855	0.828508	0.598995
221.4	0.785259	0.713565	0.82858	0.598628
221.6	0.78586	0.713097	0.828958	0.598578
221.8	0.786196	0.712911	0.828733	0.598599
222	0.786	0.713279	0.829171	0.598291
222.2	0.786617	0.713602	0.829125	0.597525
222.4	0.786572	0.713068	0.82947	0.597561
222.6	0.786734	0.713311	0.829334	0.597586
222.8	0.786939	0.713407	0.828921	0.597985
223	0.787609	0.713298	0.828847	0.598282
223.2	0.788182	0.712859	0.828886	0.59782
223.4	0.787833	0.713554	0.82914	0.598106
223.6	0.788036	0.713828	0.829027	0.598346
223.8	0.788449	0.71477	0.829094	0.599083
224	0.788005	0.715266	0.828289	0.599697
224.2	0.787625	0.715816	0.828261	0.599411
224.4	0.78787	0.716517	0.828482	0.599919
224.6	0.787493	0.716804	0.828719	0.600129
224.8	0.787487	0.717155	0.828905	0.600328
225	0.786165	0.717168	0.828842	0.600038
225.2	0.785844	0.717335	0.828794	0.599948
225.4	0.786201	0.71717	0.828638	0.599817
225.6	0.786763	0.716967	0.828609	0.599576
225.8	0.786293	0.716571	0.828451	0.599199
226	0.786782	0.716458	0.829822	0.59935
226.2	0.787284	0.715659	0.829431	0.598912
226.4	0.787296	0.714579	0.82965	0.599019
226.6	0.787874	0.714397	0.829823	0.598768
226.8	0.787408	0.713702	0.82962	0.599004
227	0.787973	0.713424	0.830156	0.599074
227.2	0.787531	0.713187	0.830077	0.59931
227.4	0.787722	0.713635	0.83048	0.599723
227.6	0.787877	0.712544	0.830766	0.599701
227.8	0.788044	0.713337	0.830665	0.600044
228	0.78813	0.71373	0.830677	0.600625
228.2	0.788348	0.71381	0.831402	0.600798
228.4	0.788188	0.713958	0.831139	0.601216
228.6	0.78795	0.714482	0.831329	0.601542
228.8	0.78833	0.715115	0.83158	0.602054
229	0.787561	0.715434	0.831429	0.602372
229.2	0.787482	0.715282	0.831093	0.602395
229.4	0.787662	0.715299	0.830909	0.603071
229.6	0.787382	0.715267	0.830733	0.603175
229.8	0.787185	0.715468	0.830577	0.603503
230	0.787223	0.715194	0.830454	0.603435
230.2	0.787147	0.714639	0.830056	0.60328
230.4	0.787384	0.714762	0.830024	0.603432
230.6	0.787059	0.714475	0.829674	0.602841
230.8	0.786394	0.714149	0.829017	0.602861
231	0.786784	0.714173	0.828593	0.602511
231.2	0.786941	0.714018	0.828258	0.602486
231.4	0.78743	0.71332	0.828821	0.602
231.6	0.787496	0.713346	0.828355	0.601637
231.8	0.788038	0.714111	0.828568	0.601454
232	0.788768	0.714388	0.829536	0.601673
232.2	0.789066	0.714711	0.829939	0.601351
232.4	0.789122	0.71514	0.830081	0.601386
232.6	0.78912	0.715731	0.830411	0.601507
232.8	0.789175	0.715445	0.830397	0.601327
233	0.789036	0.715664	0.830536	0.601743
233.2	0.789272	0.716164	0.830443	0.601854
233.4	0.788505	0.716297	0.830261	0.602278
233.6	0.787902	0.716046	0.830846	0.601984
233.8	0.787697	0.716426	0.831142	0.601768
234	0.786775	0.715845	0.83118	0.601076
234.2	0.786385	0.715587	0.831017	0.600978
234.4	0.786112	0.716076	0.831042	0.601321
234.6	0.785792	0.715095	0.830804	0.601546
234.8	0.786108	0.715412	0.830584	0.602039
235	0.786116	0.715422	0.830073	0.601914
235.2	0.78648	0.715349	0.830346	0.601807
235.4	0.786386	0.715181	0.830955	0.601984
235.6	0.786989	0.71626	0.831148	0.602433
235.8	0.786973	0.716032	0.831283	0.602611
236	0.787147	0.716731	0.831457	0.603174
236.2	0.787249	0.716453	0.831614	0.603907
236.4	0.787304	0.716271	0.831167	0.604146
236.6	0.787098	0.716497	0.831229	0.604531
236.8	0.787709	0.716873	0.831835	0.604657
237	0.787522	0.717175	0.832038	0.604827
237.2	0.787467	0.717475	0.832115	0.604223
237.4	0.787122	0.717341	0.83249	0.603886
237.6	0.787392	0.717314	0.832937	0.603044
237.8	0.787394	0.717244	0.832644	0.602548
238	0.78741	0.71686	0.832492	0.602552
238.2	0.787738	0.716731	0.832166	0.602315
238.4	0.788308	0.717061	0.832633	0.602357
238.6	0.788741	0.716274	0.831687	0.601827
238.8	0.788804	0.716683	0.831112	0.600923
239	0.788716	0.716827	0.830913	0.600593
239.2	0.78897	0.717001	0.831152	0.600613
239.4	0.788425	0.716907	0.831023	0.600874
239.6	0.788523	0.716667	0.830309	0.600991
239.8	0.787972	0.716102	0.829546	0.601186
240	0.788222	0.716497	0.829535	0.602035
240.2	0.788309	0.716286	0.829675	0.602652
240.4	0.788091	0.716467	0.829304	0.602776
240.6	0.787288	0.715968	0.829482	0.602684
240.8	0.78737	0.716306	0.830183	0.603344
241	0.786392	0.715963	0.830359	0.603928
241.2	0.786777	0.715875	0.830384	0.603901
241.4	0.786955	0.715351	0.830172	0.604607
241.6	0.787034	0.714437	0.830141	0.604789
241.8	0.787242	0.713936	0.830725	0.605717
242	0.787613	0.713794	0.831305	0.605802
242.2	0.788011	0.713584	0.831285	0.605405
242.4	0.787978	0.713686	0.831411	0.605101
242.6	0.78831	0.713731	0.83071	0.604872
242.8	0.788945	0.713777	0.831708	0.605053
243	0.789461	0.714585	0.831881	0.605092
243.2	0.790194	0.715148	0.831809	0.604802
243.4	0.790075	0.715524	0.831734	0.604438
243.6	0.79051	0.715868	0.831455	0.604813
243.8	0.790613	0.716835	0.831567	0.604903
244	0.79119	0.718298	0.831465	0.605435
244.2	0.790877	0.718494	0.831672	0.605345
244.4	0.790351	0.718519	0.831664	0.605066
244.6	0.789814	0.718803	0.831703	0.605045
244.8	0.789571	0.719962	0.832007	0.6059
245	0.789032	0.719683	0.832037	0.606305
245.2	0.788634	0.719225	0.830966	0.605809
245.4	0.788398	0.719218	0.83086	0.606253
245.6	0.788187	0.718776	0.831233	0.606194
245.8	0.78768	0.718895	0.83137	0.606241
246	0.786886	0.718354	0.831225	0.605968
246.2	0.786921	0.717591	0.83125	0.605901
246.4	0.786109	0.717057	0.830607	0.605204
246.6	0.786482	0.717164	0.83022	0.605236
246.8	0.787038	0.717117	0.830759	0.605055
247	0.787517	0.717745	0.830516	0.60518
247.2	0.788313	0.717812	0.830762	0.60523
247.4	0.788321	0.717811	0.830358	0.605614
247.6	0.789068	0.71846	0.830671	0.606575
247.8	0.789503	0.718483	0.830879	0.606718
248	0.789748	0.719582	0.83098	0.607033
248.2	0.789755	0.719376	0.831205	0.606713
248.4	0.790244	0.720498	0.831058	0.607003
248.6	0.790525	0.721125	0.830995	0.607022
248.8	0.79049	0.721251	0.830924	0.607392
249	0.789799	0.720917	0.831049	0.607174
249.2	0.789159	0.720857	0.83046	0.606656
249.4	0.789257	0.720656	0.831243	0.606784
249.6	0.788317	0.719883	0.831406	0.606845
249.8	0.787203	0.719059	0.83148	0.606643
250	0.786334	0.718322	0.831659	0.606671
250.2	0.786257	0.718162	0.831771	0.606459
250.4	0.785816	0.717661	0.832017	0.606279
250.6	0.78565	0.718033	0.83194	0.606578
250.8	0.78623	0.717701	0.832965	0.606724
251	0.786884	0.716992	0.833364	0.607342
251.2	0.787524	0.716958	0.83338	0.607443
251.4	0.788104	0.717184	0.833417	0.607946
251.6	0.789064	0.717509	0.833748	0.608216
251.8	0.789399	0.717401	0.833498	0.608105
252	0.790253	0.718461	0.833471	0.608133
252.2	0.791529	0.719063	0.833841	0.608496
252.4	0.792234	0.719677	0.833867	0.60847
252.6	0.793001	0.719936	0.834325	0.608441
252.8	0.792783	0.719856	0.834042	0.608492
253	0.792047	0.719953	0.833484	0.607971
253.2	0.791658	0.719952	0.833114	0.607742
253.4	0.790913	0.719611	0.832884	0.607961
253.6	0.789593	0.719639	0.832516	0.607947
253.8	0.788839	0.71973	0.832257	0.608258
254	0.787777	0.719424	0.832186	0.607953
254.2	0.787331	0.718745	0.832386	0.607737
254.4	0.78682	0.718083	0.83247	0.607633
254.6	0.786211	0.718181	0.832074	0.607289
254.8	0.786248	0.717956	0.83261	0.606922
255	0.786768	0.717931	0.832568	0.606749
255.2	0.786762	0.717861	0.83241	0.606022
255.4	0.786891	0.718357	0.832632	0.606052
255.6	0.787617	0.718902	0.832775	0.606162
255.8	0.787508	0.718932	0.833128	0.606083
256	0.788346	0.719523	0.833464	0.607006
256.2	0.789739	0.72015	0.834138	0.607457
256.4	0.790376	0.720414	0.834523	0.60755
256.6	0.790796	0.721205	0.834593	0.607656
256.8	0.790216	0.721486	0.834123	0.607369
257	0.790383	0.721779	0.833926	0.607144
257.2	0.790154	0.721738	0.834229	0.607467
257.4	0.790134	0.721378	0.83427	0.607955
257.6	0.790308	0.722075	0.834517	0.608565
257.8	0.789814	0.721649	0.834832	0.608705
258	0.789616	0.720783	0.835079	0.608046
258.2	0.789789	0.720793	0.835195	0.608501
258.4	0.78956	0.720935	0.834769	0.608555
258.6	0.789777	0.72074	0.835215	0.608454
258.8	0.789586	0.720618	0.834893	0.608175
259	0.7897	0.720209	0.834562	0.608203
259.2	0.789987	0.719939	0.834544	0.608569
259.4	0.789985	0.720579	0.83452	0.609054
259.6	0.790513	0.720724	0.834463	0.609526
259.8	0.790756	0.720971	0.834723	0.61016
260	0.791028	0.721307	0.834545	0.610745
260.2	0.790983	0.721437	0.834559	0.610257
260.4	0.790982	0.721741	0.835034	0.610158
260.6	0.790619	0.72177	0.834551	0.609824
260.8	0.790626	0.721734	0.834677	0.60977
261	0.790492	0.72145	0.834521	0.609694
261.2	0.789985	0.721427	0.834602	0.609333
261.4	0.79024	0.721365	0.834945	0.60939
261.6	0.789469	0.721226	0.834978	0.608986
261.8	0.78818	0.720285	0.835534	0.608287
262	0.78808	0.720244	0.835117	0.608496
262.2	0.787639	0.720693	0.834857	0.608755
262.4	0.787454	0.720354	0.835272	0.608614
262.6	0.787472	0.720551	0.835325	0.60842
262.8	0.787243	0.720377	0.83497	0.608326
263	0.787608	0.719891	0.835197	0.608566
263.2	0.787556	0.720145	0.835174	0.608483
263.4	0.787415	0.720486	0.835148	0.608279
263.6	0.78766	0.720789	0.835837	0.608834
263.8	0.788219	0.721149	0.836245	0.60929
264	0.787932	0.720321	0.836093	0.609228
264.2	0.788211	0.720659	0.835883	0.609271
264.4	0.789021	0.721033	0.836029	0.609652
264.6	0.789625	0.721163	0.836059	0.609778
264.8	0.790115	0.722001	0.835854	0.609981
265	0.790447	0.722651	0.83579	0.610307
265.2	0.790715	0.723027	0.835986	0.61019
265.4	0.79048	0.723212	0.836195	0.610732
265.6	0.789546	0.722883	0.83626	0.610401
265.8	0.789207	0.723371	0.836191	0.610809
266	0.78906	0.72378	0.83553	0.611364
266.2	0.788482	0.723596	0.835659	0.611189
266.4	0.788244	0.722783	0.835645	0.611138
266.6	0.788125	0.722763	0.834831	0.611158
266.8	0.788128	0.721721	0.834747	0.610795
267	0.787328	0.720649	0.833582	0.61053
267.2	0.787	0.720875	0.833174	0.610727
267.4	0.787626	0.720879	0.83346	0.610962
267.6	0.787696	0.720321	0.833417	0.61126
267.8	0.788754	0.720078	0.833298	0.611348
268	0.789186	0.719818	0.833225	0.611418
268.2	0.790239	0.720224	0.833282	0.611289
268.4	0.790871	0.720462	0.833747	0.611291
268.6	0.791211	0.720984	0.833999	0.611157
268.8	0.791596	0.721434	0.834372	0.611036
269	0.79152	0.721538	0.835011	0.611193
269.2	0.790938	0.722139	0.835239	0.611041
269.4	0.790488	0.722415	0.836214	0.61067
269.6	0.790493	0.722289	0.836603	0.610574
269.8	0.789961	0.72239	0.83622	0.610183
270	0.789281	0.721487	0.835867	0.609923
270.2	0.788798	0.720868	0.835524	0.609189
270.4	0.788859	0.720787	0.835015	0.608937
270.6	0.789111	0.721054	0.834904	0.608902
270.8	0.789	0.720896	0.834659	0.608965
271	0.788647	0.721125	0.834201	0.609323
271.2	0.789913	0.721958	0.835223	0.610303
271.4	0.789924	0.72188	0.835029	0.61036
271.6	0.790345	0.721634	0.834808	0.611423
271.8	0.791012	0.72188	0.835248	0.611996
272	0.791227	0.72169	0.835349	0.612445
272.2	0.791635	0.72118	0.835973	0.612788
272.4	0.790893	0.721152	0.83575	0.613047
272.6	0.791032	0.721246	0.836048	0.613174
272.8	0.791395	0.72071	0.836868	0.613219
273	0.791396	0.721173	0.836988	0.613835
273.2	0.791734	0.721754	0.837334	0.614047
273.4	0.791819	0.721546	0.837786	0.613831
273.6	0.791325	0.721279	0.836667	0.613584
273.8	0.790486	0.720922	0.835985	0.61261
274	0.790382	0.720774	0.835653	0.612312
274.2	0.790031	0.721409	0.835083	0.611683
274.4	0.789995	0.722094	0.835161	0.611846
274.6	0.789187	0.722397	0.834726	0.611831
274.8	0.788719	0.722677	0.834526	0.612028
275	0.788334	0.723152	0.83459	0.611694
275.2	0.788609	0.723529	0.834389	0.611981
275.4	0.788207	0.723056	0.833467	0.611564
275.6	0.78845	0.722671	0.833271	0.612108
275.8	0.788661	0.722662	0.833416	0.611921
276	0.789003	0.722418	0.833538	0.61225
276.2	0.789275	0.722412	0.833626	0.612467
276.4	0.789486	0.722126	0.833661	0.612535
276.6	0.790144	0.722058	0.834346	0.613454
276.8	0.790847	0.721743	0.835152	0.613837
277	0.791471	0.72164	0.835312	0.613677
277.2	0.792216	0.721519	0.835703	0.614204
277.4	0.792212	0.721163	0.835886	0.614097
277.6	0.792283	0.720938	0.836153	0.614177
277.8	0.792595	0.720595	0.837129	0.613896
278	0.792571	0.72098	0.837552	0.614327
278.2	0.792097	0.721436	0.837466	0.614158
278.4	0.791813	0.721498	0.837618	0.614065
278.6	0.79092	0.721233	0.837031	0.613322
278.8	0.791069	0.721703	0.837423	0.612943
279	0.790239	0.721484	0.836621	0.612208
279.2	0.790408	0.721522	0.836161	0.612142
279.4	0.790489	0.721314	0.835742	0.611709
279.6	0.790083	0.721156	0.835407	0.611745
279.8	0.789998	0.721565	0.835225	0.61178
280	0.790149	0.721594	0.834875	0.611976
280.2	0.789969	0.72193	0.834351	0.612169
280.4	0.790001	0.721931	0.834618	0.612249
280.6	0.789811	0.722558	0.834517	0.613125
280.8	0.790127	0.722526	0.83485	0.613026
281	0.79025	0.722346	0.834566	0.612774
281.2	0.790371	0.722277	0.835273	0.613556
281.4	0.790447	0.722254	0.835379	0.61325
281.6	0.790804	0.722125	0.836071	0.613393
281.8	0.790545	0.72157	0.836747	0.613183
282	0.790335	0.721357	0.837081	0.613062
282.2	0.790128	0.720953	0.837103	0.61276
282.4	0.790074	0.720613	0.837331	0.612531
282.6	0.789589	0.719875	0.83759	0.611609
282.8	0.789305	0.719589	0.837743	0.611736
283	0.788476	0.718672	0.837533	0.611842
283.2	0.789382	0.7189	0.837798	0.612227
283.4	0.789256	0.719368	0.837683	0.612156
283.6	0.789055	0.718973	0.837712	0.612038
283.8	0.789183	0.719404	0.837479	0.612208
284	0.789609	0.719937	0.837442	0.612484
284.2	0.789694	0.720694	0.837198	0.613061
284.4	0.790045	0.72142	0.837011	0.613197
284.6	0.79033	0.722131	0.836737	0.613679
284.8	0.79096	0.722907	0.836825	0.614092
285	0.791175	0.723717	0.836341	0.613786
285.2	0.790919	0.723895	0.836492	0.613787
285.4	0.791197	0.724296	0.835831	0.61348
285.6	0.791275	0.723961	0.83597	0.613557
285.8	0.791541	0.723373	0.836244	0.613854
286	0.791454	0.723246	0.836312	0.614027
286.2	0.791062	0.722845	0.836474	0.614453
286.4	0.791399	0.721981	0.837059	0.61447
286.6	0.790987	0.720979	0.836579	0.613817
286.8	0.79128	0.720507	0.837025	0.614693
287	0.79171	0.719751	0.8378	0.614354
287.2	0.792058	0.719537	0.838184	0.614998
287.4	0.791558	0.719112	0.838211	0.614435
287.6	0.791479	0.718627	0.838696	0.614914
287.8	0.791552	0.718656	0.838689	0.615322
288	0.791493	0.71903	0.839393	0.615519
288.2	0.791517	0.719782	0.838882	0.616054
288.4	0.79177	0.72016	0.838808	0.615901
288.6	0.792005	0.720866	0.838813	0.616115
288.8	0.791708	0.721446	0.838125	0.616001
289	0.791139	0.721756	0.837697	0.61541
289.2	0.791219	0.722101	0.837327	0.615077
289.4	0.791333	0.722705	0.836924	0.61481
289.6	0.791867	0.722511	0.837052	0.615276
289.8	0.791835	0.722705	0.836856	0.615315
290	0.791226	0.722426	0.836518	0.614749
290.2	0.791337	0.721649	0.836876	0.614456
290.4	0.790873	0.721072	0.836569	0.61378
290.6	0.79009	0.720936	0.836047	0.612763
290.8	0.789982	0.720745	0.836509	0.613082
291	0.789706	0.720129	0.836459	0.612605
291.2	0.789238	0.720116	0.836592	0.612701
291.4	0.78947	0.720043	0.836313	0.612337
291.6	0.789298	0.720646	0.836396	0.613065
291.8	0.789133	0.7209	0.836288	0.612892
292	0.788406	0.721095	0.835955	0.612558
292.2	0.788408	0.721224	0.834913	0.612645
292.4	0.788449	0.720612	0.834722	0.612794
292.6	0.788522	0.721098	0.834149	0.613319
292.8	0.788145	0.720965	0.833629	0.612496
293	0.788808	0.721702	0.833866	0.612667
293.2	0.789628	0.722199	0.833826	0.612662
293.4	0.78952	0.722432	0.834107	0.613079
293.6	0.790056	0.722878	0.834441	0.613479
293.8	0.789364	0.723589	0.834503	0.612847
294	0.789564	0.72374	0.835378	0.61294
294.2	0.789401	0.724013	0.835861	0.612841
294.4	0.78885	0.724399	0.836341	0.612506
294.6	0.788796	0.72431	0.836758	0.612635
294.8	0.789114	0.724294	0.836756	0.61302
295	0.789817	0.724034	0.837368	0.612875
295.2	0.789793	0.724561	0.838171	0.613036
295.4	0.789531	0.724437	0.838007	0.612989
295.6	0.789318	0.723944	0.837711	0.612724
295.8	0.789137	0.723849	0.837635	0.61218
296	0.789384	0.723294	0.837411	0.611853
296.2	0.790029	0.723157	0.837366	0.612054
296.4	0.790006	0.722872	0.837631	0.61249
296.6	0.790446	0.722957	0.837564	0.612417
296.8	0.79006	0.722027	0.837378	0.612102
297	0.790285	0.72241	0.837062	0.613601
297.2	0.790281	0.722255	0.837383	0.614087
297.4	0.78955	0.722507	0.83707	0.6144
297.6	0.789146	0.722896	0.837306	0.614433
297.8	0.78886	0.723311	0.837768	0.614941
298	0.789152	0.72319	0.837688	0.61566
298.2	0.789036	0.722961	0.837108	0.615971
298.4	0.789524	0.722623	0.837119	0.616169
298.6	0.789486	0.722176	0.83654	0.61655
298.8	0.789367	0.721428	0.836289	0.616814
299	0.789592	0.72164	0.836699	0.617452
299.2	0.789169	0.721696	0.836549	0.617375
299.4	0.789335	0.720774	0.836646	0.617336
299.6	0.789729	0.720787	0.836543	0.617849
299.8	0.790042	0.720773	0.836952	0.617144
300	0.791109	0.720814	0.837735	0.616993
300.2	0.791194	0.721148	0.837936	0.616926
300.4	0.791232	0.721135	0.838319	0.616842
300.6	0.791843	0.721028	0.838578	0.616818
300.8	0.791559	0.721008	0.838213	0.616858
301	0.792101	0.721388	0.838494	0.617361
301.2	0.79173	0.721398	0.83911	0.61646
301.4	0.790925	0.721576	0.838449	0.615809
301.6	0.790879	0.721869	0.83856	0.61563
301.8	0.790707	0.722304	0.837711	0.615474
302	0.790632	0.722018	0.836857	0.614983
302.2	0.790331	0.722454	0.836361	0.614833
302.4	0.790494	0.72281	0.835684	0.614628
302.6	0.78979	0.722399	0.835693	0.614022
302.8	0.789507	0.722284	0.835457	0.613915
303	0.789052	0.722926	0.835368	0.614349
303.2	0.788611	0.722555	0.835069	0.614108
303.4	0.787919	0.722394	0.835173	0.614259
303.6	0.787779	0.722628	0.835191	0.614228
303.8	0.788002	0.722227	0.835873	0.613146
304	0.788626	0.722965	0.835795	0.613729
304.2	0.789242	0.723248	0.835828	0.614553
304.4	0.790249	0.723018	0.836135	0.614945
304.6	0.790975	0.722881	0.836055	0.61519
304.8	0.79096	0.722871	0.835825	0.615394
305	0.791194	0.722743	0.836208	0.616008
305.2	0.790329	0.723019	0.836122	0.615998
305.4	0.790303	0.72303	0.835717	0.616004
305.6	0.790423	0.72344	0.83555	0.616095
305.8	0.789783	0.723088	0.835484	0.615888
306	0.789475	0.723141	0.835992	0.615885
306.2	0.788756	0.723308	0.835783	0.615613
306.4	0.788655	0.722962	0.836091	0.615162
306.6	0.788225	0.722975	0.836701	0.614832
306.8	0.787723	0.723173	0.836743	0.614919
307	0.786627	0.722845	0.837145	0.614667
307.2	0.786788	0.722966	0.837452	0.614306
307.4	0.786144	0.723406	0.83769	0.613887
307.6	0.786431	0.723062	0.837923	0.614228
307.8	0.786935	0.723122	0.837991	0.614008
308	0.787614	0.722924	0.837607	0.614613
308.2	0.788201	0.722661	0.837854	0.614731
308.4	0.788369	0.722141	0.837437	0.614505
308.6	0.788703	0.722515	0.837507	0.614245
308.8	0.788932	0.722895	0.837156	0.614539
309	0.788736	0.723042	0.836504	0.614724
309.2	0.789362	0.723459	0.836612	0.614701
309.4	0.790098	0.723682	0.836531	0.614956
309.6	0.79016	0.7237	0.836633	0.615106
309.8	0.790236	0.723394	0.837073	0.615069
310	0.790334	0.723339	0.836875	0.614705
310.2	0.790553	0.723048	0.836591	0.614296
310.4	0.790668	0.723311	0.83711	0.614908
310.6	0.79052	0.723876	0.836922	0.615279
310.8	0.790446	0.723851	0.837543	0.615319
311	0.790311	0.724073	0.837321	0.61568
311.2	0.790334	0.724774	0.837368	0.616118
311.4	0.789974	0.724223	0.837161	0.615729
311.6	0.790252	0.724004	0.837062	0.616535
311.8	0.789991	0.72434	0.837112	0.616716
312	0.79002	0.723718	0.837225	0.616502
312.2	0.789707	0.724418	0.837319	0.616424
312.4	0.79018	0.724212	0.837521	0.616379
312.6	0.790373	0.724174	0.838364	0.616881
312.8	0.790032	0.723928	0.837924	0.617252
313	0.789746	0.723427	0.837847	0.617339
313.2	0.79057	0.72357	0.838513	0.617715
313.4	0.790251	0.722895	0.838417	0.617548
313.6	0.790537	0.722949	0.839377	0.617866
313.8	0.790553	0.723373	0.839547	0.61771
314	0.790217	0.722489	0.839249	0.617362
314.2	0.790028	0.722191	0.839226	0.617517
314.4	0.789656	0.722452	0.839167	0.617869
314.6	0.789106	0.722029	0.838804	0.617584
314.8	0.789029	0.722452	0.839044	0.617771
315	0.788389	0.722189	0.838065	0.61733
315.2	0.788123	0.7221	0.837961	0.61669
315.4	0.788329	0.722324	0.837796	0.616267
315.6	0.788289	0.722791	0.837343	0.616498
315.8	0.787984	0.722761	0.837061	0.615918
316	0.787946	0.722704	0.836561	0.615133
316.2	0.788427	0.72323	0.836611	0.615586
316.4	0.788958	0.723347	0.836192	0.615405
316.6	0.788355	0.722996	0.835763	0.615437
316.8	0.788088	0.722953	0.835132	0.614748
317	0.788374	0.722893	0.834661	0.615005
317.2	0.788497	0.723151	0.834975	0.615349
317.4	0.789281	0.722762	0.835503	0.615652
317.6	0.789761	0.723414	0.836005	0.616439
317.8	0.789477	0.723017	0.836001	0.616173
318	0.789454	0.722563	0.836204	0.616924
318.2	0.789421	0.7224	0.835938	0.61699
318.4	0.789523	0.72272	0.836038	0.617677
318.6	0.789458	0.722699	0.836709	0.617852
318.8	0.789498	0.722948	0.837138	0.618069
319	0.789688	0.722634	0.837323	0.618158
319.2	0.790362	0.722552	0.837675	0.618358
319.4	0.790027	0.722973	0.83751	0.617937
319.6	0.790368	0.723042	0.837775	0.617753
319.8	0.79075	0.723671	0.838047	0.61766
320	0.79043	0.72374	0.837539	0.617703
320.2	0.790874	0.724209	0.837548	0.617671
320.4	0.79013	0.724976	0.837242	0.617288
320.6	0.789545	0.724389	0.836899	0.616932
320.8	0.788814	0.724658	0.836409	0.616436
321	0.788596	0.724755	0.836218	0.616382
321.2	0.788097	0.724554	0.836398	0.615988
321.4	0.788147	0.724021	0.836027	0.615797
321.6	0.787388	0.724231	0.83602	0.615588
321.8	0.787428	0.723836	0.836255	0.615777
322	0.787379	0.724026	0.836159	0.616086
322.2	0.787569	0.723297	0.835767	0.616089
322.4	0.787595	0.723531	0.836151	0.616571
322.6	0.787876	0.723491	0.836169	0.616207
322.8	0.787767	0.723013	0.836094	0.615977
323	0.788372	0.722894	0.83628	0.616521
323.2	0.788832	0.722194	0.836043	0.616117
323.4	0.788919	0.722894	0.836316	0.616065
323.6	0.789995	0.72316	0.837084	0.61648
323.8	0.790196	0.722951	0.837142	0.616331
324	0.790284	0.72251	0.837353	0.616433
324.2	0.7907	0.723204	0.837857	0.61641
324.4	0.790613	0.72347	0.838402	0.61652
324.6	0.790767	0.723253	0.837928	0.616481
324.8	0.790644	0.723921	0.837569	0.616009
325	0.790566	0.72427	0.837762	0.615923
325.2	0.790099	0.724456	0.837132	0.615999
325.4	0.789737	0.724267	0.836462	0.61602
325.6	0.789785	0.724623	0.836994	0.616351
325.8	0.790086	0.72419	0.836621	0.616805
326	0.789712	0.724365	0.836481	0.616551
326.2	0.78931	0.724314	0.836261	0.6167
326.4	0.788656	0.724447	0.836304	0.616193
326.6	0.788463	0.724557	0.836196	0.616198
326.8	0.78809	0.724308	0.836615	0.616467
327	0.787933	0.724041	0.836248	0.61688
327.2	0.788247	0.723516	0.835999	0.616577
327.4	0.787886	0.723361	0.836293	0.616751
327.6	0.788186	0.722571	0.836215	0.616649
327.8	0.788889	0.722198	0.836592	0.616746
328	0.789431	0.722293	0.837098	0.61762
328.2	0.789685	0.722425	0.837739	0.617894
328.4	0.789871	0.722049	0.838087	0.617668
328.6	0.789877	0.721922	0.837925	0.617852
328.8	0.789943	0.722175	0.838029	0.617211
329	0.790021	0.722251	0.838292	0.617272
329.2	0.790316	0.722293	0.8379	0.616917
329.4	0.790805	0.722254	0.838052	0.616719
329.6	0.791086	0.722813	0.838031	0.617085
329.8	0.791419	0.723244	0.838002	0.617326
330	0.791111	0.724033	0.838285	0.617183
330.2	0.790821	0.724123	0.838354	0.617102
330.4	0.790544	0.724042	0.838533	0.616739
330.6	0.790556	0.724188	0.838029	0.616864
330.8	0.789975	0.724482	0.837974	0.616875
331	0.788959	0.723912	0.837052	0.616543
331.2	0.789198	0.723759	0.836582	0.616422
331.4	0.788272	0.723442	0.836413	0.616429
331.6	0.788413	0.723224	0.83629	0.616833
331.8	0.787616	0.723079	0.835984	0.617444
332	0.786797	0.722769	0.835811	0.61726
332.2	0.786807	0.722166	0.836285	0.617295
332.4	0.786233	0.722358	0.836276	0.616979
332.6	0.785971	0.722217	0.83675	0.61658
332.8	0.785885	0.721825	0.836683	0.615896
333	0.786106	0.722346	0.836461	0.615866
333.2	0.786718	0.722971	0.836522	0.615735
333.4	0.787036	0.723649	0.836469	0.616394
333.6	0.78747	0.723832	0.836379	0.616997
333.8	0.788029	0.723964	0.837119	0.617548
334	0.788175	0.724444	0.83722	0.6172
334.2	0.789302	0.724454	0.838296	0.617603
334.4	0.789797	0.724883	0.838402	0.617546
334.6	0.789965	0.72507	0.838305	0.617642
334.8	0.789888	0.725317	0.838735	0.617717
335	0.789506	0.725312	0.838045	0.617301
335.2	0.789694	0.725108	0.837468	0.61708
335.4	0.789139	0.724871	0.837716	0.617266
335.6	0.788557	0.724035	0.836984	0.617252
335.8	0.787851	0.723612	0.836257	0.617213
336	0.787552	0.723076	0.836268	0.616818
336.2	0.787741	0.722858	0.836451	0.61735
336.4	0.787144	0.722954	0.836595	0.617151
336.6	0.785937	0.721922	0.835886	0.616349
336.8	0.784716	0.721464	0.834787	0.616112
337	0.784684	0.722174	0.834934	0.616129
337.2	0.784684	0.722005	0.835597	0.616292
337.4	0.784849	0.72202	0.835578	0.616832
337.6	0.785006	0.721485	0.835622	0.61703
337.8	0.785398	0.722323	0.835993	0.617821
338	0.786451	0.723073	0.836333	0.617821
338.2	0.787518	0.723444	0.837212	0.61874
338.4	0.787642	0.72425	0.836973	0.618832
338.6	0.788382	0.724847	0.837489	0.618641
338.8	0.788912	0.725086	0.837376	0.618423
339	0.788711	0.725201	0.836754	0.617998
339.2	0.789296	0.724277	0.836732	0.617954
339.4	0.789373	0.724553	0.836625	0.618397
339.6	0.789304	0.724551	0.836216	0.61868
339.8	0.789748	0.724585	0.836272	0.618989
340	0.789911	0.724253	0.836483	0.619089
340.2	0.790314	0.724158	0.836643	0.619008
340.4	0.789764	0.723801	0.836679	0.618511
340.6	0.788556	0.723123	0.835949	0.617616
340.8	0.788168	0.722671	0.83605	0.616915
341	0.788279	0.722954	0.836566	0.617056
341.2	0.788392	0.722737	0.837092	0.617375
341.4	0.788764	0.722882	0.837325	0.617913
341.6	0.788217	0.72245	0.836919	0.617995
341.8	0.788474	0.722639	0.837168	0.618033
342	0.788734	0.722695	0.837302	0.617682
342.2	0.788963	0.722974	0.837612	0.618314
342.4	0.78923	0.7234	0.837821	0.618137
342.6	0.789599	0.723163	0.838072	0.617749
342.8	0.789164	0.723086	0.837422	0.617679
343	0.788858	0.72308	0.837398	0.617923
343.2	0.788556	0.723238	0.837365	0.618011
343.4	0.788496	0.723423	0.837083	0.618459
343.6	0.788644	0.723392	0.83732	0.618952
343.8	0.78862	0.723134	0.836728	0.618627
344	0.788525	0.722689	0.836609	0.618135
344.2	0.787943	0.722537	0.836209	0.617414
344.4	0.787891	0.722563	0.835871	0.616838
344.6	0.787186	0.721805	0.83537	0.616571
344.8	0.787207	0.722096	0.835693	0.616599
345	0.787245	0.72279	0.836035	0.617139
345.2	0.787411	0.72275	0.836078	0.616894
345.4	0.786825	0.72207	0.8357	0.616829
345.6	0.786382	0.721523	0.835167	0.615758
345.8	0.786762	0.721927	0.835852	0.615968
346	0.787039	0.722576	0.836055	0.615952
346.2	0.787512	0.723091	0.836787	0.616149
346.4	0.787182	0.723113	0.837518	0.615941
346.6	0.787262	0.723464	0.838055	0.616193
346.8	0.78718	0.724839	0.838241	0.616614
347	0.786984	0.725136	0.838745	0.616835
347.2	0.786864	0.725314	0.838227	0.616685
347.4	0.787455	0.724939	0.838653	0.616888
347.6	0.787036	0.724932	0.838271	0.617458
347.8	0.786555	0.72488	0.837987	0.617086
348	0.786305	0.724345	0.837777	0.616816
348.2	0.785941	0.724592	0.837024	0.616883
348.4	0.786595	0.724334	0.837042	0.616848
348.6	0.785769	0.723743	0.836157	0.616822
348.8	0.785947	0.72369	0.836328	0.616458
349	0.785472	0.722969	0.835604	0.616379
349.2	0.785596	0.722773	0.835097	0.616538
349.4	0.785205	0.721456	0.834946	0.61649
349.6	0.785665	0.721752	0.835649	0.616184
349.8	0.785992	0.721646	0.836194	0.616617
350	0.785876	0.721665	0.83604	0.616053
350.2	0.785912	0.721814	0.836464	0.616178
350.4	0.786246	0.721581	0.836769	0.616561
350.6	0.787308	0.722273	0.836486	0.616523
350.8	0.788034	0.72307	0.836292	0.617014
351	0.788153	0.722457	0.83617	0.616509
351.2	0.78834	0.722491	0.83609	0.616469
351.4	0.788704	0.722503	0.836538	0.617099
351.6	0.788414	0.722225	0.835984	0.617363
351.8	0.788829	0.722433	0.83646	0.617283
352	0.788695	0.722808	0.835561	0.617064
352.2	0.788826	0.722963	0.835667	0.616888
352.4	0.788623	0.722445	0.835838	0.616771
352.6	0.787606	0.722646	0.835543	0.616663
352.8	0.78753	0.722057	0.836237	0.616592
353	0.787351	0.722197	0.836292	0.617609
353.2	0.787173	0.722567	0.836948	0.617834
353.4	0.786579	0.721798	0.837461	0.617687
353.6	0.786675	0.721967	0.838016	0.617488
353.8	0.786245	0.721167	0.837871	0.617372
354	0.785669	0.720799	0.837954	0.616967
354.2	0.786199	0.720151	0.838071	0.616619
354.4	0.786985	0.719872	0.837646	0.616291
354.6	0.787539	0.720394	0.836847	0.615845
354.8	0.786996	0.72024	0.83621	0.615708
355	0.786973	0.720108	0.836529	0.6155
355.2	0.787496	0.720926	0.836509	0.61633
355.4	0.788342	0.721735	0.836595	0.617493
355.6	0.788294	0.722641	0.83642	0.617628
355.8	0.788561	0.723615	0.8366	0.617503
356	0.788556	0.724049	0.836132	0.61742
356.2	0.788198	0.724057	0.836996	0.617933
356.4	0.787942	0.724487	0.837133	0.618518
356.6	0.787552	0.72458	0.837144	0.618042
356.8	0.787529	0.724516	0.837497	0.61818
357	0.787127	0.724628	0.837688	0.618371
357.2	0.78654	0.724602	0.837895	0.617939
357.4	0.785949	0.723696	0.83774	0.617614
357.6	0.785926	0.723253	0.837836	0.617563
357.8	0.7858	0.723082	0.837868	0.617528
358	0.785807	0.722671	0.837774	0.616715
358.2	0.785997	0.722114	0.837006	0.616299
358.4	0.786078	0.722401	0.835685	0.615608
358.6	0.786001	0.722696	0.835169	0.615431
358.8	0.785904	0.722151	0.835089	0.615725
359	0.78683	0.722461	0.835109	0.616419
359.2	0.787534	0.722938	0.835418	0.616945
359.4	0.788241	0.722986	0.835573	0.617399
359.6	0.788263	0.723102	0.835032	0.616976
359.8	0.789418	0.722938	0.835536	0.616835
360	0.789724	0.723271	0.835883	0.617678
360.2	0.789421	0.72311	0.836711	0.617862
360.4	0.789544	0.722966	0.836965	0.617507
360.6	0.788813	0.722589	0.8367	0.617366
360.8	0.788091	0.722697	0.837329	0.617505
361	0.787646	0.722447	0.837047	0.617627
361.2	0.787625	0.722695	0.837094	0.618074
361.4	0.787351	0.722448	0.837001	0.618398
361.6	0.787139	0.722746	0.837283	0.61881
361.8	0.786643	0.722903	0.836654	0.618945
362	0.786133	0.722825	0.836737	0.618945
362.2	0.785494	0.72252	0.836032	0.618707
362.4	0.785977	0.723136	0.835817	0.61868
362.6	0.786516	0.723188	0.836603	0.619187
362.8	0.78662	0.723182	0.836251	0.619372
363	0.786788	0.722782	0.836178	0.619401
363.2	0.787281	0.723084	0.837111	0.619689
363.4	0.787317	0.723153	0.836932	0.619473
363.6	0.787392	0.723335	0.837031	0.618889
363.8	0.787959	0.723667	0.837685	0.618948
364	0.78774	0.724232	0.837508	0.619143
364.2	0.787539	0.724004	0.838237	0.618422
364.4	0.786963	0.72383	0.837868	0.618481
364.6	0.78649	0.72364	0.83774	0.618187
364.8	0.786781	0.723563	0.83821	0.61816
365	0.787047	0.723292	0.837907	0.618256
365.2	0.787387	0.723189	0.838061	0.618303
365.4	0.787131	0.723054	0.837349	0.617862
365.6	0.786534	0.722682	0.836674	0.617835
365.8	0.786862	0.72258	0.836408	0.617895
366	0.787246	0.722748	0.83674	0.617684
366.2	0.787121	0.722851	0.835715	0.616994
366.4	0.787914	0.723353	0.835805	0.617113
366.6	0.788158	0.723783	0.835875	0.617556
366.8	0.787915	0.723857	0.835594	0.618041
367	0.787753	0.723609	0.835709	0.617907
367.2	0.787426	0.724425	0.836113	0.617709
367.4	0.787155	0.724993	0.836507	0.617154
367.6	0.78747	0.725501	0.837038	0.617703
367.8	0.787069	0.725522	0.836973	0.617516
368	0.787026	0.725483	0.837087	0.617365
368.2	0.786576	0.724916	0.837586	0.617528
368.4	0.786575	0.723953	0.837044	0.618061
368.6	0.786506	0.723546	0.837384	0.617943
368.8	0.786553	0.723226	0.836626	0.618115
369	0.786268	0.72266	0.836479	0.617647
369.2	0.786055	0.722628	0.835846	0.61777
369.4	0.785533	0.722608	0.835223	0.617533
369.6	0.785561	0.721845	0.834784	0.617263
369.8	0.785509	0.721702	0.834823	0.617132
370	0.785368	0.721688	0.834617	0.616832
370.2	0.785423	0.722002	0.834262	0.616473
370.4	0.785506	0.722364	0.834654	0.617189
370.6	0.785461	0.722674	0.834763	0.617768
370.8	0.785262	0.722196	0.835416	0.61763
371	0.785241	0.722592	0.835399	0.617551
371.2	0.785656	0.723714	0.836316	0.618054
371.4	0.786043	0.724538	0.836991	0.618821
371.6	0.786041	0.724684	0.837076	0.619302
371.8	0.785783	0.724081	0.837081	0.61898
372	0.786494	0.724386	0.837682	0.619276
372.2	0.786358	0.723968	0.837452	0.619563
372.4	0.787306	0.723539	0.837457	0.619795
372.6	0.787043	0.723507	0.836791	0.619185
372.8	0.787095	0.723561	0.836638	0.619444
373	0.787099	0.723286	0.837417	0.619329
373.2	0.786554	0.723328	0.836573	0.619194
373.4	0.786725	0.723087	0.836741	0.618987
373.6	0.786831	0.722554	0.83592	0.618398
373.8	0.78631	0.722475	0.83549	0.618137
374	0.786571	0.722197	0.835107	0.617506
374.2	0.786267	0.72211	0.83474	0.617186
374.4	0.785648	0.72163	0.834261	0.617306
374.6	0.785918	0.721779	0.834601	0.617205
374.8	0.785426	0.721476	0.834738	0.617132
375	0.785635	0.721716	0.834419	0.617287
375.2	0.786044	0.722505	0.835176	0.618071
375.4	0.785807	0.722654	0.835026	0.618536
375.6	0.786004	0.722896	0.835411	0.618223
375.8	0.786148	0.723272	0.835964	0.618603
376	0.786323	0.723237	0.835799	0.617824
376.2	0.786675	0.722581	0.835715	0.617747
376.4	0.786951	0.722579	0.83587	0.61805
376.6	0.786089	0.722488	0.835562	0.617408
376.8	0.785826	0.722109	0.836067	0.617737
377	0.785407	0.721326	0.83533	0.617313
377.2	0.784982	0.720856	0.834925	0.617094
377.4	0.785301	0.720546	0.835103	0.616933
377.6	0.78506	0.720175	0.833911	0.616447
377.8	0.784548	0.7196	0.833687	0.616314
378	0.784016	0.718825	0.833399	0.616175
378.2	0.783776	0.718944	0.833872	0.616364
378.4	0.784273	0.718809	0.834134	0.616787
378.6	0.784788	0.719563	0.834837	0.617524
378.8	0.784667	0.719622	0.835233	0.617638
379	0.785618	0.720263	0.835891	0.618361
379.2	0.786156	0.721382	0.836497	0.6193
379.4	0.78651	0.722124	0.836631	0.619278
379.6	0.786829	0.722664	0.836786	0.619043
379.8	0.786799	0.723151	0.836576	0.619054
380	0.787161	0.722977	0.836147	0.618474
380.2	0.787557	0.723042	0.836304	0.618685
380.4	0.786973	0.723555	0.836078	0.618862
380.6	0.786561	0.723238	0.836243	0.618627
380.8	0.786166	0.722617	0.835993	0.618386
381	0.785678	0.721877	0.835806	0.617976
381.2	0.785319	0.721374	0.835918	0.617657
381.4	0.785235	0.72099	0.835362	0.61743
381.6	0.784933	0.720585	0.835062	0.617046
381.8	0.784217	0.720043	0.834902	0.617218
382	0.784405	0.71917	0.83467	0.617121
382.2	0.78532	0.719442	0.835085	0.617055
382.4	0.785497	0.719372	0.8346	0.617065
382.6	0.78549	0.719631	0.834663	0.617271
382.8	0.785439	0.719667	0.834818	0.616652
383	0.785493	0.720069	0.834326	0.616995
383.2	0.785406	0.720094	0.834481	0.616719
383.4	0.785689	0.720739	0.834419	0.616775
383.6	0.785935	0.720888	0.834293	0.616805
383.8	0.786404	0.721724	0.835109	0.617401
384	0.787041	0.722248	0.835506	0.618105
384.2	0.786776	0.722453	0.835715	0.618521
384.4	0.786576	0.722854	0.836279	0.618787
384.6	0.78619	0.723122	0.836922	0.619133
384.8	0.78574	0.722865	0.836718	0.618543
385	0.785884	0.722961	0.83676	0.618548
385.2	0.785369	0.722765	0.836421	0.618441
385.4	0.784784	0.722346	0.836443	0.618303
385.6	0.784778	0.722083	0.83656	0.618273
385.8	0.785092	0.721512	0.836448	0.618727
386	0.785582	0.720993	0.836554	0.618606
386.2	0.785202	0.721498	0.836182	0.618475
386.4	0.784232	0.721061	0.835696	0.618195
386.6	0.78418	0.720672	0.835499	0.617772
386.8	0.783987	0.720685	0.834647	0.617245
387	0.78446	0.720977	0.834961	0.617202
387.2	0.785344	0.721116	0.835612	0.617423
387.4	0.785592	0.721765	0.835569	0.617574
387.6	0.78589	0.721567	0.83612	0.617804
387.8	0.785339	0.721931	0.83615	0.61814
388	0.785042	0.722306	0.835917	0.618082
388.2	0.784767	0.722983	0.836417	0.61803
388.4	0.784653	0.723597	0.836626	0.6179
388.6	0.78438	0.723906	0.836792	0.617624
388.8	0.783769	0.723261	0.836696	0.616669
389	0.783216	0.722986	0.836363	0.616414
389.2	0.782156	0.722427	0.836528	0.615877
389.4	0.781509	0.721979	0.836589	0.615865
389.6	0.781582	0.721886	0.836208	0.615562
389.8	0.781432	0.721785	0.836672	0.615612
390	0.780976	0.721731	0.836518	0.615581
390.2	0.780542	0.721104	0.836158	0.615114
390.4	0.78087	0.720506	0.835838	0.615037
390.6	0.78168	0.720475	0.835582	0.615414
390.8	0.782382	0.720455	0.835434	0.615807
391	0.783715	0.72053	0.835698	0.615986
391.2	0.784706	0.720789	0.835606	0.6166
391.4	0.78466	0.720571	0.835274	0.616533
391.6	0.784496	0.720307	0.834587	0.617036
391.8	0.78411	0.72084	0.833956	0.617118
392	0.784944	0.721652	0.8344	0.617764
392.2	0.785549	0.721996	0.834778	0.61825
392.4	0.785713	0.72172	0.834668	0.617958
392.6	0.785794	0.72141	0.83454	0.617724
392.8	0.785056	0.721354	0.834479	0.617302
393	0.784554	0.721733	0.834167	0.617138
393.2	0.784128	0.722306	0.834126	0.616849
393.4	0.783367	0.722161	0.83353	0.616361
393.6	0.783232	0.722575	0.833057	0.615759
393.8	0.782943	0.722886	0.83362	0.615853
394	0.782915	0.722576	0.833418	0.615272
394.2	0.782694	0.721751	0.833352	0.615318
394.4	0.782733	0.721707	0.832707	0.615242
394.6	0.78257	0.721201	0.832326	0.615066
394.8	0.782697	0.721359	0.831774	0.615015
395	0.782965	0.721545	0.831682	0.615361
395.2	0.783151	0.721612	0.832339	0.615871
395.4	0.782976	0.721371	0.832558	0.61646
395.6	0.78295	0.72101	0.832498	0.616869
395.8	0.783154	0.720918	0.832882	0.617073
396	0.783976	0.720566	0.833689	0.617223
396.2	0.784584	0.720096	0.83404	0.617558
396.4	0.784866	0.720092	0.834494	0.617629
396.6	0.784862	0.719943	0.835088	0.617851
396.8	0.784769	0.720159	0.83578	0.617671
397	0.784856	0.720347	0.835814	0.617567
397.2	0.785035	0.721112	0.835868	0.617496
397.4	0.785258	0.721141	0.836388	0.617083
397.6	0.785571	0.721989	0.836598	0.6168
397.8	0.785743	0.722258	0.837449	0.616746
398	0.785449	0.721739	0.837243	0.616294
398.2	0.784562	0.721588	0.836813	0.616819
398.4	0.784049	0.721213	0.835885	0.616663
398.6	0.784342	0.721695	0.835627	0.617236
398.8	0.783686	0.722025	0.835342	0.617941
399	0.783372	0.72163	0.835266	0.618313
399.2	0.783346	0.721673	0.835258	0.618807
[truncated: 18,106 more rows]
