# Supplementary material for: Molecular mechanism of Oxr1p mediated disassembly of yeast V-ATPase
Source: EMBO Rep. 2024 Apr 2;25(5):15. doi: 10.1038/s44319-024-00126-5 (PMC11094088; doi:10.1038/s44319-024-00126-5)
Supplement: Supplementary file 7 — Source data Fig. 6 [file 44319_2024_126_MOESM7_ESM.zip › Figure 6/6D/6D_Numerical data_BLI.xlsx]

## Sheet: Left panel
Fig 6D Left panel (Oxr1 binding to V1∆H(∆Oxr1))
	BLI signal (nm)
	90nM		30nM		10nM		3nM		1nM
Time (sec)	Data	Fit	Data	Fit	Data	Fit	Data	Fit	Data	Fit
0.00305176	0	0	0	0	0	0	0	0	0	0
0.203052	0.000585144	4.03461e-05	0.000170222	3.40708e-06	0.00052329	7.75083e-20	-0.000337826	2.32526e-20	0.000478193	7.75088e-21
0.403052	0.0011309	8.06853e-05	0.000539115	6.81382e-06	0.000765595	1.55011e-19	-0.000580998	4.65037e-20	0.000602653	1.55013e-20
0.603052	0.00124593	0.000121018	0.00122459	1.02202e-05	0.00171593	2.32508e-19	-0.000808152	6.97533e-20	0.000988566	2.32512e-20
0.803052	0.00166015	0.000161343	0.00138021	1.36263e-05	0.00238838	3.09999e-19	-0.000987811	9.30014e-20	0.00145031	3.10006e-20
1.00305	0.00211472	0.000201662	0.00140608	1.70321e-05	0.00262142	3.87485e-19	-0.00117347	1.16248e-19	0.00225734	3.87496e-20
1.20305	0.00224972	0.000241973	0.00134755	2.04375e-05	0.00221193	4.64965e-19	-0.00167404	1.39493e-19	0.00320141	4.6498e-20
1.40305	0.00289476	0.000282278	0.00186012	2.38426e-05	0.0025654	5.42439e-19	-0.00180927	1.62737e-19	0.00405505	5.4246e-20
1.60305	0.00328275	0.000322576	0.00242854	2.72473e-05	0.00279771	6.19908e-19	-0.00203032	1.85979e-19	0.004811	6.19935e-20
1.80305	0.00325261	0.000362868	0.00224956	3.06517e-05	0.00273374	6.97371e-19	-0.00227523	2.09219e-19	0.00500314	6.97405e-20
2.00305	0.00324303	0.000403152	0.00227849	3.40558e-05	0.00286301	7.74828e-19	-0.00242635	2.32458e-19	0.00508058	7.7487e-20
2.20305	0.00338928	0.000443429	0.00181436	3.74596e-05	0.0022498	8.52279e-19	-0.00228911	2.55696e-19	0.00531666	8.52331e-20
2.40305	0.00350441	0.0004837	0.00151856	4.0863e-05	0.00177693	9.29725e-19	-0.00361607	2.78932e-19	0.00455077	9.29786e-20
2.60305	0.00313303	0.000523964	0.00155573	4.42661e-05	0.00148745	1.00717e-18	-0.00407671	3.02166e-19	0.00383165	1.00724e-19
2.80305	0.00353897	0.00056422	0.000981701	4.76688e-05	0.00131748	1.0846e-18	-0.00432351	3.25399e-19	0.0036356	1.08468e-19
3.00305	0.00345873	0.00060447	0.00087071	5.10713e-05	0.000626972	1.16203e-18	-0.00427712	3.48631e-19	0.00383085	1.16212e-19
3.20305	0.00337907	0.000644714	0.00152722	5.44734e-05	0.000371045	1.23945e-18	-0.00503977	3.71861e-19	0.00405436	1.23956e-19
3.40305	0.00388157	0.00068495	0.00171785	5.78751e-05	-0.000150177	1.31687e-18	-0.00529062	3.95089e-19	0.00370377	1.31699e-19
3.60305	0.00285568	0.000725179	0.00141751	6.12766e-05	-3.94871e-07	1.39428e-18	-0.00590069	4.18316e-19	0.00346782	1.39442e-19
3.80305	0.00306437	0.000765402	0.000775311	6.46776e-05	-1.7415e-05	1.47169e-18	-0.0059434	4.41542e-19	0.00240315	1.47184e-19
4.00305	0.00255146	0.000805618	0.000829294	6.80784e-05	0.000452228	1.54909e-18	-0.00565007	4.64766e-19	0.00196799	1.54926e-19
4.20305	0.00294563	0.000845827	0.000967061	7.14789e-05	0.00103253	1.62648e-18	-0.00535232	4.87988e-19	0.00248956	1.62667e-19
4.40305	0.0027241	0.000886029	0.0012768	7.4879e-05	0.000473743	1.70387e-18	-0.00498842	5.11209e-19	0.0021947	1.70408e-19
4.60305	0.00236446	0.000926224	0.00158867	7.82787e-05	0.0010631	1.78126e-18	-0.00516723	5.34429e-19	0.00185736	1.78148e-19
4.80305	0.00308185	0.000966412	0.00160119	8.16782e-05	0.000797936	1.85863e-18	-0.00482604	5.57647e-19	0.00187354	1.85888e-19
5.00305	0.00304379	0.00100659	0.00152306	8.50773e-05	0.000263341	1.93601e-18	-0.00477748	5.80863e-19	0.00247557	1.93627e-19
5.20305	0.00324639	0.00104677	0.00157434	8.84761e-05	8.21576e-05	2.01337e-18	-0.00468143	6.04078e-19	0.00279989	2.01366e-19
5.40305	0.00414997	0.00108694	0.00223562	9.18745e-05	0.000879183	2.09073e-18	-0.0047295	6.27292e-19	0.00242899	2.09104e-19
5.60305	0.00469344	0.0011271	0.00225599	9.52726e-05	0.00110847	2.16809e-18	-0.00452168	6.50504e-19	0.00177985	2.16842e-19
5.80305	0.00494679	0.00116725	0.00192984	9.86704e-05	0.00100038	2.24544e-18	-0.00459329	6.73714e-19	0.00186323	2.24579e-19
6.00305	0.00553998	0.0012074	0.00253227	0.000102068	0.0012935	2.32278e-18	-0.00464394	6.96923e-19	0.00160894	2.32316e-19
6.20305	0.00615159	0.00124754	0.00247466	0.000105465	0.000784172	2.40012e-18	-0.00439392	7.2013e-19	0.00131771	2.40052e-19
6.40305	0.00677335	0.00128767	0.00235501	0.000108862	0.000573963	2.47745e-18	-0.00483266	7.43336e-19	0.000651971	2.47788e-19
6.60305	0.00649537	0.0013278	0.00235182	0.000112258	0.000671487	2.55478e-18	-0.00499771	7.66541e-19	5.78223e-05	2.55524e-19
6.80305	0.00725255	0.00136792	0.00154055	0.000115654	0.000289528	2.6321e-18	-0.00543153	7.89744e-19	0.000869522	2.63259e-19
7.00305	0.00687944	0.00140803	0.00183655	0.00011905	0.000364593	2.70941e-18	-0.00525783	8.12945e-19	0.00137324	2.70993e-19
7.20305	0.00680598	0.00144814	0.00217845	0.000122446	0.000436415	2.78672e-18	-0.00561339	8.36145e-19	0.00179592	2.78727e-19
7.40305	0.00646749	0.00148824	0.00179844	0.000125841	0.000442026	2.86403e-18	-0.005419	8.59343e-19	0.00199476	2.86461e-19
7.60305	0.00564996	0.00152833	0.00148075	0.000129236	0.000681782	2.94133e-18	-0.00581779	8.8254e-19	0.0020407	2.94194e-19
7.80305	0.00629786	0.00156842	0.00129431	0.00013263	0.00114124	3.01862e-18	-0.00566833	9.05736e-19	0.00261184	3.01926e-19
8.00305	0.00591033	0.0016085	0.00131877	0.000136024	0.00169592	3.09591e-18	-0.00555335	9.2893e-19	0.00312852	3.09658e-19
8.20305	0.00544912	0.00164857	0.00139299	0.000139418	0.00168381	3.17319e-18	-0.00533195	9.52122e-19	0.00331499	3.1739e-19
8.40305	0.00543611	0.00168863	0.0019155	0.000142811	0.00149613	3.25046e-18	-0.00538895	9.75313e-19	0.00307848	3.25121e-19
8.60305	0.00523128	0.00172869	0.00152362	0.000146205	0.00188612	3.32773e-18	-0.00508532	9.98502e-19	0.00309574	3.32851e-19
8.80305	0.00532432	0.00176874	0.00182174	0.000149597	0.00180328	3.405e-18	-0.0043506	1.02169e-18	0.00330128	3.40582e-19
9.00305	0.00483938	0.00180879	0.00127357	0.00015299	0.00211319	3.48226e-18	-0.00437199	1.04488e-18	0.00367526	3.48311e-19
9.20305	0.0049589	0.00184883	0.00120313	0.000156382	0.00257556	3.55951e-18	-0.00415499	1.06806e-18	0.0035799	3.5604e-19
9.40305	0.00513013	0.00188886	0.00163715	0.000159774	0.00320603	3.63676e-18	-0.00415886	1.09124e-18	0.00309534	3.63769e-19
9.60305	0.00497583	0.00192888	0.00212181	0.000163165	0.00355782	3.714e-18	-0.00437013	1.11443e-18	0.00265917	3.71497e-19
9.80305	0.00496773	0.0019689	0.00279216	0.000166556	0.00397481	3.79124e-18	-0.00471969	1.13761e-18	0.0031691	3.79225e-19
10.0031	0.00486099	0.00200891	0.0034149	0.000169947	0.00379845	3.86847e-18	-0.00409229	1.16079e-18	0.0026091	3.86952e-19
10.2031	0.00489744	0.00204892	0.00283569	0.000173338	0.00301396	3.94569e-18	-0.00411239	1.18396e-18	0.00205776	3.94679e-19
10.4031	0.00462204	0.00208891	0.0020773	0.000176728	0.00248199	4.02291e-18	-0.00461931	1.20714e-18	0.00144448	4.02405e-19
10.6031	0.00435135	0.0021289	0.00208408	0.000180118	0.00262722	4.10012e-18	-0.00463624	1.23031e-18	0.00157839	4.10131e-19
10.8031	0.00422439	0.00216889	0.00176377	0.000183507	0.0023655	4.17733e-18	-0.0047924	1.25349e-18	0.0017456	4.17856e-19
11.0031	0.00372643	0.00220886	0.00188381	0.000186897	0.00175244	4.25453e-18	-0.0047729	1.27666e-18	0.00148065	4.25581e-19
11.2031	0.00351976	0.00224883	0.00178698	0.000190285	0.00133844	4.33173e-18	-0.00538503	1.29983e-18	0.0018559	4.33305e-19
11.4031	0.00338124	0.0022888	0.00105535	0.000193674	0.00108681	4.40892e-18	-0.00567156	1.323e-18	0.00208642	4.41029e-19
11.6031	0.00376627	0.00232875	0.000320759	0.000197062	0.000755776	4.48611e-18	-0.00651775	1.34616e-18	0.00258298	4.48752e-19
11.8031	0.00406656	0.0023687	-0.000564712	0.00020045	0.000377026	4.56329e-18	-0.00661532	1.36933e-18	0.00310575	4.56475e-19
12.0031	0.00371848	0.00240865	-0.000748949	0.000203837	-8.77546e-05	4.64046e-18	-0.00698536	1.39249e-18	0.00312062	4.64198e-19
12.2031	0.00381498	0.00244858	-0.000967866	0.000207225	-0.000289637	4.71763e-18	-0.00712807	1.41565e-18	0.00276297	4.7192e-19
12.4031	0.00423269	0.00248851	-0.00114468	0.000210611	-0.000122826	4.79479e-18	-0.00708962	1.43882e-18	0.00291426	4.79641e-19
12.6031	0.00449896	0.00252843	-0.00172646	0.000213998	-0.000216555	4.87195e-18	-0.00679817	1.46197e-18	0.00315327	4.87362e-19
12.8031	0.00447032	0.00256835	-0.00152819	0.000217384	-0.000365032	4.9491e-18	-0.00664105	1.48513e-18	0.00340458	4.95082e-19
13.0031	0.00508142	0.00260826	-0.00126131	0.00022077	0.00032501	5.02624e-18	-0.00648579	1.50829e-18	0.00352861	5.02802e-19
13.2031	0.00531708	0.00264816	-0.00119738	0.000224156	0.000556241	5.10338e-18	-0.00676042	1.53144e-18	0.00329718	5.10522e-19
13.4031	0.00536889	0.00268805	0.000227578	0.000227541	0.00124217	5.18052e-18	-0.00719722	1.5546e-18	0.00321671	5.18241e-19
13.6031	0.00517715	0.00272794	0.00116628	0.000230926	0.0015499	5.25765e-18	-0.00749602	1.57775e-18	0.00288267	5.2596e-19
13.8031	0.00538751	0.00276782	0.00153822	0.00023431	0.00157304	5.33477e-18	-0.00776344	1.6009e-18	0.0031148	5.33678e-19
14.0031	0.00521462	0.0028077	0.00206734	0.000237694	0.000901899	5.41189e-18	-0.00668238	1.62405e-18	0.00236651	5.41395e-19
14.2031	0.00510709	0.00284757	0.00220763	0.000241078	0.000799496	5.489e-18	-0.00730383	1.6472e-18	0.00204133	5.49112e-19
14.4031	0.00540007	0.00288743	0.00223687	0.000244462	0.000975874	5.5661e-18	-0.00692918	1.67034e-18	0.00217805	5.56829e-19
14.6031	0.00595897	0.00292728	0.00252817	0.000247845	0.00146806	5.6432e-18	-0.00704193	1.69349e-18	0.00253879	5.64545e-19
14.8031	0.00598243	0.00296713	0.00233485	0.000251228	0.0012595	5.7203e-18	-0.00721063	1.71663e-18	0.00180238	5.72261e-19
15.0031	0.006078	0.00300697	0.00213124	0.000254611	0.00114854	5.79739e-18	-0.00731607	1.73977e-18	0.00159839	5.79976e-19
15.2031	0.00605619	0.00304681	0.00219407	0.000257993	0.00156739	5.87447e-18	-0.00760487	1.76291e-18	0.00180317	5.87691e-19
15.4031	0.00621419	0.00308663	0.00132232	0.000261375	0.00136111	5.95155e-18	-0.00747507	1.78605e-18	0.00154554	5.95405e-19
15.6031	0.00616877	0.00312645	0.000426374	0.000264756	0.00111447	6.02862e-18	-0.00751505	1.80918e-18	0.0017999	6.03118e-19
15.8031	0.00539935	0.00316627	0.000287366	0.000268138	0.000112236	6.10569e-18	-0.00739763	1.83232e-18	0.00126503	6.10832e-19
16.0031	0.00506088	0.00320607	0.000484424	0.000271519	5.80287e-05	6.18275e-18	-0.00766351	1.85545e-18	0.00166143	6.18545e-19
16.2031	0.00493336	0.00324587	0.00018208	0.000274899	-0.000117616	6.2598e-18	-0.00745619	1.87859e-18	0.00119187	6.26257e-19
16.4031	0.0052622	0.00328567	8.8228e-06	0.000278279	-0.00018118	6.33685e-18	-0.00731633	1.90172e-18	0.0015196	6.33969e-19
16.6031	0.00570438	0.00332545	-0.000199788	0.000281659	-0.000317322	6.4139e-18	-0.00715401	1.92485e-18	0.00166191	6.4168e-19
16.8031	0.00534703	0.00336523	-0.000324303	0.000285039	-0.000564648	6.49094e-18	-0.00699378	1.94797e-18	0.00220832	6.49391e-19
17.0031	0.00547657	0.00340501	0.000187102	0.000288418	-0.000140589	6.56797e-18	-0.00697279	1.9711e-18	0.00167897	6.57101e-19
17.2031	0.00532481	0.00344477	-0.00021718	0.000291797	-0.000536399	6.64499e-18	-0.00757305	1.99423e-18	0.00215769	6.64811e-19
17.4031	0.00521652	0.00348453	0.000392047	0.000295176	0.000209227	6.72202e-18	-0.00732154	2.01735e-18	0.00218505	6.7252e-19
17.6031	0.005366	0.00352429	0.000448417	0.000298554	0.000442911	6.79903e-18	-0.00769665	2.04047e-18	0.00219056	6.80229e-19
17.8031	0.00531114	0.00356403	0.00047248	0.000301932	0.00057864	6.87604e-18	-0.00799553	2.06359e-18	0.00240396	6.87938e-19
18.0031	0.00577332	0.00360377	0.000750996	0.00030531	0.000216632	6.95305e-18	-0.00709049	2.08671e-18	0.00262975	6.95646e-19
18.2031	0.00621785	0.0036435	0.000827074	0.000308687	0.000797331	7.03004e-18	-0.00750119	2.10983e-18	0.00375333	7.03353e-19
18.4031	0.00674716	0.00368323	0.000226729	0.000312064	0.00105156	7.10704e-18	-0.00693894	2.13294e-18	0.00405687	7.1106e-19
18.6031	0.00725791	0.00372295	0.000290621	0.000315441	0.00181505	7.18402e-18	-0.00692883	2.15606e-18	0.00383641	7.18767e-19
18.8031	0.00731211	0.00376266	0.000739826	0.000318817	0.00172449	7.26101e-18	-0.0058225	2.17917e-18	0.00347963	7.26473e-19
19.0031	0.00762279	0.00380237	0.000253727	0.000322193	0.00240908	7.33798e-18	-0.00592175	2.20228e-18	0.00353481	7.34178e-19
19.2031	0.00748899	0.00384206	6.48542e-05	0.000325568	0.00271666	7.41495e-18	-0.0057365	2.22539e-18	0.00353149	7.41883e-19
19.4031	0.00752423	0.00388176	-7.88272e-05	0.000328944	0.00266261	7.49192e-18	-0.00552849	2.2485e-18	0.00411676	7.49588e-19
19.6031	0.0069397	0.00392144	-1.23358e-05	0.000332319	0.00249328	7.56888e-18	-0.00565849	2.27161e-18	0.00433477	7.57292e-19
19.8031	0.00692875	0.00396112	0.000559817	0.000335693	0.00199439	7.64583e-18	-0.0060073	2.29471e-18	0.00418246	7.64996e-19
20.0031	0.00720789	0.00400079	0.0010275	0.000339068	0.00198371	7.72278e-18	-0.00580514	2.31782e-18	0.00432345	7.72699e-19
20.2031	0.0077129	0.00404046	0.00103728	0.000342442	0.00175045	7.79972e-18	-0.00574586	2.34092e-18	0.00411325	7.80401e-19
20.4031	0.00839469	0.00408011	0.000387026	0.000345815	0.0017442	7.87666e-18	-0.00594262	2.36402e-18	0.00454777	7.88104e-19
20.6031	0.00827252	0.00411977	0.000175453	0.000349189	0.00118662	7.95359e-18	-0.00615251	2.38712e-18	0.004347	7.95805e-19
20.8031	0.00807803	0.00415941	0.000202104	0.000352562	0.000820742	8.03051e-18	-0.00709388	2.41022e-18	0.0039004	8.03507e-19
21.0031	0.00827178	0.00419905	0.000331023	0.000355934	0.00104007	8.10743e-18	-0.00722886	2.43331e-18	0.00370732	8.11207e-19
21.2031	0.00858408	0.00423868	-0.000357462	0.000359307	0.000613942	8.18435e-18	-0.00749679	2.45641e-18	0.00391498	8.18908e-19
21.4031	0.00885228	0.0042783	0.000205168	0.000362679	0.00089067	8.26126e-18	-0.00773979	2.4795e-18	0.00320195	8.26607e-19
21.6031	0.00892816	0.00431792	0.000371597	0.000366051	0.000440227	8.33816e-18	-0.00865374	2.50259e-18	0.0031342	8.34307e-19
21.8031	0.00915934	0.00435753	0.000502166	0.000369422	0.000395478	8.41506e-18	-0.00837854	2.52568e-18	0.0029058	8.42006e-19
22.0031	0.00968949	0.00439714	0.000705537	0.000372793	-0.00037345	8.49195e-18	-0.00836928	2.54877e-18	0.00286174	8.49704e-19
22.2031	0.0098627	0.00443673	0.00101174	0.000376164	0.000209273	8.56883e-18	-0.00833882	2.57186e-18	0.00245723	8.57402e-19
22.4031	0.0102311	0.00447632	0.000800386	0.000379534	-4.46298e-05	8.64571e-18	-0.00774601	2.59495e-18	0.00251519	8.65099e-19
22.6031	0.0102706	0.00451591	0.00129281	0.000382904	4.74014e-05	8.72259e-18	-0.00762038	2.61803e-18	0.00197446	8.72796e-19
22.8031	0.0100999	0.00455548	0.00167607	0.000386274	-0.000293321	8.79946e-18	-0.00680451	2.64111e-18	0.00223544	8.80492e-19
23.0031	0.0105125	0.00459505	0.00108899	0.000389643	0.000321012	8.87632e-18	-0.00680272	2.66419e-18	0.00241611	8.88188e-19
23.2031	0.0104261	0.00463462	0.00124164	0.000393012	0.000533981	8.95318e-18	-0.00670566	2.68727e-18	0.0019571	8.95884e-19
23.4031	0.010706	0.00467418	0.00162796	0.000396381	0.000872451	9.03003e-18	-0.00659268	2.71035e-18	0.00185962	9.03579e-19
23.6031	0.0109146	0.00471373	0.00187081	0.000399749	0.00106029	9.10688e-18	-0.00604373	2.73343e-18	0.00132034	9.11273e-19
23.8031	0.0107709	0.00475327	0.00199242	0.000403118	0.00169262	9.18372e-18	-0.00518821	2.7565e-18	0.00106132	9.18967e-19
24.0031	0.0108541	0.00479281	0.00197261	0.000406485	0.00201292	9.26055e-18	-0.00553783	2.77958e-18	0.00102088	9.26661e-19
24.2031	0.0106029	0.00483234	0.00142601	0.000409853	0.00207041	9.33738e-18	-0.00586587	2.80265e-18	0.00139661	9.34354e-19
24.4031	0.0106006	0.00487186	0.000811558	0.00041322	0.00207435	9.41421e-18	-0.00606035	2.82572e-18	0.00167644	9.42047e-19
24.6031	0.0100659	0.00491138	0.00143047	0.000416587	0.00175313	9.49102e-18	-0.00622489	2.84879e-18	0.00149495	9.49739e-19
24.8031	0.00961889	0.00495089	0.00140165	0.000419953	0.00191008	9.56784e-18	-0.00656642	2.87186e-18	0.00163069	9.5743e-19
25.0031	0.009846	0.00499039	0.00147352	0.000423319	0.00199408	9.64464e-18	-0.00677607	2.89493e-18	0.002268	9.65121e-19
25.2031	0.00966697	0.00502988	0.000856049	0.000426685	0.00184914	9.72145e-18	-0.00685153	2.91799e-18	0.00206179	9.72812e-19
25.4031	0.00960932	0.00506937	0.00110796	0.00043005	0.0018434	9.79824e-18	-0.00718007	2.94105e-18	0.00111304	9.80502e-19
25.6031	0.00946707	0.00510886	0.000868461	0.000433415	0.00208063	9.87503e-18	-0.00716376	2.96412e-18	0.00100987	9.88192e-19
25.8031	0.00931337	0.00514833	0.00142842	0.00043678	0.00248631	9.95182e-18	-0.00681562	2.98718e-18	0.00134404	9.95881e-19
26.0031	0.00942579	0.0051878	0.00207389	0.000440145	0.0015612	1.00286e-17	-0.00736181	3.01024e-18	0.00175717	1.00357e-18
26.2031	0.0093755	0.00522727	0.00224451	0.000443509	0.00234741	1.01054e-17	-0.00754592	3.03329e-18	0.00172436	1.01126e-18
26.4031	0.00965329	0.00526672	0.00217598	0.000446873	0.00161592	1.01821e-17	-0.00727617	3.05635e-18	0.00238194	1.01895e-18
26.6031	0.00971953	0.00530617	0.00250916	0.000450236	0.00161951	1.02589e-17	-0.00723241	3.0794e-18	0.00220397	1.02663e-18
26.8031	0.0101675	0.00534561	0.00312875	0.000453599	0.00146243	1.03357e-17	-0.0069747	3.10246e-18	0.0021887	1.03432e-18
27.0031	0.0103255	0.00538505	0.00267873	0.000456962	0.00156286	1.04124e-17	-0.00728475	3.12551e-18	0.00147818	1.04201e-18
27.2031	0.0109498	0.00542448	0.00277301	0.000460325	0.0018801	1.04891e-17	-0.00702301	3.14856e-18	0.00101311	1.04969e-18
27.4031	0.0110716	0.0054639	0.00259033	0.000463687	0.00206844	1.05659e-17	-0.0069516	3.17161e-18	0.000728011	1.05738e-18
27.6031	0.0108868	0.00550332	0.00264678	0.000467049	0.0023004	1.06426e-17	-0.00701938	3.19465e-18	0.000312844	1.06506e-18
27.8031	0.0102767	0.00554273	0.00238053	0.00047041	0.00285706	1.07194e-17	-0.00734579	3.2177e-18	9.60481e-05	1.07275e-18
28.0031	0.0104695	0.00558213	0.00274207	0.000473771	0.00274629	1.07961e-17	-0.00840729	3.24074e-18	-0.000203298	1.08043e-18
28.2031	0.0104805	0.00562152	0.00230243	0.000477132	0.00190729	1.08728e-17	-0.008052	3.26379e-18	-0.000380916	1.08811e-18
28.4031	0.0102246	0.00566091	0.0027645	0.000480493	0.00167188	1.09495e-17	-0.00774826	3.28683e-18	-0.000369115	1.0958e-18
28.6031	0.010254	0.00570029	0.00364156	0.000483853	0.00105995	1.10262e-17	-0.00755894	3.30987e-18	-0.000207728	1.10348e-18
28.8031	0.00956217	0.00573967	0.00304659	0.000487213	0.000680798	1.11029e-17	-0.00738432	3.3329e-18	0.000133346	1.11116e-18
29.0031	0.0100206	0.00577904	0.00299083	0.000490572	0.000550146	1.11796e-17	-0.00722113	3.35594e-18	0.000291174	1.11884e-18
29.2031	0.00967083	0.0058184	0.00208687	0.000493932	0.00110158	1.12563e-17	-0.00590014	3.37898e-18	0.000471131	1.12652e-18
29.4031	0.00962683	0.00585776	0.0016189	0.000497291	0.000847291	1.1333e-17	-0.00570315	3.40201e-18	0.00015255	1.13421e-18
29.6031	0.00969397	0.00589711	0.00164172	0.000500649	0.000932146	1.14097e-17	-0.00517034	3.42504e-18	0.00108501	1.14189e-18
29.8031	0.00943176	0.00593645	0.00152962	0.000504007	0.000660547	1.14863e-17	-0.00528444	3.44807e-18	0.00148401	1.14956e-18
30.0031	0.00961993	0.00597578	0.00140602	0.000507365	-0.000258605	1.1563e-17	-0.00517822	3.4711e-18	0.00163584	1.15724e-18
30.2031	0.00964075	0.00601511	0.000962709	0.000510723	-0.000185356	1.16397e-17	-0.00535917	3.49413e-18	0.00151148	1.16492e-18
30.4031	0.00992052	0.00605443	0.00112297	0.00051408	-0.000714132	1.17163e-17	-0.00502279	3.51716e-18	0.00177934	1.1726e-18
30.6031	0.0102879	0.00609375	0.000974105	0.000517437	-0.000936924	1.1793e-17	-0.00514394	3.54018e-18	0.00197346	1.18028e-18
30.8031	0.0103095	0.00613306	0.0013827	0.000520794	-0.00106351	1.18696e-17	-0.00523435	3.5632e-18	0.001371	1.18796e-18
31.0031	0.0103195	0.00617236	0.000969019	0.00052415	-0.000432349	1.19462e-17	-0.00520183	3.58623e-18	0.0014181	1.19563e-18
31.2031	0.0106181	0.00621165	0.00116478	0.000527506	0.000375072	1.20229e-17	-0.00532364	3.60925e-18	0.00170711	1.20331e-18
31.4031	0.0103554	0.00625094	0.00106052	0.000530861	0.000609046	1.20995e-17	-0.00589348	3.63226e-18	0.00140971	1.21098e-18
31.6031	0.0101797	0.00629022	0.00105914	0.000534217	0.000645572	1.21761e-17	-0.00626385	3.65528e-18	0.00113073	1.21866e-18
31.8031	0.0100144	0.0063295	0.00118592	0.000537572	0.000832851	1.22527e-17	-0.00609199	3.6783e-18	0.00142995	1.22633e-18
32.0031	0.0101204	0.00636877	0.00144921	0.000540926	0.0010234	1.23293e-17	-0.00684085	3.70131e-18	0.00117257	1.23401e-18
32.2031	0.0106143	0.00640803	0.0011437	0.000544281	0.00054514	1.24059e-17	-0.00714643	3.72432e-18	0.00106149	1.24168e-18
32.4031	0.0103242	0.00644728	0.00155565	0.000547635	0.000703625	1.24825e-17	-0.00750834	3.74733e-18	0.00109027	1.24936e-18
32.6031	0.0104814	0.00648653	0.00224131	0.000550988	0.000827224	1.25591e-17	-0.00728016	3.77034e-18	0.00151448	1.25703e-18
32.8031	0.0103764	0.00652577	0.00122937	0.000554342	0.00124542	1.26357e-17	-0.00714938	3.79335e-18	0.00158462	1.2647e-18
33.0031	0.0106469	0.00656501	0.00117593	0.000557695	0.00194658	1.27123e-17	-0.00736796	3.81636e-18	0.00156785	1.27237e-18
33.2031	0.0105769	0.00660424	0.000795104	0.000561047	0.00269906	1.27889e-17	-0.00765755	3.83936e-18	0.0023333	1.28005e-18
33.4031	0.0101813	0.00664346	0.000770466	0.0005644	0.00243961	1.28655e-17	-0.00844727	3.86237e-18	0.00250964	1.28772e-18
33.6031	0.00978605	0.00668267	0.000723546	0.000567752	0.00168484	1.2942e-17	-0.0086661	3.88537e-18	0.00289696	1.29539e-18
33.8031	0.00984157	0.00672188	0.00103361	0.000571103	0.00155031	1.30186e-17	-0.00857181	3.90837e-18	0.00246893	1.30306e-18
34.0031	0.00989309	0.00676108	0.00113204	0.000574455	0.00087572	1.30951e-17	-0.00819387	3.93137e-18	0.00247403	1.31073e-18
34.2031	0.0102606	0.00680028	0.00188479	0.000577806	0.000752121	1.31717e-17	-0.00820858	3.95437e-18	0.00238273	1.3184e-18
34.4031	0.0103325	0.00683947	0.00205973	0.000581157	0.000465489	1.32482e-17	-0.00725165	3.97736e-18	0.00187115	1.32606e-18
34.6031	0.0109391	0.00687865	0.0018798	0.000584507	-0.000110598	1.33248e-17	-0.00689483	4.00036e-18	0.00193118	1.33373e-18
34.8031	0.0108917	0.00691782	0.00241779	0.000587857	0.000347093	1.34013e-17	-0.00650831	4.02335e-18	0.00123474	1.3414e-18
35.0031	0.011006	0.00695699	0.00233239	0.000591207	0.000666136	1.34778e-17	-0.00650664	4.04634e-18	0.00112456	1.34907e-18
35.2031	0.0105943	0.00699615	0.00230733	0.000594556	0.000851562	1.35543e-17	-0.00697746	4.06934e-18	0.000793922	1.35673e-18
35.4031	0.0103881	0.00703531	0.00243946	0.000597905	0.000660469	1.36309e-17	-0.0066294	4.09232e-18	0.000190611	1.3644e-18
35.6031	0.0102621	0.00707445	0.00209577	0.000601254	0.000766832	1.37074e-17	-0.00679498	4.11531e-18	7.31347e-05	1.37207e-18
35.8031	0.00999204	0.0071136	0.00228267	0.000604602	0.000684649	1.37839e-17	-0.00680373	4.1383e-18	-0.000157871	1.37973e-18
36.0031	0.0103709	0.00715273	0.0023354	0.00060795	0.00110805	1.38604e-17	-0.00790703	4.16128e-18	-0.000171038	1.3874e-18
36.2031	0.0108332	0.00719186	0.00239411	0.000611298	0.000764189	1.39369e-17	-0.00831112	4.18426e-18	-0.00056426	1.39506e-18
36.4031	0.0111317	0.00723098	0.00274445	0.000614646	0.00130798	1.40133e-17	-0.00837877	4.20725e-18	-0.000430466	1.40272e-18
36.6031	0.0108152	0.0072701	0.00341268	0.000617993	0.00151392	1.40898e-17	-0.0084113	4.23023e-18	-1.32683e-05	1.41039e-18
36.8031	0.010654	0.0073092	0.00271031	0.00062134	0.0020591	1.41663e-17	-0.00918613	4.2532e-18	6.75345e-05	1.41805e-18
37.0031	0.0106336	0.0073483	0.0032915	0.000624686	0.00192532	1.42428e-17	-0.00958371	4.27618e-18	0.000172874	1.42571e-18
37.2031	0.0103423	0.0073874	0.00369159	0.000628032	0.00182658	1.43192e-17	-0.00988014	4.29916e-18	0.00152675	1.43337e-18
37.4031	0.0102137	0.00742649	0.00389622	0.000631378	0.00156275	1.43957e-17	-0.00974558	4.32213e-18	0.00178079	1.44104e-18
37.6031	0.0105959	0.00746557	0.00354299	0.000634724	0.00132117	1.44722e-17	-0.00992546	4.3451e-18	0.00206399	1.4487e-18
37.8031	0.0113622	0.00750464	0.00411737	0.000638069	0.00176698	1.45486e-17	-0.0091098	4.36807e-18	0.00199314	1.45636e-18
38.0031	0.0110862	0.00754371	0.00363333	0.000641414	0.000988823	1.4625e-17	-0.00876663	4.39104e-18	0.00233218	1.46402e-18
38.2031	0.0111877	0.00758277	0.00406955	0.000644758	0.000899856	1.47015e-17	-0.0083424	4.41401e-18	0.00229972	1.47168e-18
38.4031	0.0113628	0.00762183	0.00355992	0.000648102	0.000877491	1.47779e-17	-0.007288	4.43698e-18	0.00152433	1.47934e-18
38.6031	0.0118665	0.00766088	0.00337844	0.000651446	0.000997655	1.48543e-17	-0.00697225	4.45994e-18	0.00147954	1.48699e-18
38.8031	0.0117152	0.00769992	0.00311887	0.00065479	0.00119933	1.49308e-17	-0.00649508	4.48291e-18	0.000608468	1.49465e-18
39.0031	0.0116775	0.00773895	0.00236861	0.000658133	0.00131561	1.50072e-17	-0.00674142	4.50587e-18	0.000170119	1.50231e-18
39.2031	0.0118922	0.00777798	0.00235022	0.000661476	0.00141612	1.50836e-17	-0.00656299	4.52883e-18	-0.000199449	1.50997e-18
39.4031	0.0122107	0.007817	0.00211951	0.000664818	0.00151952	1.516e-17	-0.00615217	4.55179e-18	-0.000137585	1.51762e-18
39.6031	0.0127532	0.00785602	0.00231812	0.00066816	0.00137043	1.52364e-17	-0.00614132	4.57475e-18	0.000262578	1.52528e-18
39.8031	0.013147	0.00789503	0.00216516	0.000671502	0.00119786	1.53128e-17	-0.00665122	4.5977e-18	-0.000151319	1.53294e-18
40.0031	0.0136698	0.00793403	0.00230978	0.000674844	0.00171013	1.53892e-17	-0.00711215	4.62066e-18	-5.75083e-05	1.54059e-18
40.2031	0.0144418	0.00797302	0.00269352	0.000678185	0.00172062	1.54655e-17	-0.00704123	4.64361e-18	-0.000454342	1.54825e-18
40.4031	0.0147333	0.00801201	0.002797	0.000681526	0.00217108	1.55419e-17	-0.00736759	4.66656e-18	-0.000380377	1.5559e-18
40.6031	0.0145203	0.00805099	0.00294038	0.000684867	0.00153919	1.56183e-17	-0.00759735	4.68951e-18	-0.000439267	1.56355e-18
40.8031	0.0151128	0.00808997	0.00247436	0.000688207	0.00147216	1.56946e-17	-0.0082077	4.71246e-18	-0.000509031	1.57121e-18
41.0031	0.0153458	0.00812894	0.00281007	0.000691547	0.000756899	1.5771e-17	-0.00806559	4.73541e-18	-0.000282877	1.57886e-18
41.2031	0.0153558	0.0081679	0.00285015	0.000694887	0.0010846	1.58474e-17	-0.00835647	4.75835e-18	0.001189	1.58651e-18
41.4031	0.0152295	0.00820686	0.00291424	0.000698226	0.000953338	1.59237e-17	-0.00879086	4.7813e-18	0.00086521	1.59416e-18
41.6031	0.0152645	0.0082458	0.00197608	0.000701565	0.000608854	1.6e-17	-0.00943237	4.80424e-18	0.00102648	1.60182e-18
41.8031	0.0152673	0.00828475	0.00251742	0.000704903	0.000168792	1.60764e-17	-0.00989812	4.82718e-18	0.000745952	1.60947e-18
42.0031	0.014891	0.00832368	0.00215797	0.000708242	-0.000533161	1.61527e-17	-0.0105463	4.85012e-18	0.00112555	1.61712e-18
42.2031	0.014475	0.00836261	0.00210502	0.00071158	-8.50945e-05	1.6229e-17	-0.0105599	4.87306e-18	0.00109677	1.62477e-18
42.4031	0.0142367	0.00840153	0.00188604	0.000714917	0.000312874	1.63053e-17	-0.00976063	4.896e-18	0.00084907	1.63242e-18
42.6031	0.0140058	0.00844045	0.00133893	0.000718255	0.000282016	1.63817e-17	-0.00962653	4.91893e-18	0.00112987	1.64007e-18
42.8031	0.0135784	0.00847936	0.000869906	0.000721592	0.00019394	1.6458e-17	-0.00951409	4.94186e-18	0.000827627	1.64771e-18
43.0031	0.0135525	0.00851826	0.00102881	0.000724928	-1.76693e-05	1.65343e-17	-0.0090664	4.9648e-18	0.00112873	1.65536e-18
43.2031	0.0138939	0.00855715	0.00151672	0.000728265	-3.28612e-05	1.66106e-17	-0.0081744	4.98773e-18	0.00162105	1.66301e-18
43.4031	0.0138045	0.00859604	0.00157405	0.000731601	0.000432232	1.66869e-17	-0.00778752	5.01066e-18	0.00194809	1.67066e-18
43.6031	0.0139011	0.00863493	0.00161111	0.000734937	0.000479999	1.67631e-17	-0.00741767	5.03358e-18	0.00203399	1.6783e-18
43.8031	0.0139828	0.0086738	0.000717855	0.000738272	0.00104892	1.68394e-17	-0.00669117	5.05651e-18	0.000951772	1.68595e-18
44.0031	0.0139546	0.00871267	0.00148003	0.000741607	0.00161115	1.69157e-17	-0.00657367	5.07944e-18	0.000718089	1.6936e-18
44.2031	0.013731	0.00875153	0.00184219	0.000744942	0.00180433	1.6992e-17	-0.00631288	5.10236e-18	0.000239281	1.70124e-18
44.4031	0.0130222	0.00879039	0.00184465	0.000748276	0.00197025	1.70682e-17	-0.0061232	5.12528e-18	-4.9176e-05	1.70889e-18
44.6031	0.0128467	0.00882924	0.00220546	0.00075161	0.00162107	1.71445e-17	-0.005867	5.1482e-18	-0.000116397	1.71653e-18
44.8031	0.0130214	0.00886808	0.0027421	0.000754944	0.00236279	1.72207e-17	-0.00619237	5.17112e-18	-0.000296086	1.72417e-18
45.0031	0.0126334	0.00890692	0.00272579	0.000758277	0.00164278	1.7297e-17	-0.00619578	5.19404e-18	-0.00032714	1.73182e-18
45.2031	0.0127682	0.00894575	0.00314538	0.000761611	0.00157347	1.73732e-17	-0.0068098	5.21695e-18	-0.000344225	1.73946e-18
45.4031	0.0127966	0.00898457	0.00388293	0.000764943	0.00136032	1.74495e-17	-0.00768817	5.23987e-18	-0.0014703	1.7471e-18
45.6031	0.0129051	0.00902339	0.00356984	0.000768276	0.00128962	1.75257e-17	-0.00821643	5.26278e-18	-0.00131668	1.75474e-18
45.8031	0.0131285	0.0090622	0.00441555	0.000771608	0.00145691	1.76019e-17	-0.0086649	5.28569e-18	-0.00177539	1.76239e-18
46.0031	0.0122195	0.009101	0.00439991	0.00077494	0.0016615	1.76781e-17	-0.00859056	5.3086e-18	-0.00103607	1.77003e-18
46.2031	0.0120753	0.0091398	0.00440148	0.000778271	0.00224367	1.77543e-17	-0.00835433	5.33151e-18	-0.00088645	1.77767e-18
46.4031	0.0124218	0.00917859	0.00483982	0.000781602	0.00207526	1.78305e-17	-0.00840486	5.35442e-18	-0.00143976	1.78531e-18
46.6031	0.0128518	0.00921737	0.00465879	0.000784933	0.00196	1.79067e-17	-0.00844217	5.37732e-18	-0.00164578	1.79295e-18
46.8031	0.0132478	0.00925615	0.00496093	0.000788264	0.00148816	1.79829e-17	-0.00863569	5.40023e-18	-0.00118969	1.80059e-18
47.0031	0.0138256	0.00929491	0.00532338	0.000791594	0.00131466	1.80591e-17	-0.00834456	5.42313e-18	-0.000864534	1.80822e-18
47.2031	0.0147003	0.00933368	0.00485109	0.000794924	0.00155819	1.81353e-17	-0.00881069	5.44603e-18	-0.000772356	1.81586e-18
47.4031	0.0148662	0.00937244	0.00395295	0.000798253	0.00158224	1.82115e-17	-0.00920891	5.46893e-18	-0.000785209	1.8235e-18
47.6031	0.0149386	0.00941119	0.0036156	0.000801583	0.00134664	1.82877e-17	-0.00960143	5.49183e-18	-0.000778606	1.83114e-18
47.8031	0.0152077	0.00944993	0.00312717	0.000804911	0.00127391	1.83638e-17	-0.00987127	5.51473e-18	-0.00177785	1.83877e-18
48.0031	0.01517	0.00948867	0.00310917	0.00080824	0.00093618	1.844e-17	-0.0105109	5.53762e-18	-0.00163291	1.84641e-18
48.2031	0.01526	0.0095274	0.00268542	0.000811568	0.00118057	1.85162e-17	-0.0106704	5.56052e-18	-0.00183142	1.85405e-18
48.4031	0.0154394	0.00956612	0.0020828	0.000814896	0.00138498	1.85923e-17	-0.0107252	5.58341e-18	-0.00189014	1.86168e-18
48.6031	0.0158997	0.00960484	0.00203722	0.000818224	0.00175877	1.86685e-17	-0.0108944	5.6063e-18	-0.00173168	1.86932e-18
48.8031	0.0159255	0.00964355	0.00215263	0.000821551	0.00180143	1.87446e-17	-0.0114861	5.62919e-18	-0.00171241	1.87695e-18
49.0031	0.0157515	0.00968225	0.00174391	0.000824878	0.000904408	1.88207e-17	-0.0115201	5.65207e-18	-0.00186206	1.88458e-18
49.2031	0.0157047	0.00972095	0.00200703	0.000828204	0.000664696	1.88969e-17	-0.011588	5.67496e-18	-0.00198578	1.89222e-18
49.4031	0.0155522	0.00975964	0.00229993	0.000831531	0.000742961	1.8973e-17	-0.0113251	5.69785e-18	-0.0018427	1.89985e-18
49.6031	0.0146851	0.00979832	0.00182428	0.000834857	0.00069351	1.90491e-17	-0.0106384	5.72073e-18	-0.001682	1.90748e-18
49.8031	0.0148338	0.009837	0.00256237	0.000838182	0.00131095	1.91252e-17	-0.0101685	5.74361e-18	-0.00200495	1.91511e-18
50.0031	0.0142254	0.00987567	0.00294974	0.000841508	0.00176857	1.92013e-17	-0.010204	5.76649e-18	-0.00149548	1.92274e-18
50.2031	0.0147569	0.00991434	0.00261217	0.000844833	0.00165173	1.92774e-17	-0.00988669	5.78937e-18	-0.00148014	1.93038e-18
50.4031	0.0145957	0.009953	0.00268702	0.000848157	0.000838513	1.93535e-17	-0.0100428	5.81225e-18	-0.00192884	1.93801e-18
50.6031	0.0143131	0.00999165	0.00273362	0.000851482	0.00111563	1.94296e-17	-0.00994855	5.83512e-18	-0.000962335	1.94564e-18
50.8031	0.0147672	0.0100303	0.00244421	0.000854806	0.00103958	1.95057e-17	-0.00991365	5.858e-18	-0.000408673	1.95327e-18
51.0031	0.0149969	0.0100689	0.0024643	0.000858129	0.00127048	1.95818e-17	-0.00946652	5.88087e-18	-0.000749959	1.96089e-18
51.2031	0.0153369	0.0101076	0.00240726	0.000861453	0.00155038	1.96578e-17	-0.00977743	5.90374e-18	-0.00050452	1.96852e-18
51.4031	0.0150808	0.0101462	0.00245284	0.000864776	0.00156236	1.97339e-17	-0.0100969	5.92661e-18	-0.000337268	1.97615e-18
51.6031	0.0152988	0.0101848	0.00329242	0.000868099	0.00127303	1.981e-17	-0.0103048	5.94948e-18	-4.47413e-06	1.98378e-18
51.8031	0.0152469	0.0102234	0.00280088	0.000871421	0.000465211	1.9886e-17	-0.010991	5.97235e-18	-2.55801e-05	1.99141e-18
52.0031	0.0150069	0.010262	0.00230293	0.000874743	0.000805305	1.99621e-17	-0.0107543	5.99521e-18	-0.000492418	1.99903e-18
52.2031	0.0152666	0.0103006	0.00302658	0.000878065	0.00142643	2.00381e-17	-0.0109512	6.01808e-18	-0.000673122	2.00666e-18
52.4031	0.0149768	0.0103392	0.0035072	0.000881386	0.00116146	2.01142e-17	-0.0105091	6.04094e-18	-0.000611564	2.01428e-18
52.6031	0.015539	0.0103778	0.00436981	0.000884707	0.000437209	2.01902e-17	-0.0106511	6.0638e-18	-0.000969158	2.02191e-18
52.8031	0.0154218	0.0104164	0.00414965	0.000888028	0.000463133	2.02662e-17	-0.0107982	6.08666e-18	-0.00101864	2.02953e-18
53.0031	0.0154674	0.010455	0.0042173	0.000891349	1.77343e-05	2.03422e-17	-0.0106008	6.10952e-18	-0.00132343	2.03716e-18
53.2031	0.0154685	0.0104935	0.00401952	0.000894669	-8.74529e-05	2.04183e-17	-0.0104257	6.13237e-18	-0.00142382	2.04478e-18
53.4031	0.0156258	0.0105321	0.00443383	0.000897988	0.000109104	2.04943e-17	-0.0103093	6.15523e-18	-0.0014689	2.05241e-18
53.6031	0.0155351	0.0105706	0.00430248	0.000901308	0.000778843	2.05703e-17	-0.0100716	6.17808e-18	-0.00190147	2.06003e-18
53.8031	0.0163178	0.0106092	0.00451013	0.000904627	0.000946273	2.06463e-17	-0.010498	6.20094e-18	-0.00231394	2.06765e-18
54.0031	0.0159032	0.0106477	0.00457035	0.000907946	0.00136682	2.07223e-17	-0.0108379	6.22379e-18	-0.0022736	2.07527e-18
54.2031	0.0153828	0.0106862	0.00354726	0.000911264	0.00125409	2.07983e-17	-0.010574	6.24664e-18	-0.0026683	2.08289e-18
54.4031	0.015963	0.0107248	0.00356704	0.000914583	0.00103412	2.08742e-17	-0.0105033	6.26948e-18	-0.00257086	2.09052e-18
54.6031	0.0160735	0.0107633	0.00345881	0.0009179	0.00162859	2.09502e-17	-0.0104448	6.29233e-18	-0.002562	2.09814e-18
54.8031	0.0164268	0.0108018	0.00269467	0.000921218	0.00179807	2.10262e-17	-0.010028	6.31517e-18	-0.00287904	2.10576e-18
55.0031	0.0163948	0.0108403	0.0029307	0.000924535	0.00224021	2.11022e-17	-0.00947116	6.33802e-18	-0.00264484	2.11337e-18
55.2031	0.016725	0.0108788	0.00265405	0.000927852	0.00257716	2.11781e-17	-0.00978861	6.36086e-18	-0.00231972	2.12099e-18
55.4031	0.0163324	0.0109173	0.00280965	0.000931169	0.00266173	2.12541e-17	-0.00992465	6.3837e-18	-0.00202082	2.12861e-18
55.6031	0.0164184	0.0109558	0.00326827	0.000934485	0.00205757	2.133e-17	-0.00975374	6.40654e-18	-0.00177104	2.13623e-18
55.8031	0.0159115	0.0109943	0.00258211	0.000937801	0.00165785	2.1406e-17	-0.00942273	6.42938e-18	-0.00176737	2.14385e-18
56.0031	0.0156565	0.0110327	0.00221629	0.000941116	0.0017694	2.14819e-17	-0.00869568	6.45221e-18	-0.00188456	2.15147e-18
56.2031	0.0160685	0.0110712	0.0031294	0.000944432	0.00141685	2.15579e-17	-0.00809388	6.47505e-18	-0.00146048	2.15908e-18
56.4031	0.01598	0.0111097	0.0027494	0.000947747	0.00112226	2.16338e-17	-0.00793008	6.49788e-18	-0.0012967	2.1667e-18
56.6031	0.0162384	0.0111481	0.00224064	0.000951061	0.000684535	2.17097e-17	-0.00832772	6.52071e-18	-0.00134526	2.17431e-18
56.8031	0.0160633	0.0111866	0.00144134	0.000954376	0.00139206	2.17856e-17	-0.00783086	6.54354e-18	-0.00101932	2.18193e-18
57.0031	0.0161374	0.011225	0.00159074	0.00095769	0.0010479	2.18615e-17	-0.00800838	6.56637e-18	-0.00158755	2.18954e-18
57.2031	0.0162718	0.0112635	0.000886383	0.000961003	0.000951797	2.19374e-17	-0.00811766	6.5892e-18	-0.0015456	2.19716e-18
57.4031	0.0161147	0.0113019	0.00123395	0.000964317	0.000919246	2.20133e-17	-0.00855409	6.61202e-18	-0.00160667	2.20477e-18
57.6031	0.0157481	0.0113403	0.000852062	0.00096763	0.00128901	2.20892e-17	-0.00881729	6.63485e-18	-0.0021321	2.21239e-18
57.8031	0.0155466	0.0113787	0.000638569	0.000970942	0.000936429	2.21651e-17	-0.00923018	6.65767e-18	-0.00301189	2.22e-18
58.0031	0.0150581	0.0114171	0.000719774	0.000974255	0.00120572	2.2241e-17	-0.00936844	6.68049e-18	-0.00261965	2.22761e-18
58.2031	0.0149267	0.0114555	0.000396855	0.000977567	0.00100802	2.23169e-17	-0.00908787	6.70331e-18	-0.00306699	2.23522e-18
58.4031	0.0153229	0.0114939	0.000795779	0.000980878	0.000179294	2.23928e-17	-0.00876796	6.72613e-18	-0.00275729	2.24283e-18
58.6031	0.015286	0.0115323	0.000896016	0.00098419	0.000393661	2.24686e-17	-0.00861089	6.74894e-18	-0.00319382	2.25044e-18
58.8031	0.0156156	0.0115707	0.000711245	0.000987501	0.000361601	2.25445e-17	-0.00850001	6.77176e-18	-0.00264814	2.25806e-18
59.0031	0.0161598	0.0116091	0.00124139	0.000990812	0.00108966	2.26203e-17	-0.00887287	6.79457e-18	-0.00220789	2.26567e-18
59.2031	0.0160616	0.0116474	0.0015146	0.000994122	0.00113741	2.26962e-17	-0.00907356	6.81738e-18	-0.0021907	2.27327e-18
59.4031	0.0165814	0.0116858	0.00154903	0.000997432	0.000973945	2.2772e-17	-0.0088309	6.8402e-18	-0.00158693	2.28088e-18
59.6031	0.0173852	0.0117242	0.00220114	0.00100074	0.000678823	2.28479e-17	-0.00870875	6.863e-18	-0.00199309	2.28849e-18
59.8031	0.017171	0.0117625	0.00178022	0.00100405	0.000651519	2.29237e-17	-0.00833813	6.88581e-18	-0.00186114	2.2961e-18
60.0031	0.0174472	0.0118009	0.00197899	0.00100736	0.000473719	2.29995e-17	-0.00830573	6.90862e-18	-0.00178764	2.30371e-18
60.2031	0.0176164	0.0118392	0.00302657	0.00101067	0.000956312	2.30754e-17	-0.00836898	6.93142e-18	-0.00175959	2.31132e-18
60.4031	0.0176376	0.0118775	0.00318824	0.00101398	0.000457518	2.31512e-17	-0.00859491	6.95423e-18	-0.00167613	2.31892e-18
60.6031	0.0177082	0.0119158	0.00353185	0.00101729	0.000257445	2.3227e-17	-0.00870654	6.97703e-18	-0.00172826	2.32653e-18
60.8031	0.018164	0.0119542	0.00423711	0.00102059	0.000445926	2.33028e-17	-0.00851523	6.99983e-18	-0.00184059	2.33413e-18
61.0031	0.017956	0.0119925	0.00441506	0.0010239	0.000931377	2.33786e-17	-0.00950737	7.02263e-18	-0.00181662	2.34174e-18
61.2031	0.0178614	0.0120308	0.00433465	0.00102721	0.000954271	2.34544e-17	-0.0100454	7.04543e-18	-0.00175569	2.34934e-18
61.4031	0.0171383	0.0120691	0.00481313	0.00103052	0.00155558	2.35302e-17	-0.0105074	7.06822e-18	-0.00212517	2.35695e-18
61.6031	0.0167766	0.0121074	0.00472424	0.00103382	0.00205666	2.3606e-17	-0.0109172	7.09102e-18	-0.00216116	2.36455e-18
61.8031	0.0164366	0.0121457	0.00502691	0.00103713	0.00170573	2.36817e-17	-0.0110751	7.11381e-18	-0.00231646	2.37216e-18
62.0031	0.0167984	0.0121839	0.0051434	0.00104043	0.00170867	2.37575e-17	-0.0113808	7.1366e-18	-0.00138556	2.37976e-18
62.2031	0.0167575	0.0122222	0.00511933	0.00104374	0.00130167	2.38333e-17	-0.0109895	7.15939e-18	-0.00205647	2.38736e-18
62.4031	0.01706	0.0122605	0.00505285	0.00104704	0.00125804	2.3909e-17	-0.0107466	7.18218e-18	-0.00179581	2.39496e-18
62.6031	0.0175663	0.0122987	0.00465833	0.00105035	0.00168893	2.39848e-17	-0.0107526	7.20497e-18	-0.00185782	2.40256e-18
62.8031	0.0177468	0.012337	0.00438179	0.00105365	0.00107068	2.40605e-17	-0.0110714	7.22775e-18	-0.00126523	2.41016e-18
63.0031	0.0182682	0.0123752	0.00410637	0.00105696	0.000934833	2.41363e-17	-0.0114673	7.25054e-18	-0.00152053	2.41777e-18
63.2031	0.0183735	0.0124135	0.00374574	0.00106026	0.000492063	2.4212e-17	-0.0112258	7.27332e-18	-0.00204901	2.42537e-18
63.4031	0.0193028	0.0124517	0.00275489	0.00106357	0.000139607	2.42878e-17	-0.0108546	7.2961e-18	-0.002238	2.43296e-18
63.6031	0.0192371	0.0124899	0.00312726	0.00106687	0.00029046	2.43635e-17	-0.0114387	7.31888e-18	-0.00306009	2.44056e-18
63.8031	0.0190548	0.0125281	0.00273834	0.00107017	0.000329036	2.44392e-17	-0.0113456	7.34166e-18	-0.00269963	2.44816e-18
64.0031	0.0191769	0.0125664	0.00318925	0.00107348	-0.000337652	2.45149e-17	-0.0109392	7.36443e-18	-0.00246231	2.45576e-18
64.2031	0.0195443	0.0126046	0.00321086	0.00107678	-0.000407771	2.45906e-17	-0.0112093	7.38721e-18	-0.0025585	2.46336e-18
64.4031	0.0199269	0.0126428	0.003002	0.00108008	-0.00146643	2.46663e-17	-0.0110227	7.40998e-18	-0.00315508	2.47096e-18
64.6031	0.020418	0.012681	0.00287437	0.00108338	-0.000842954	2.4742e-17	-0.0109127	7.43276e-18	-0.00292371	2.47855e-18
64.8031	0.0207758	0.0127191	0.00307986	0.00108668	-0.000694957	2.48177e-17	-0.0111113	7.45553e-18	-0.00273774	2.48615e-18
65.0031	0.0205863	0.0127573	0.00285556	0.00108998	-0.000173951	2.48934e-17	-0.0119375	7.4783e-18	-0.00283226	2.49374e-18
65.2031	0.0208348	0.0127955	0.00304474	0.00109328	-6.00481e-06	2.49691e-17	-0.0120359	7.50106e-18	-0.00316047	2.50134e-18
65.4031	0.0203439	0.0128337	0.00317948	0.00109659	0.000837218	2.50448e-17	-0.0121348	7.52383e-18	-0.00242377	2.50893e-18
65.6031	0.02053	0.0128718	0.00345349	0.00109989	0.000913159	2.51205e-17	-0.0119942	7.5466e-18	-0.00270998	2.51653e-18
65.8031	0.0202735	0.01291	0.00338936	0.00110319	0.000203822	2.51961e-17	-0.0117437	7.56936e-18	-0.002896	2.52412e-18
66.0031	0.0200928	0.0129481	0.0034915	0.00110648	8.1634e-05	2.52718e-17	-0.0114441	7.59212e-18	-0.00290555	2.53172e-18
66.2031	0.0200377	0.0129863	0.00319153	0.00110978	-0.00044791	2.53474e-17	-0.0109185	7.61488e-18	-0.00314006	2.53931e-18
66.4031	0.0197523	0.0130244	0.00312907	0.00111308	0.000166459	2.54231e-17	-0.0107584	7.63764e-18	-0.003126	2.5469e-18
66.6031	0.0196314	0.0130625	0.00312619	0.00111638	-0.000589403	2.54987e-17	-0.0105384	7.6604e-18	-0.00313589	2.55449e-18
66.8031	0.0192548	0.0131006	0.0028303	0.00111968	-0.000794559	2.55744e-17	-0.0107048	7.68315e-18	-0.00244056	2.56208e-18
67.0031	0.0190895	0.0131388	0.00253851	0.00112298	-0.000676814	2.565e-17	-0.0109569	7.70591e-18	-0.0026056	2.56968e-18
67.2031	0.0183417	0.0131769	0.00241675	0.00112627	-0.000455832	2.57256e-17	-0.0104666	7.72866e-18	-0.00240533	2.57727e-18
67.4031	0.0183082	0.013215	0.00212888	0.00112957	-5.9517e-05	2.58013e-17	-0.0104418	7.75141e-18	-0.00188833	2.58486e-18
67.6031	0.0179409	0.0132531	0.00271006	0.00113287	0.000383332	2.58769e-17	-0.010834	7.77416e-18	-0.00131946	2.59245e-18
67.8031	0.0173551	0.0132912	0.00272174	0.00113617	0.00073478	2.59525e-17	-0.010593	7.79691e-18	-0.00108643	2.60004e-18
68.0031	0.0173898	0.0133292	0.00253602	0.00113946	0.000496438	2.60281e-17	-0.010402	7.81966e-18	-0.00148447	2.60762e-18
68.2031	0.0178432	0.0133673	0.00194628	0.00114276	0.000947856	2.61037e-17	-0.0108405	7.84241e-18	-0.00185871	2.61521e-18
68.4031	0.018017	0.0134054	0.00211212	0.00114605	0.00130879	2.61793e-17	-0.0109727	7.86515e-18	-0.00182743	2.6228e-18
68.6031	0.0183871	0.0134435	0.00203952	0.00114935	0.00225198	2.62549e-17	-0.0109128	7.88789e-18	-0.0014606	2.63039e-18
68.8031	0.0186511	0.0134815	0.00232553	0.00115264	0.0023949	2.63305e-17	-0.0113071	7.91063e-18	-0.00151572	2.63797e-18
69.0031	0.0190738	0.0135196	0.00243796	0.00115594	0.00310176	2.6406e-17	-0.0115906	7.93337e-18	-0.00152976	2.64556e-18
69.2031	0.0189142	0.0135576	0.00242173	0.00115923	0.00340995	2.64816e-17	-0.0112599	7.95611e-18	-0.00123608	2.65315e-18
69.4031	0.0184834	0.0135956	0.00237632	0.00116253	0.0029076	2.65572e-17	-0.0109648	7.97885e-18	-0.00128132	2.66073e-18
69.6031	0.0184297	0.0136337	0.0030647	0.00116582	0.00239834	2.66328e-17	-0.0105116	8.00158e-18	-0.00170254	2.66832e-18
69.8031	0.0184233	0.0136717	0.00330318	0.00116911	0.0019089	2.67083e-17	-0.0106136	8.02432e-18	-0.00144674	2.6759e-18
70.0031	0.0187762	0.0137097	0.00384623	0.00117241	0.00167238	2.67839e-17	-0.0108488	8.04705e-18	-0.00213312	2.68348e-18
70.2031	0.0194767	0.0137477	0.00333259	0.0011757	0.0012343	2.68594e-17	-0.0111718	8.06978e-18	-0.00250668	2.69107e-18
70.4031	0.0192947	0.0137857	0.0035608	0.00117899	0.00137964	2.69349e-17	-0.010931	8.09251e-18	-0.00234627	2.69865e-18
70.6031	0.0193946	0.0138237	0.00389148	0.00118228	0.000648763	2.70105e-17	-0.011291	8.11524e-18	-0.00212135	2.70623e-18
70.8031	0.0191556	0.0138617	0.003665	0.00118558	0.000927195	2.7086e-17	-0.0119143	8.13797e-18	-0.00237852	2.71382e-18
71.0031	0.0195617	0.0138997	0.0034957	0.00118887	0.000553921	2.71615e-17	-0.01172	8.16069e-18	-0.00235998	2.7214e-18
71.2031	0.0193141	0.0139377	0.00342008	0.00119216	0.000462546	2.7237e-17	-0.0112345	8.18341e-18	-0.00249702	2.72898e-18
71.4031	0.0193863	0.0139757	0.00342149	0.00119545	0.000742552	2.73126e-17	-0.0112009	8.20614e-18	-0.00271022	2.73656e-18
71.6031	0.0190317	0.0140136	0.00341547	0.00119874	0.000472544	2.73881e-17	-0.0112925	8.22886e-18	-0.00303257	2.74414e-18
71.8031	0.0187982	0.0140516	0.00311285	0.00120203	0.000902881	2.74636e-17	-0.0114265	8.25158e-18	-0.00326989	2.75172e-18
72.0031	0.0194753	0.0140895	0.00303193	0.00120532	0.000802559	2.75391e-17	-0.0115507	8.27429e-18	-0.00311249	2.7593e-18
72.2031	0.0195476	0.0141275	0.00341863	0.00120861	0.000764756	2.76145e-17	-0.012341	8.29701e-18	-0.00239951	2.76688e-18
72.4031	0.0188058	0.0141654	0.00363736	0.0012119	0.00142138	2.769e-17	-0.0122017	8.31973e-18	-0.00236478	2.77445e-18
72.6031	0.0187966	0.0142034	0.00365847	0.00121519	0.00133513	2.77655e-17	-0.0124249	8.34244e-18	-0.00268889	2.78203e-18
72.8031	0.0189858	0.0142413	0.00399829	0.00121848	0.00101486	2.7841e-17	-0.0124832	8.36515e-18	-0.00270521	2.78961e-18
73.0031	0.0185508	0.0142792	0.00400022	0.00122176	0.00104377	2.79165e-17	-0.0125414	8.38786e-18	-0.00230549	2.79719e-18
73.2031	0.0177493	0.0143171	0.00367903	0.00122505	0.000658916	2.79919e-17	-0.0121694	8.41057e-18	-0.00226131	2.80476e-18
73.4031	0.0178275	0.014355	0.00420698	0.00122834	0.000393797	2.80674e-17	-0.0122835	8.43328e-18	-0.00262778	2.81234e-18
73.6031	0.0180878	0.0143929	0.00424788	0.00123163	0.000914629	2.81428e-17	-0.0119689	8.45598e-18	-0.00182238	2.81991e-18
73.8031	0.0183995	0.0144308	0.00369435	0.00123491	0.000251671	2.82183e-17	-0.0121857	8.47869e-18	-0.00263057	2.82749e-18
74.0031	0.0187075	0.0144687	0.00374798	0.0012382	0.000188333	2.82937e-17	-0.0121531	8.50139e-18	-0.00356286	2.83506e-18
74.2031	0.0186878	0.0145066	0.00358848	0.00124149	3.53296e-05	2.83691e-17	-0.0119306	8.52409e-18	-0.00346808	2.84264e-18
74.4031	0.0188449	0.0145445	0.0033762	0.00124477	0.000674033	2.84446e-17	-0.0115778	8.54679e-18	-0.00307964	2.85021e-18
74.6031	0.0193796	0.0145823	0.0029996	0.00124806	0.000583421	2.852e-17	-0.0119431	8.56949e-18	-0.00314013	2.85778e-18
74.8031	0.0194872	0.0146202	0.00240493	0.00125134	0.000974218	2.85954e-17	-0.0112236	8.59219e-18	-0.00367486	2.86536e-18
75.0031	0.0198842	0.0146581	0.00168382	0.00125463	0.000909823	2.86708e-17	-0.0103444	8.61488e-18	-0.00391159	2.87293e-18
75.2031	0.0195901	0.0146959	0.00171806	0.00125791	0.000949219	2.87462e-17	-0.00953864	8.63758e-18	-0.00436346	2.8805e-18
75.4031	0.019929	0.0147338	0.00142618	0.0012612	0.00104744	2.88216e-17	-0.00928761	8.66027e-18	-0.00463318	2.88807e-18
75.6031	0.0202071	0.0147716	0.00111815	0.00126448	0.00052447	2.8897e-17	-0.00917395	8.68296e-18	-0.00438176	2.89564e-18
75.8031	0.0205451	0.0148094	0.00146619	0.00126776	0.00079087	2.89724e-17	-0.0087228	8.70565e-18	-0.00372015	2.90321e-18
76.0031	0.0203934	0.0148473	0.00202118	0.00127105	0.000418703	2.90478e-17	-0.0086294	8.72834e-18	-0.00310939	2.91078e-18
76.2031	0.0195656	0.0148851	0.00230004	0.00127433	0.000611709	2.91232e-17	-0.00904333	8.75103e-18	-0.00295897	2.91835e-18
76.4031	0.0191966	0.0149229	0.00270701	0.00127761	0.000559518	2.91986e-17	-0.00845621	8.77371e-18	-0.00369614	2.92592e-18
76.6031	0.0201885	0.0149607	0.00298747	0.0012809	-0.000180525	2.92739e-17	-0.00913385	8.7964e-18	-0.00383677	2.93349e-18
76.8031	0.0205201	0.0149985	0.00335354	0.00128418	-0.000867801	2.93493e-17	-0.00993451	8.81908e-18	-0.00368704	2.94106e-18
77.0031	0.0204498	0.0150363	0.00383643	0.00128746	-0.000453046	2.94246e-17	-0.0105201	8.84176e-18	-0.00329924	2.94862e-18
77.2031	0.0207724	0.0150741	0.0040385	0.00129074	-0.000286187	2.95e-17	-0.0108367	8.86444e-18	-0.0036875	2.95619e-18
77.4031	0.021128	0.0151118	0.00372441	0.00129402	4.9044e-05	2.95753e-17	-0.0116973	8.88712e-18	-0.00370349	2.96376e-18
77.6031	0.0214878	0.0151496	0.00358941	0.0012973	-0.000108352	2.96507e-17	-0.0118529	8.90979e-18	-0.00247908	2.97132e-18
77.8031	0.0213641	0.0151874	0.00366025	0.00130058	-0.000354556	2.9726e-17	-0.0120713	8.93247e-18	-0.00332942	2.97889e-18
78.0031	0.0214274	0.0152251	0.00407472	0.00130386	-0.000113013	2.98013e-17	-0.0124651	8.95514e-18	-0.00326305	2.98645e-18
78.2031	0.0212283	0.0152629	0.00429031	0.00130714	-5.39702e-05	2.98767e-17	-0.0122041	8.97782e-18	-0.00265282	2.99402e-18
78.4031	0.0212035	0.0153006	0.00344987	0.00131042	4.41365e-05	2.9952e-17	-0.0124735	9.00049e-18	-0.00220653	3.00158e-18
78.6031	0.021232	0.0153384	0.00346163	0.0013137	4.84825e-05	3.00273e-17	-0.0118085	9.02316e-18	-0.00251776	3.00915e-18
78.8031	0.020801	0.0153761	0.0034277	0.00131698	0.00050463	3.01026e-17	-0.0115846	9.04582e-18	-0.00310139	3.01671e-18
79.0031	0.0210201	0.0154138	0.00330963	0.00132026	0.000667357	3.01779e-17	-0.0116591	9.06849e-18	-0.0037456	3.02427e-18
79.2031	0.0205114	0.0154516	0.00294139	0.00132354	0.000837718	3.02532e-17	-0.0112352	9.09115e-18	-0.00388627	3.03183e-18
79.4031	0.0208349	0.0154893	0.00263512	0.00132682	0.00104113	3.03285e-17	-0.0115213	9.11382e-18	-0.00391769	3.0394e-18
79.6031	0.0207681	0.015527	0.002101	0.00133009	0.00052393	3.04038e-17	-0.0110695	9.13648e-18	-0.00332926	3.04696e-18
79.8031	0.0203704	0.0155647	0.00194443	0.00133337	0.000743642	3.04791e-17	-0.0106399	9.15914e-18	-0.00302041	3.05452e-18
80.0031	0.0196121	0.0156024	0.00161212	0.00133665	0.00019048	3.05543e-17	-0.0107504	9.1818e-18	-0.00296819	3.06208e-18
80.2031	0.0196025	0.0156401	0.00105434	0.00133993	0.000225644	3.06296e-17	-0.0108467	9.20446e-18	-0.00329585	3.06964e-18
80.4031	0.0197386	0.0156778	0.000616267	0.0013432	-0.000198796	3.07049e-17	-0.0103605	9.22711e-18	-0.00360171	3.0772e-18
80.6031	0.0202922	0.0157154	0.000739432	0.00134648	-0.000405978	3.07801e-17	-0.0107806	9.24977e-18	-0.00352911	3.08476e-18
80.8031	0.0206454	0.0157531	0.000951593	0.00134975	-0.000278921	3.08554e-17	-0.0110792	9.27242e-18	-0.00381426	3.09231e-18
81.0031	0.0208864	0.0157908	0.000769984	0.00135303	0.000343206	3.09306e-17	-0.0107574	9.29507e-18	-0.00376928	3.09987e-18
81.2031	0.0213358	0.0158284	0.000444429	0.0013563	0.000656145	3.10059e-17	-0.0106173	9.31772e-18	-0.00424315	3.10743e-18
81.4031	0.0213522	0.0158661	0.000548974	0.00135958	0.000796596	3.10811e-17	-0.0105165	9.34037e-18	-0.00369882	3.11499e-18
81.6031	0.0215048	0.0159037	0.00134783	0.00136285	0.000694825	3.11563e-17	-0.0102423	9.36302e-18	-0.00341518	3.12254e-18
81.8031	0.0209292	0.0159414	0.00140584	0.00136613	0.000272691	3.12316e-17	-0.00951465	9.38566e-18	-0.00426086	3.1301e-18
82.0031	0.0205709	0.015979	0.00179083	0.0013694	-0.000229779	3.13068e-17	-0.0102223	9.40831e-18	-0.00404459	3.13765e-18
82.2031	0.0201061	0.0160166	0.00147652	0.00137268	-0.000267394	3.1382e-17	-0.0101634	9.43095e-18	-0.00395079	3.14521e-18
82.4031	0.0197397	0.0160542	0.00128571	0.00137595	-0.00036522	3.14572e-17	-0.0103441	9.45359e-18	-0.00374506	3.15276e-18
82.6031	0.0198651	0.0160919	0.0022215	0.00137922	-3.24839e-05	3.15324e-17	-0.0101687	9.47623e-18	-0.00382505	3.16032e-18
82.8031	0.0199036	0.0161295	0.00248396	0.00138249	0.000126336	3.16076e-17	-0.0113955	9.49887e-18	-0.00366514	3.16787e-18
83.0031	0.0205101	0.0161671	0.00260618	0.00138577	5.80515e-05	3.16828e-17	-0.0114064	9.52151e-18	-0.00369047	3.17543e-18
83.2031	0.0203295	0.0162047	0.0023821	0.00138904	7.79943e-05	3.1758e-17	-0.0114815	9.54414e-18	-0.00307218	3.18298e-18
83.4031	0.0211019	0.0162422	0.00245515	0.00139231	-0.000305044	3.18332e-17	-0.0120747	9.56678e-18	-0.00269356	3.19053e-18
83.6031	0.0208807	0.0162798	0.0018026	0.00139558	-0.000460326	3.19083e-17	-0.0121188	9.58941e-18	-0.00272914	3.19808e-18
83.8031	0.0207879	0.0163174	0.00192923	0.00139885	-0.000821279	3.19835e-17	-0.0117646	9.61204e-18	-0.00286831	3.20563e-18
84.0031	0.020932	0.016355	0.00244259	0.00140212	-0.00124229	3.20587e-17	-0.0124572	9.63467e-18	-0.00253373	3.21318e-18
84.2031	0.0212508	0.0163925	0.00217916	0.00140539	-0.000974635	3.21338e-17	-0.0123817	9.6573e-18	-0.00278555	3.22074e-18
84.4031	0.0209151	0.0164301	0.00238066	0.00140866	-0.000344235	3.2209e-17	-0.0120221	9.67992e-18	-0.00297281	3.22829e-18
84.6031	0.0216282	0.0164676	0.00299205	0.00141193	-0.000241465	3.22841e-17	-0.011811	9.70255e-18	-0.00265054	3.23583e-18
84.8031	0.0221381	0.0165052	0.00299004	0.0014152	-0.000297083	3.23593e-17	-0.0115561	9.72517e-18	-0.00268525	3.24338e-18
85.0031	0.0222674	0.0165427	0.00299787	0.00141847	0.000235006	3.24344e-17	-0.0113377	9.7478e-18	-0.00307334	3.25093e-18
85.2031	0.0230141	0.0165802	0.00361452	0.00142174	0.00101684	3.25095e-17	-0.010986	9.77042e-18	-0.00332051	3.25848e-18
85.4031	0.0226504	0.0166178	0.00418838	0.00142501	0.00105676	3.25847e-17	-0.0105211	9.79304e-18	-0.00352176	3.26603e-18
85.6031	0.0226856	0.0166553	0.00429708	0.00142828	0.000854774	3.26598e-17	-0.00999607	9.81565e-18	-0.00427729	3.27357e-18
85.8031	0.0221371	0.0166928	0.00386012	0.00143154	0.000830151	3.27349e-17	-0.0101648	9.83827e-18	-0.00422394	3.28112e-18
86.0031	0.0220428	0.0167303	0.00372486	0.00143481	0.00102418	3.281e-17	-0.0106058	9.86088e-18	-0.00427388	3.28867e-18
86.2031	0.0219416	0.0167678	0.00327385	0.00143808	0.00114399	3.28851e-17	-0.0100997	9.8835e-18	-0.00419321	3.29621e-18
86.4031	0.0220356	0.0168053	0.00336698	0.00144134	0.00147858	3.29602e-17	-0.0098363	9.90611e-18	-0.00406263	3.30376e-18
86.6031	0.0221572	0.0168428	0.00319279	0.00144461	0.00116558	3.30353e-17	-0.0103981	9.92872e-18	-0.00435507	3.3113e-18
86.8031	0.0224408	0.0168802	0.00275465	0.00144788	0.00102918	3.31104e-17	-0.0109554	9.95133e-18	-0.00472424	3.31885e-18
87.0031	0.0229427	0.0169177	0.00287324	0.00145114	0.000514814	3.31855e-17	-0.0110055	9.97394e-18	-0.00513021	3.32639e-18
87.2031	0.0230729	0.0169552	0.00255354	0.00145441	0.00069096	3.32605e-17	-0.0114555	9.99654e-18	-0.00551201	3.33393e-18
87.4031	0.0230933	0.0169926	0.00301815	0.00145767	0.000333504	3.33356e-17	-0.0120662	1.00191e-17	-0.00609236	3.34148e-18
87.6031	0.0228306	0.0170301	0.00352779	0.00146094	0.000584325	3.34107e-17	-0.0122511	1.00418e-17	-0.00608982	3.34902e-18
87.8031	0.0229906	0.0170675	0.00398165	0.0014642	-4.90735e-05	3.34857e-17	-0.0125303	1.00644e-17	-0.00606671	3.35656e-18
88.0031	0.0230909	0.017105	0.00462399	0.00146747	-8.44186e-05	3.35608e-17	-0.0132622	1.0087e-17	-0.00586413	3.3641e-18
88.2031	0.0228256	0.0171424	0.00400272	0.00147073	4.46279e-05	3.36358e-17	-0.0129387	1.01096e-17	-0.00591662	3.37164e-18
88.4031	0.022489	0.0171798	0.00389905	0.001474	0.000442315	3.37109e-17	-0.012804	1.01321e-17	-0.00535248	3.37918e-18
88.6031	0.0229658	0.0172173	0.00369727	0.00147726	-0.000135611	3.37859e-17	-0.0129982	1.01547e-17	-0.0052494	3.38672e-18
88.8031	0.0229915	0.0172547	0.00345011	0.00148052	0.000204076	3.38609e-17	-0.0127225	1.01773e-17	-0.00557124	3.39426e-18
89.0031	0.0234636	0.0172921	0.00338406	0.00148378	0.000987879	3.3936e-17	-0.0124078	1.01999e-17	-0.00607829	3.4018e-18
89.2031	0.0234111	0.0173295	0.00353701	0.00148705	0.00102727	3.4011e-17	-0.0121313	1.02225e-17	-0.00587876	3.40934e-18
89.4031	0.0234376	0.0173669	0.00393287	0.00149031	0.000792707	3.4086e-17	-0.0120149	1.02451e-17	-0.00560554	3.41688e-18
89.6031	0.0236198	0.0174043	0.0037341	0.00149357	0.000914704	3.4161e-17	-0.0114946	1.02677e-17	-0.00569734	3.42442e-18
89.8031	0.023638	0.0174416	0.0031768	0.00149683	0.000611366	3.4236e-17	-0.0116593	1.02903e-17	-0.00565636	3.43196e-18
90.0031	0.0234725	0.017479	0.00300747	0.00150009	-6.94555e-05	3.4311e-17	-0.0112294	1.03129e-17	-0.00563569	3.43949e-18
90.2031	0.0233828	0.0175164	0.00265978	0.00150335	5.02167e-05	3.4386e-17	-0.0111696	1.03355e-17	-0.00536665	3.44703e-18
90.4031	0.0231573	0.0175538	0.00228263	0.00150661	-0.000235955	3.4461e-17	-0.0112036	1.0358e-17	-0.00568553	3.45456e-18
90.6031	0.0228862	0.0175911	0.00204159	0.00150987	-0.000934631	3.4536e-17	-0.0118938	1.03806e-17	-0.0055919	3.4621e-18
90.8031	0.0231281	0.0176285	0.00218028	0.00151313	-0.000816042	3.4611e-17	-0.0122491	1.04032e-17	-0.0051157	3.46963e-18
91.0031	0.0232293	0.0176658	0.00248002	0.00151639	-0.00104682	3.46859e-17	-0.0123315	1.04258e-17	-0.00511453	3.47717e-18
91.2031	0.0232037	0.0177031	0.00250415	0.00151965	-0.00092548	3.47609e-17	-0.01226	1.04484e-17	-0.00476233	3.4847e-18
91.4031	0.0228216	0.0177405	0.00299955	0.00152291	-0.00108427	3.48359e-17	-0.0122539	1.04709e-17	-0.00426846	3.49224e-18
91.6031	0.022543	0.0177778	0.00309824	0.00152617	-0.000627463	3.49108e-17	-0.011708	1.04935e-17	-0.0039912	3.49977e-18
91.8031	0.0224523	0.0178151	0.00249473	0.00152943	-0.0011494	3.49858e-17	-0.0114051	1.05161e-17	-0.0036653	3.5073e-18
92.0031	0.0229587	0.0178524	0.0022866	0.00153269	-0.00105256	3.50607e-17	-0.0110983	1.05387e-17	-0.00317099	3.51483e-18
92.2031	0.0227067	0.0178897	0.00180897	0.00153594	-0.00168282	3.51356e-17	-0.0108105	1.05612e-17	-0.00323994	3.52237e-18
92.4031	0.0224	0.017927	0.00141227	0.0015392	-0.00166929	3.52106e-17	-0.0108986	1.05838e-17	-0.00326916	3.5299e-18
92.6031	0.0220141	0.0179643	0.00136058	0.00154246	-0.00191727	3.52855e-17	-0.0108723	1.06064e-17	-0.0036459	3.53743e-18
92.8031	0.0215833	0.0180016	0.00142284	0.00154571	-0.00166245	3.53604e-17	-0.0106455	1.06289e-17	-0.00371909	3.54496e-18
93.0031	0.0219681	0.0180389	0.00174846	0.00154897	-0.00155128	3.54353e-17	-0.0108246	1.06515e-17	-0.00409042	3.55249e-18
93.2031	0.0221085	0.0180762	0.00179936	0.00155223	-0.00211272	3.55102e-17	-0.0109499	1.0674e-17	-0.00411062	3.56002e-18
93.4031	0.0229017	0.0181134	0.00223127	0.00155548	-0.0021804	3.55852e-17	-0.0112708	1.06966e-17	-0.00439128	3.56754e-18
93.6031	0.0228711	0.0181507	0.00205519	0.00155874	-0.00263636	3.56601e-17	-0.0112538	1.07192e-17	-0.00491643	3.57507e-18
93.8031	0.0230215	0.018188	0.00186462	0.00156199	-0.0034135	3.57349e-17	-0.0119756	1.07417e-17	-0.0047531	3.5826e-18
94.0031	0.0225171	0.0182252	0.00175761	0.00156525	-0.00345328	3.58098e-17	-0.0121254	1.07643e-17	-0.00518379	3.59013e-18
94.2031	0.0224797	0.0182625	0.00190454	0.0015685	-0.00250398	3.58847e-17	-0.0123108	1.07868e-17	-0.00528458	3.59766e-18
94.4031	0.0223916	0.0182997	0.00138654	0.00157176	-0.00230529	3.59596e-17	-0.0132052	1.08094e-17	-0.00540773	3.60518e-18
94.6031	0.0225563	0.0183369	0.00138587	0.00157501	-0.00219834	3.60345e-17	-0.0136372	1.08319e-17	-0.00519021	3.61271e-18
94.8031	0.023024	0.0183741	0.0016484	0.00157826	-0.00150911	3.61093e-17	-0.0133913	1.08545e-17	-0.00490294	3.62023e-18
95.0031	0.0233553	0.0184114	0.00186106	0.00158152	-0.00115276	3.61842e-17	-0.0132723	1.0877e-17	-0.00519119	3.62776e-18
95.2031	0.0240483	0.0184486	0.00226212	0.00158477	-0.000508131	3.62591e-17	-0.0132953	1.08996e-17	-0.00511546	3.63528e-18
95.4031	0.0242783	0.0184858	0.00234422	0.00158802	0.000503612	3.63339e-17	-0.0128949	1.09221e-17	-0.00497089	3.64281e-18
95.6031	0.0246499	0.018523	0.00255745	0.00159127	0.000498693	3.64088e-17	-0.0122055	1.09447e-17	-0.00458099	3.65033e-18
95.8031	0.0251609	0.0185602	0.00187721	0.00159453	-0.000400501	3.64836e-17	-0.0115954	1.09672e-17	-0.00425993	3.65785e-18
96.0031	0.0258077	0.0185974	0.00189917	0.00159778	-0.000138042	3.65584e-17	-0.0112689	1.09898e-17	-0.00469227	3.66538e-18
96.2031	0.0251283	0.0186345	0.00223218	0.00160103	-0.000206045	3.66333e-17	-0.0110773	1.10123e-17	-0.00470433	3.6729e-18
96.4031	0.0248918	0.0186717	0.00192377	0.00160428	6.74003e-05	3.67081e-17	-0.0112489	1.10348e-17	-0.00435817	3.68042e-18
96.6031	0.0250015	0.0187089	0.00216501	0.00160753	-0.000277294	3.67829e-17	-0.0110793	1.10574e-17	-0.00443775	3.68794e-18
96.8031	0.025194	0.018746	0.00242681	0.00161078	-0.000409838	3.68577e-17	-0.0112832	1.10799e-17	-0.00464066	3.69546e-18
97.0031	0.0252398	0.0187832	0.00303002	0.00161403	-0.000489695	3.69325e-17	-0.0110634	1.11025e-17	-0.00478459	3.70298e-18
97.2031	0.0247915	0.0188203	0.00317213	0.00161728	-0.00110766	3.70073e-17	-0.0114294	1.1125e-17	-0.00497603	3.7105e-18
97.4031	0.0242457	0.0188575	0.00377565	0.00162053	-0.000977243	3.70821e-17	-0.0119017	1.11475e-17	-0.00510539	3.71802e-18
97.6031	0.0240276	0.0188946	0.00331334	0.00162378	-0.00149484	3.71569e-17	-0.0124201	1.117e-17	-0.00476708	3.72554e-18
97.8031	0.0232508	0.0189317	0.0029401	0.00162703	-0.00113237	3.72317e-17	-0.0129277	1.11926e-17	-0.0043781	3.73306e-18
98.0031	0.0233605	0.0189689	0.00256329	0.00163027	-0.000998314	3.73065e-17	-0.0133065	1.12151e-17	-0.00497837	3.74058e-18
98.2031	0.0234978	0.019006	0.00246846	0.00163352	-0.000185184	3.73812e-17	-0.0137784	1.12376e-17	-0.00498118	3.74809e-18
98.4031	0.023368	0.0190431	0.00219382	0.00163677	-0.000170673	3.7456e-17	-0.0142799	1.12602e-17	-0.00482415	3.75561e-18
98.6031	0.0237981	0.0190802	0.00240229	0.00164002	-0.000197392	3.75308e-17	-0.0146124	1.12827e-17	-0.00512815	3.76313e-18
98.8031	0.0239191	0.0191173	0.00276412	0.00164327	0.000398915	3.76055e-17	-0.014804	1.13052e-17	-0.00446841	3.77064e-18
99.0031	0.0241243	0.0191544	0.00349293	0.00164651	0.000237778	3.76803e-17	-0.0156231	1.13277e-17	-0.00470585	3.77816e-18
99.2031	0.0241857	0.0191915	0.00399275	0.00164976	0.000264038	3.7755e-17	-0.0159707	1.13502e-17	-0.00479648	3.78567e-18
99.4031	0.0241349	0.0192285	0.00395321	0.001653	0.000186078	3.78298e-17	-0.0154537	1.13728e-17	-0.00503846	3.79319e-18
99.6031	0.0244938	0.0192656	0.00402971	0.00165625	-0.000778234	3.79045e-17	-0.0151903	1.13953e-17	-0.0050349	3.8007e-18
99.8031	0.0244793	0.0193027	0.00337716	0.0016595	-0.00145698	3.79792e-17	-0.0146622	1.14178e-17	-0.00501724	3.80822e-18
100.003	0.0245984	0.0193397	0.00370269	0.00166274	-0.0013558	3.8054e-17	-0.0147103	1.14403e-17	-0.00512121	3.81573e-18
100.203	0.0243208	0.0193768	0.00399482	0.00166599	-0.0018003	3.81287e-17	-0.0144456	1.14628e-17	-0.004658	3.82324e-18
100.403	0.0249093	0.0194138	0.0038351	0.00166923	-0.0025914	3.82034e-17	-0.0140979	1.14853e-17	-0.00496802	3.83076e-18
100.603	0.0252954	0.0194509	0.00408131	0.00167247	-0.00295311	3.82781e-17	-0.0134608	1.15078e-17	-0.00550268	3.83827e-18
100.803	0.0247563	0.0194879	0.00413384	0.00167572	-0.00295297	3.83528e-17	-0.0134444	1.15303e-17	-0.0056518	3.84578e-18
101.003	0.0241542	0.0195249	0.00427805	0.00167896	-0.00333035	3.84275e-17	-0.0129682	1.15528e-17	-0.00548143	3.85329e-18
101.203	0.0234039	0.019562	0.0038459	0.00168221	-0.0030499	3.85022e-17	-0.0128493	1.15753e-17	-0.00558448	3.8608e-18
101.403	0.0234389	0.019599	0.00361915	0.00168545	-0.00260724	3.85769e-17	-0.0121948	1.15978e-17	-0.00591635	3.86831e-18
101.603	0.0236923	0.019636	0.00299553	0.00168869	-0.0023972	3.86516e-17	-0.0120142	1.16203e-17	-0.0058355	3.87582e-18
101.803	0.0237095	0.019673	0.00293133	0.00169193	-0.00143219	3.87262e-17	-0.0118015	1.16428e-17	-0.00607951	3.88333e-18
102.003	0.0243721	0.01971	0.00295507	0.00169518	-0.00134941	3.88009e-17	-0.0120283	1.16653e-17	-0.00669132	3.89084e-18
102.203	0.0244503	0.019747	0.00208021	0.00169842	-0.000622544	3.88756e-17	-0.0117709	1.16878e-17	-0.00710362	3.89835e-18
102.403	0.0246767	0.019784	0.00213289	0.00170166	-9.61782e-05	3.89502e-17	-0.0119412	1.17103e-17	-0.00673877	3.90585e-18
102.603	0.0245453	0.0198209	0.00253098	0.0017049	-6.34147e-05	3.90249e-17	-0.0124882	1.17328e-17	-0.00674447	3.91336e-18
102.803	0.0244139	0.0198579	0.00291074	0.00170814	0.000415189	3.90995e-17	-0.0123235	1.17553e-17	-0.00633198	3.92087e-18
103.003	0.0246477	0.0198949	0.00338102	0.00171138	0.000717682	3.91742e-17	-0.0127551	1.17778e-17	-0.00683955	3.92837e-18
103.203	0.0247464	0.0199318	0.00324044	0.00171462	0.00102086	3.92488e-17	-0.0122307	1.18003e-17	-0.00647672	3.93588e-18
103.403	0.0251986	0.0199688	0.003049	0.00171786	0.00134108	3.93234e-17	-0.0115914	1.18228e-17	-0.00590354	3.94338e-18
103.603	0.0254768	0.0200057	0.00376944	0.0017211	0.00132177	3.93981e-17	-0.0117541	1.18453e-17	-0.00517379	3.95089e-18
103.803	0.0251487	0.0200427	0.00366451	0.00172434	0.000717658	3.94727e-17	-0.011139	1.18678e-17	-0.00466284	3.95839e-18
104.003	0.0249371	0.0200796	0.00424305	0.00172758	0.000795035	3.95473e-17	-0.0116666	1.18902e-17	-0.00425562	3.9659e-18
104.203	0.0254641	0.0201165	0.00480309	0.00173082	0.00160906	3.96219e-17	-0.0110346	1.19127e-17	-0.0036778	3.9734e-18
104.403	0.0255115	0.0201535	0.00444292	0.00173406	0.00173693	3.96965e-17	-0.0110973	1.19352e-17	-0.00380367	3.9809e-18
104.603	0.0255488	0.0201904	0.00427544	0.00173729	0.00186672	3.97711e-17	-0.0110633	1.19577e-17	-0.00356719	3.98841e-18
104.803	0.0247663	0.0202273	0.00411635	0.00174053	0.00152284	3.98457e-17	-0.0117935	1.19802e-17	-0.0030186	3.99591e-18
105.003	0.025002	0.0202642	0.00398694	0.00174377	0.00132749	3.99203e-17	-0.0116754	1.20026e-17	-0.00237664	4.00341e-18
105.203	0.0251373	0.0203011	0.00407081	0.00174701	0.0013783	3.99949e-17	-0.0119188	1.20251e-17	-0.00290092	4.01091e-18
105.403	0.0254452	0.020338	0.0042423	0.00175024	0.00145526	4.00694e-17	-0.0117729	1.20476e-17	-0.00333703	4.01841e-18
105.603	0.0254348	0.0203748	0.00394477	0.00175348	0.00127101	4.0144e-17	-0.0119692	1.20701e-17	-0.00301483	4.02591e-18
105.803	0.0256968	0.0204117	0.00373887	0.00175671	0.00118479	4.02186e-17	-0.0120719	1.20925e-17	-0.00394945	4.03341e-18
106.003	0.0260985	0.0204486	0.00328387	0.00175995	0.000854947	4.02931e-17	-0.0125482	1.2115e-17	-0.00389047	4.04091e-18
106.203	0.0266756	0.0204855	0.00224902	0.00176319	0.000595117	4.03677e-17	-0.0120146	1.21375e-17	-0.00429525	4.04841e-18
106.403	0.026654	0.0205223	0.00277366	0.00176642	0.000321933	4.04422e-17	-0.0119571	1.21599e-17	-0.00436254	4.05591e-18
106.603	0.0261535	0.0205592	0.00326522	0.00176966	0.000124356	4.05168e-17	-0.011682	1.21824e-17	-0.00496969	4.06341e-18
106.803	0.0269862	0.020596	0.00344074	0.00177289	0.000276443	4.05913e-17	-0.0113028	1.22049e-17	-0.00557629	4.0709e-18
107.003	0.027233	0.0206328	0.00321141	0.00177612	-0.000256084	4.06659e-17	-0.0111578	1.22273e-17	-0.00592912	4.0784e-18
107.203	0.0275844	0.0206697	0.00336314	0.00177936	-0.000702209	4.07404e-17	-0.0111583	1.22498e-17	-0.00612676	4.0859e-18
107.403	0.0277447	0.0207065	0.00328921	0.00178259	-0.001059	4.08149e-17	-0.0110553	1.22722e-17	-0.00653577	4.09339e-18
107.603	0.0277375	0.0207433	0.00361439	0.00178582	-0.00115707	4.08894e-17	-0.0115193	1.22947e-17	-0.00719177	4.10089e-18
107.803	0.0268811	0.0207801	0.00312936	0.00178906	-0.00205908	4.09639e-17	-0.0113265	1.23171e-17	-0.00765869	4.10838e-18
108.003	0.0265903	0.0208169	0.00306533	0.00179229	-0.00154889	4.10384e-17	-0.0119933	1.23396e-17	-0.00766063	4.11588e-18
108.203	0.026487	0.0208538	0.00309846	0.00179552	-0.00120182	4.11129e-17	-0.0117842	1.23621e-17	-0.00740662	4.12337e-18
108.403	0.0258692	0.0208905	0.00227577	0.00179875	-0.00160812	4.11874e-17	-0.0124579	1.23845e-17	-0.00769233	4.13087e-18
108.603	0.0259713	0.0209273	0.00205441	0.00180199	-0.00218698	4.12619e-17	-0.0130975	1.2407e-17	-0.00777735	4.13836e-18
108.803	0.0257556	0.0209641	0.00211372	0.00180522	-0.00243113	4.13364e-17	-0.0136869	1.24294e-17	-0.00766465	4.14585e-18
109.003	0.0263474	0.0210009	0.00166129	0.00180845	-0.00212007	4.14109e-17	-0.013828	1.24518e-17	-0.00768939	4.15334e-18
109.203	0.0263552	0.0210377	0.00204535	0.00181168	-0.00211065	4.14854e-17	-0.0139695	1.24743e-17	-0.00813339	4.16084e-18
109.403	0.0262563	0.0210744	0.00223052	0.00181491	-0.00169403	4.15598e-17	-0.0138971	1.24967e-17	-0.00786331	4.16833e-18
109.603	0.02616	0.0211112	0.00220042	0.00181814	-0.00177803	4.16343e-17	-0.0136823	1.25192e-17	-0.00810172	4.17582e-18
109.803	0.0265424	0.0211479	0.00275723	0.00182137	-0.00151366	4.17087e-17	-0.0140001	1.25416e-17	-0.00816864	4.18331e-18
110.003	0.0268085	0.0211847	0.00258653	0.0018246	-0.00158957	4.17832e-17	-0.0144092	1.25641e-17	-0.00763164	4.1908e-18
110.203	0.0269443	0.0212214	0.00284344	0.00182783	-0.00138312	4.18576e-17	-0.0142818	1.25865e-17	-0.00761834	4.19829e-18
110.403	0.026602	0.0212582	0.00410043	0.00183106	-0.00109642	4.19321e-17	-0.0141354	1.26089e-17	-0.00782351	4.20578e-18
110.603	0.0264803	0.0212949	0.0045896	0.00183428	-0.000598428	4.20065e-17	-0.013818	1.26314e-17	-0.00782479	4.21326e-18
110.803	0.0270397	0.0213316	0.00422554	0.00183751	-0.00110618	4.20809e-17	-0.0139436	1.26538e-17	-0.00751108	4.22075e-18
111.003	0.0267669	0.0213683	0.00397593	0.00184074	-0.00138344	4.21554e-17	-0.0138666	1.26762e-17	-0.00716642	4.22824e-18
111.203	0.0270835	0.021405	0.00402547	0.00184397	-0.00131935	4.22298e-17	-0.0138744	1.26987e-17	-0.00707582	4.23573e-18
111.403	0.0271946	0.0214417	0.00364887	0.0018472	-0.0011417	4.23042e-17	-0.0133516	1.27211e-17	-0.00690979	4.24321e-18
111.603	0.0273086	0.0214784	0.00405623	0.00185042	-0.000942136	4.23786e-17	-0.0130402	1.27435e-17	-0.00690047	4.2507e-18
111.803	0.026864	0.0215151	0.00393224	0.00185365	-0.00115392	4.2453e-17	-0.0124866	1.2766e-17	-0.00669808	4.25819e-18
112.003	0.0269583	0.0215518	0.00372778	0.00185687	-0.0010922	4.25274e-17	-0.0121742	1.27884e-17	-0.0065022	4.26567e-18
112.203	0.0274188	0.0215885	0.00339966	0.0018601	-0.00147664	4.26018e-17	-0.0118446	1.28108e-17	-0.00621341	4.27316e-18
112.403	0.0276874	0.0216251	0.00285864	0.00186333	-0.00138893	4.26762e-17	-0.0118176	1.28332e-17	-0.00667282	4.28064e-18
112.603	0.0277826	0.0216618	0.00269269	0.00186655	-0.00150949	4.27506e-17	-0.0116648	1.28556e-17	-0.00721634	4.28812e-18
112.803	0.0281446	0.0216985	0.00253574	0.00186978	-0.00146901	4.28249e-17	-0.0109733	1.28781e-17	-0.00730391	4.29561e-18
113.003	0.0282499	0.0217351	0.00215269	0.001873	-0.00112169	4.28993e-17	-0.0107401	1.29005e-17	-0.00717573	4.30309e-18
113.203	0.0279551	0.0217718	0.00222558	0.00187623	-0.000832299	4.29737e-17	-0.0108947	1.29229e-17	-0.00699601	4.31057e-18
113.403	0.0283423	0.0218084	0.00285955	0.00187945	8.6196e-06	4.3048e-17	-0.0112584	1.29453e-17	-0.00715063	4.31805e-18
113.603	0.0280745	0.021845	0.00283789	0.00188267	0.000546083	4.31224e-17	-0.0109202	1.29677e-17	-0.00739337	4.32554e-18
113.803	0.0283089	0.0218817	0.00290251	0.0018859	0.000880265	4.31967e-17	-0.0116958	1.29901e-17	-0.0071045	4.33302e-18
114.003	0.0282803	0.0219183	0.00275416	0.00188912	0.000624831	4.32711e-17	-0.0115046	1.30126e-17	-0.00705852	4.3405e-18
114.203	0.028313	0.0219549	0.00349293	0.00189234	0.000962447	4.33454e-17	-0.01107	1.3035e-17	-0.00731578	4.34798e-18
114.403	0.0280232	0.0219915	0.00410799	0.00189557	0.000718821	4.34197e-17	-0.0104941	1.30574e-17	-0.0075778	4.35546e-18
114.603	0.0280027	0.0220281	0.00356403	0.00189879	0.00100377	4.34941e-17	-0.0101835	1.30798e-17	-0.00678843	4.36294e-18
114.803	0.0279452	0.0220647	0.00353093	0.00190201	0.000534008	4.35684e-17	-0.0103171	1.31022e-17	-0.00601868	4.37041e-18
115.003	0.0280301	0.0221013	0.00423412	0.00190523	0.0010664	4.36427e-17	-0.0104297	1.31246e-17	-0.00564996	4.37789e-18
115.203	0.0283057	0.0221379	0.00453098	0.00190845	0.00130559	4.3717e-17	-0.0107919	1.3147e-17	-0.00554804	4.38537e-18
115.403	0.0279288	0.0221744	0.00487328	0.00191167	0.00109565	4.37913e-17	-0.0111031	1.31694e-17	-0.00547812	4.39285e-18
115.603	0.0280618	0.022211	0.00526257	0.00191489	0.000887781	4.38656e-17	-0.0113344	1.31918e-17	-0.00543841	4.40032e-18
115.803	0.0278426	0.0222476	0.00486425	0.00191811	0.000757681	4.39399e-17	-0.0118507	1.32142e-17	-0.00556031	4.4078e-18
116.003	0.0275877	0.0222841	0.00466352	0.00192133	-5.17511e-05	4.40142e-17	-0.0122025	1.32366e-17	-0.00555172	4.41528e-18
116.203	0.0275013	0.0223207	0.00440994	0.00192455	-0.000285783	4.40885e-17	-0.0126788	1.3259e-17	-0.00556053	4.42275e-18
116.403	0.02704	0.0223572	0.00396493	0.00192777	-0.000259249	4.41628e-17	-0.0133969	1.32814e-17	-0.00569741	4.43023e-18
116.603	0.0266516	0.0223938	0.00353136	0.00193099	-0.000283172	4.4237e-17	-0.0141878	1.33038e-17	-0.005739	4.4377e-18
116.803	0.0270051	0.0224303	0.00312084	0.00193421	-0.000490063	4.43113e-17	-0.0146426	1.33261e-17	-0.00536279	4.44518e-18
117.003	0.026841	0.0224668	0.00334236	0.00193743	-0.000164494	4.43856e-17	-0.0153098	1.33485e-17	-0.00483052	4.45265e-18
117.203	0.0267141	0.0225033	0.00352015	0.00194065	-0.00010242	4.44598e-17	-0.0157488	1.33709e-17	-0.0050916	4.46012e-18
117.403	0.0274779	0.0225399	0.00415684	0.00194387	0.000478568	4.45341e-17	-0.0155919	1.33933e-17	-0.00532177	4.46759e-18
117.603	0.0272846	0.0225764	0.00316414	0.00194708	-5.45617e-05	4.46083e-17	-0.0153813	1.34157e-17	-0.00543767	4.47507e-18
117.803	0.027623	0.0226129	0.0031788	0.0019503	-0.000223563	4.46825e-17	-0.0150795	1.34381e-17	-0.00528106	4.48254e-18
118.003	0.0278203	0.0226494	0.00347798	0.00195352	-0.000489054	4.47568e-17	-0.0140748	1.34605e-17	-0.00514565	4.49001e-18
118.203	0.0284888	0.0226859	0.00342972	0.00195673	-0.000536621	4.4831e-17	-0.0133762	1.34828e-17	-0.00519988	4.49748e-18
118.403	0.0287205	0.0227223	0.00310941	0.00195995	-0.00104878	4.49052e-17	-0.0123805	1.35052e-17	-0.0047797	4.50495e-18
118.603	0.0291035	0.0227588	0.00291117	0.00196317	-0.000318442	4.49794e-17	-0.0114918	1.35276e-17	-0.00443977	4.51242e-18
118.803	0.0294992	0.0227953	0.00318646	0.00196638	-0.000321318	4.50536e-17	-0.011328	1.355e-17	-0.00383268	4.51989e-18
119.003	0.0301858	0.0228318	0.00341749	0.0019696	0.000627049	4.51279e-17	-0.0113345	1.35723e-17	-0.00409371	4.52736e-18
119.203	0.0306367	0.0228682	0.00387571	0.00197281	0.000823307	4.52021e-17	-0.0111108	1.35947e-17	-0.00441933	4.53483e-18
119.403	0.0309016	0.0229047	0.00407168	0.00197603	0.000730904	4.52762e-17	-0.0107175	1.36171e-17	-0.00452994	4.5423e-18
119.603	0.0312941	0.0229411	0.00420419	0.00197924	0.00109016	4.53504e-17	-0.0109149	1.36395e-17	-0.00468239	4.54976e-18
119.803	0.0313453	0.0229775	0.00409705	0.00198245	0.00136801	4.54246e-17	-0.0107438	1.36618e-17	-0.00494327	4.55723e-18
120.003	0.0311151	0.023014	0.00410179	0.00198567	0.00136578	4.54988e-17	-0.0111451	1.36842e-17	-0.0049468	4.5647e-18
120.203	0.0309478	0.0230504	0.00402718	0.00198888	0.00197556	4.5573e-17	-0.0113876	1.37066e-17	-0.00515218	4.57216e-18
120.403	0.0312924	0.0230868	0.00428853	0.00199209	0.00271891	4.56471e-17	-0.0122029	1.37289e-17	-0.0055357	4.57963e-18
120.603	0.0314198	0.0231232	0.00424147	0.00199531	0.00282409	4.57213e-17	-0.0129942	1.37513e-17	-0.00579457	4.58709e-18
120.803	0.0316095	0.0231597	0.00442638	0.00199852	0.00292419	4.57955e-17	-0.0139104	1.37736e-17	-0.00617255	4.59456e-18
121.003	0.0312384	0.0231961	0.00488975	0.00200173	0.00291539	4.58696e-17	-0.014115	1.3796e-17	-0.00659295	4.60202e-18
121.203	0.030632	0.0232325	0.00452253	0.00200494	0.0025181	4.59438e-17	-0.0141181	1.38184e-17	-0.00716707	4.60949e-18
121.403	0.0308338	0.0232688	0.00435145	0.00200815	0.00260138	4.60179e-17	-0.0144736	1.38407e-17	-0.00724638	4.61695e-18
121.603	0.0303457	0.0233052	0.00378833	0.00201137	0.00238383	4.6092e-17	-0.0150276	1.38631e-17	-0.00756863	4.62441e-18
121.803	0.0300768	0.0233416	0.00419709	0.00201458	0.00242331	4.61662e-17	-0.0149282	1.38854e-17	-0.00767826	4.63187e-18
122.003	0.0293885	0.023378	0.00428071	0.00201779	0.00146829	4.62403e-17	-0.0152794	1.39078e-17	-0.00771443	4.63934e-18
122.203	0.0294651	0.0234143	0.00430228	0.002021	0.00139338	4.63144e-17	-0.0151052	1.39301e-17	-0.00737639	4.6468e-18
122.403	0.0294452	0.0234507	0.00378589	0.00202421	0.000845712	4.63885e-17	-0.0151204	1.39525e-17	-0.0067686	4.65426e-18
122.603	0.0294295	0.0234871	0.00355077	0.00202742	0.00120742	4.64626e-17	-0.0151684	1.39748e-17	-0.00698013	4.66172e-18
122.803	0.0297965	0.0235234	0.00334648	0.00203063	0.000572562	4.65367e-17	-0.0152072	1.39972e-17	-0.00613872	4.66918e-18
123.003	0.0305701	0.0235597	0.00326285	0.00203384	0.000953656	4.66108e-17	-0.0157385	1.40195e-17	-0.00594125	4.67664e-18
123.203	0.0310164	0.0235961	0.00317742	0.00203704	0.00119067	4.66849e-17	-0.0155006	1.40419e-17	-0.00595303	4.6841e-18
123.403	0.0308483	0.0236324	0.0027448	0.00204025	0.000982588	4.6759e-17	-0.0151159	1.40642e-17	-0.00588163	4.69156e-18
123.603	0.0304778	0.0236687	0.00247541	0.00204346	0.00123176	4.68331e-17	-0.0155502	1.40866e-17	-0.00559043	4.69901e-18
123.803	0.0307714	0.023705	0.00254334	0.00204667	0.0016959	4.69072e-17	-0.0152684	1.41089e-17	-0.00510465	4.70647e-18
124.003	0.030682	0.0237414	0.00271674	0.00204988	0.0021236	4.69812e-17	-0.0154217	1.41312e-17	-0.00508342	4.71393e-18
124.203	0.0309027	0.0237777	0.00252113	0.00205308	0.00236918	4.70553e-17	-0.0151802	1.41536e-17	-0.00537339	4.72139e-18
124.403	0.0313108	0.023814	0.00294893	0.00205629	0.00296682	4.71294e-17	-0.0150719	1.41759e-17	-0.00551186	4.72884e-18
124.603	0.0308665	0.0238502	0.002755	0.0020595	0.00278206	4.72034e-17	-0.0141378	1.41982e-17	-0.00598859	4.7363e-18
124.803	0.0305498	0.0238865	0.00286474	0.0020627	0.00283572	4.72775e-17	-0.0143363	1.42206e-17	-0.00616474	4.74375e-18
125.003	0.029958	0.0239228	0.00308954	0.00206591	0.00265336	4.73515e-17	-0.0130291	1.42429e-17	-0.00678343	4.75121e-18
125.203	0.0299753	0.0239591	0.00312702	0.00206911	0.00234167	4.74255e-17	-0.0123774	1.42652e-17	-0.00739387	4.75866e-18
125.403	0.029944	0.0239953	0.00335351	0.00207232	0.00232605	4.74996e-17	-0.0124787	1.42876e-17	-0.00810211	4.76612e-18
125.603	0.0291547	0.0240316	0.00397084	0.00207552	0.00199826	4.75736e-17	-0.0127615	1.43099e-17	-0.00840469	4.77357e-18
125.803	0.0292052	0.0240679	0.00444653	0.00207873	0.00130159	4.76476e-17	-0.0127886	1.43322e-17	-0.00853639	4.78102e-18
126.003	0.0290234	0.0241041	0.00431429	0.00208193	0.000714014	4.77216e-17	-0.0132555	1.43545e-17	-0.00813429	4.78848e-18
126.203	0.0297508	0.0241404	0.00423678	0.00208514	0.000498704	4.77956e-17	-0.0128095	1.43769e-17	-0.00781031	4.79593e-18
126.403	0.0298814	0.0241766	0.0035203	0.00208834	-0.000643605	4.78696e-17	-0.0131047	1.43992e-17	-0.00736528	4.80338e-18
126.603	0.0304088	0.0242128	0.00336689	0.00209154	-0.00125134	4.79436e-17	-0.0129519	1.44215e-17	-0.00750577	4.81083e-18
126.803	0.0306462	0.024249	0.00314171	0.00209475	-0.00124474	4.80176e-17	-0.0131368	1.44438e-17	-0.00686891	4.81828e-18
127.003	0.031078	0.0242853	0.00291044	0.00209795	-0.00112995	4.80916e-17	-0.0136965	1.44661e-17	-0.00642516	4.82573e-18
127.203	0.0310038	0.0243215	0.00235394	0.00210115	-0.00112381	4.81656e-17	-0.0134246	1.44884e-17	-0.00664549	4.83318e-18
127.403	0.0309028	0.0243577	0.00264704	0.00210435	-0.00171435	4.82396e-17	-0.0135258	1.45108e-17	-0.00666747	4.84063e-18
127.603	0.0314682	0.0243939	0.00276656	0.00210756	-0.0014094	4.83136e-17	-0.0132979	1.45331e-17	-0.00662313	4.84808e-18
127.803	0.0316677	0.0244301	0.0031728	0.00211076	-0.000770786	4.83875e-17	-0.0129676	1.45554e-17	-0.00677005	4.85553e-18
128.003	0.0312123	0.0244663	0.00303607	0.00211396	-0.000816161	4.84615e-17	-0.012591	1.45777e-17	-0.00714249	4.86298e-18
128.203	0.0311268	0.0245024	0.00308358	0.00211716	-0.000967179	4.85354e-17	-0.0125453	1.46e-17	-0.00766467	4.87042e-18
128.403	0.0309699	0.0245386	0.00389207	0.00212036	-0.000214787	4.86094e-17	-0.0123198	1.46223e-17	-0.00825571	4.87787e-18
128.603	0.0307877	0.0245748	0.00429099	0.00212356	-0.000348907	4.86833e-17	-0.0123093	1.46446e-17	-0.0087034	4.88532e-18
128.803	0.0311869	0.0246109	0.00436976	0.00212676	-0.000447935	4.87573e-17	-0.0130197	1.46669e-17	-0.00856221	4.89276e-18
129.003	0.0313163	0.0246471	0.00486587	0.00212996	-0.000278721	4.88312e-17	-0.0126634	1.46892e-17	-0.00854358	4.90021e-18
129.203	0.0316084	0.0246832	0.00452063	0.00213316	-0.000160164	4.89051e-17	-0.0131312	1.47115e-17	-0.00856305	4.90765e-18
129.403	0.0318249	0.0247194	0.00471349	0.00213636	0.000166453	4.89791e-17	-0.0135898	1.47338e-17	-0.00833692	4.9151e-18
129.603	0.0322584	0.0247555	0.00467823	0.00213956	0.0002428	4.9053e-17	-0.0135767	1.47561e-17	-0.00777989	4.92254e-18
129.803	0.0325612	0.0247916	0.00443055	0.00214276	-0.000389177	4.91269e-17	-0.0136111	1.47784e-17	-0.00736247	4.92999e-18
130.003	0.0318253	0.0248278	0.00433215	0.00214595	-0.000517379	4.92008e-17	-0.0137543	1.48007e-17	-0.00644585	4.93743e-18
130.203	0.0322536	0.0248639	0.00452488	0.00214915	-0.000471102	4.92747e-17	-0.0131964	1.4823e-17	-0.00643806	4.94487e-18
130.403	0.0318005	0.0249	0.00432222	0.00215235	-0.000505144	4.93486e-17	-0.0136046	1.48453e-17	-0.00604796	4.95232e-18
130.603	0.0319296	0.0249361	0.00376883	0.00215555	9.65879e-05	4.94225e-17	-0.0139044	1.48676e-17	-0.005676	4.95976e-18
130.803	0.0311838	0.0249722	0.003607	0.00215874	0.000356036	4.94964e-17	-0.0139021	1.48899e-17	-0.00579241	4.9672e-18
131.003	0.0311856	0.0250083	0.00295372	0.00216194	0.000205236	4.95703e-17	-0.0134972	1.49122e-17	-0.00560355	4.97464e-18
131.203	0.0312436	0.0250444	0.00281887	0.00216514	0.000243448	4.96441e-17	-0.0130171	1.49344e-17	-0.00564187	4.98208e-18
131.403	0.0308947	0.0250805	0.0033008	0.00216833	0.00013473	4.9718e-17	-0.0130166	1.49567e-17	-0.00596999	4.98952e-18
131.603	0.0308728	0.0251166	0.00347764	0.00217153	6.19156e-05	4.97919e-17	-0.0126898	1.4979e-17	-0.00627551	4.99696e-18
131.803	0.0302848	0.0251526	0.00370918	0.00217472	-0.000273771	4.98657e-17	-0.013043	1.50013e-17	-0.00647958	5.0044e-18
132.003	0.0300239	0.0251887	0.00389485	0.00217792	-0.00140245	4.99396e-17	-0.0131229	1.50236e-17	-0.00644603	5.01184e-18
132.203	0.0298648	0.0252247	0.00445364	0.00218111	-0.00194429	5.00134e-17	-0.0141445	1.50458e-17	-0.00690103	5.01928e-18
132.403	0.0299746	0.0252608	0.00493076	0.00218431	-0.00187683	5.00873e-17	-0.01483	1.50681e-17	-0.00726869	5.02671e-18
132.603	0.0301103	0.0252968	0.00479079	0.0021875	-0.00269968	5.01611e-17	-0.0154735	1.50904e-17	-0.00709863	5.03415e-18
132.803	0.0305171	0.0253329	0.00464391	0.00219069	-0.00259192	5.02349e-17	-0.0156132	1.51127e-17	-0.00689019	5.04159e-18
133.003	0.0306182	0.0253689	0.00465599	0.00219389	-0.0026535	5.03088e-17	-0.0160556	1.5135e-17	-0.00679863	5.04902e-18
133.203	0.0308803	0.0254049	0.00449594	0.00219708	-0.00219514	5.03826e-17	-0.0162404	1.51572e-17	-0.00744389	5.05646e-18
133.403	0.031375	0.025441	0.00492202	0.00220027	-0.00220669	5.04564e-17	-0.0159332	1.51795e-17	-0.00754437	5.06389e-18
133.603	0.0313599	0.025477	0.00489874	0.00220347	-0.00199923	5.05302e-17	-0.0161799	1.52018e-17	-0.00780247	5.07133e-18
133.803	0.0310938	0.025513	0.00502946	0.00220666	-0.00229286	5.0604e-17	-0.0163835	1.5224e-17	-0.00776199	5.07876e-18
134.003	0.0307735	0.025549	0.00505291	0.00220985	-0.00145946	5.06778e-17	-0.016295	1.52463e-17	-0.00756668	5.0862e-18
134.203	0.0322169	0.025585	0.00498362	0.00221304	-5.90128e-05	5.07516e-17	-0.0157765	1.52686e-17	-0.00814839	5.09363e-18
134.403	0.0319243	0.025621	0.00438554	0.00221623	0.000810513	5.08254e-17	-0.0156103	1.52908e-17	-0.00822388	5.10106e-18
134.603	0.0322772	0.0256569	0.00397944	0.00221942	0.00173926	5.08992e-17	-0.0154039	1.53131e-17	-0.00802974	5.1085e-18
134.803	0.031936	0.0256929	0.00356663	0.00222261	0.00180225	5.0973e-17	-0.0150403	1.53353e-17	-0.00847206	5.11593e-18
135.003	0.0319346	0.0257289	0.00304467	0.0022258	0.00250519	5.10467e-17	-0.0148076	1.53576e-17	-0.00835276	5.12336e-18
135.203	0.0319786	0.0257649	0.00297368	0.00222899	0.00241929	5.11205e-17	-0.0145623	1.53799e-17	-0.00800747	5.13079e-18
135.403	0.0316016	0.0258008	0.00310505	0.00223218	0.00176832	5.11943e-17	-0.0146652	1.54021e-17	-0.00780381	5.13822e-18
135.603	0.0321266	0.0258368	0.00289068	0.00223537	0.00109593	5.1268e-17	-0.0148291	1.54244e-17	-0.00807133	5.14565e-18
135.803	0.0320369	0.0258727	0.00247451	0.00223856	0.000904667	5.13418e-17	-0.0147313	1.54466e-17	-0.00748896	5.15308e-18
136.003	0.0320183	0.0259087	0.00236489	0.00224175	0.000180117	5.14155e-17	-0.0147696	1.54689e-17	-0.00694073	5.16051e-18
136.203	0.0318456	0.0259446	0.00169922	0.00224494	-0.000136184	5.14892e-17	-0.0146965	1.54911e-17	-0.00680791	5.16794e-18
136.403	0.032305	0.0259805	0.00140062	0.00224813	-0.000766825	5.1563e-17	-0.0138425	1.55134e-17	-0.00695773	5.17537e-18
136.603	0.0321767	0.0260164	0.00105463	0.00225131	-0.00147213	5.16367e-17	-0.013363	1.55356e-17	-0.00652279	5.1828e-18
136.803	0.0324066	0.0260524	0.000836468	0.0022545	-0.00121327	5.17104e-17	-0.0129429	1.55579e-17	-0.00620855	5.19023e-18
137.003	0.0322204	0.0260883	0.00150741	0.00225769	-0.00182989	5.17842e-17	-0.0130592	1.55801e-17	-0.00618832	5.19765e-18
137.203	0.0323427	0.0261242	0.00204433	0.00226088	-0.00206211	5.18579e-17	-0.0125827	1.56024e-17	-0.00619014	5.20508e-18
137.403	0.0326493	0.0261601	0.00201	0.00226406	-0.00282555	5.19316e-17	-0.0123443	1.56246e-17	-0.00593188	5.21251e-18
137.603	0.0328129	0.026196	0.00264057	0.00226725	-0.00231107	5.20053e-17	-0.0124039	1.56468e-17	-0.00583192	5.21993e-18
137.803	0.0331284	0.0262318	0.00305027	0.00227043	-0.00228127	5.2079e-17	-0.0120053	1.56691e-17	-0.00545435	5.22736e-18
138.003	0.0331942	0.0262677	0.00339727	0.00227362	-0.00173636	5.21527e-17	-0.0123098	1.56913e-17	-0.00549211	5.23478e-18
138.203	0.0336021	0.0263036	0.00391481	0.00227681	-0.0012244	5.22263e-17	-0.0118301	1.57135e-17	-0.00584145	5.24221e-18
138.403	0.0325939	0.0263395	0.00389309	0.00227999	-0.00118789	5.23e-17	-0.0120729	1.57358e-17	-0.00632043	5.24963e-18
138.603	0.0324743	0.0263753	0.00415305	0.00228318	-0.00120716	5.23737e-17	-0.0125417	1.5758e-17	-0.00650163	5.25705e-18
138.803	0.0316775	0.0264112	0.00418236	0.00228636	-0.00177589	5.24474e-17	-0.0130318	1.57802e-17	-0.00711391	5.26448e-18
139.003	0.031748	0.026447	0.00500328	0.00228954	-0.001472	5.2521e-17	-0.0134531	1.58025e-17	-0.0071406	5.2719e-18
139.203	0.0316068	0.0264829	0.00543968	0.00229273	-0.00174539	5.25947e-17	-0.0135725	1.58247e-17	-0.00698254	5.27932e-18
139.403	0.0317588	0.0265187	0.00550811	0.00229591	-0.00161632	5.26683e-17	-0.0142345	1.58469e-17	-0.00724666	5.28674e-18
139.603	0.032219	0.0265545	0.0052985	0.00229909	-0.00111973	5.2742e-17	-0.0145346	1.58692e-17	-0.00773053	5.29416e-18
139.803	0.0317519	0.0265904	0.0045555	0.00230228	-0.000833232	5.28156e-17	-0.0145938	1.58914e-17	-0.00724488	5.30158e-18
140.003	0.0320793	0.0266262	0.00472117	0.00230546	-0.00114294	5.28893e-17	-0.0145782	1.59136e-17	-0.00750123	5.309e-18
140.203	0.0323535	0.026662	0.00414664	0.00230864	-0.000692482	5.29629e-17	-0.0140999	1.59358e-17	-0.00735919	5.31642e-18
140.403	0.0325665	0.0266978	0.00451643	0.00231182	-0.000973655	5.30365e-17	-0.0138471	1.5958e-17	-0.00780357	5.32384e-18
140.603	0.0326781	0.0267336	0.0046997	0.002315	-0.000541089	5.31102e-17	-0.0141175	1.59803e-17	-0.00787141	5.33126e-18
140.803	0.0330893	0.0267694	0.00453411	0.00231819	-0.000553561	5.31838e-17	-0.0139452	1.60025e-17	-0.00804458	5.33868e-18
141.003	0.0331044	0.0268052	0.00506335	0.00232137	-0.00111614	5.32574e-17	-0.0136548	1.60247e-17	-0.0079906	5.3461e-18
141.203	0.0333895	0.026841	0.00478147	0.00232455	-0.000880284	5.3331e-17	-0.0131429	1.60469e-17	-0.0076802	5.35351e-18
141.403	0.0333785	0.0268767	0.00425966	0.00232773	-0.000647405	5.34046e-17	-0.0127796	1.60691e-17	-0.00745772	5.36093e-18
141.603	0.0334666	0.0269125	0.00415063	0.00233091	6.1578e-05	5.34782e-17	-0.0124861	1.60913e-17	-0.00735689	5.36835e-18
141.803	0.0334198	0.0269483	0.00414971	0.00233409	0.000142	5.35518e-17	-0.0128793	1.61135e-17	-0.00783668	5.37576e-18
142.003	0.0327376	0.026984	0.00353229	0.00233727	-0.000235623	5.36253e-17	-0.0139434	1.61357e-17	-0.0082957	5.38318e-18
142.203	0.0324811	0.0270198	0.00381328	0.00234045	-0.00100542	5.36989e-17	-0.0131259	1.6158e-17	-0.00803396	5.39059e-18
142.403	0.0322094	0.0270555	0.00414679	0.00234363	-0.00129681	5.37725e-17	-0.0133661	1.61802e-17	-0.00810419	5.39801e-18
142.603	0.0323701	0.0270913	0.00407643	0.0023468	-0.00218062	5.38461e-17	-0.0137746	1.62024e-17	-0.00799465	5.40542e-18
142.803	0.0319971	0.027127	0.00406414	0.00234998	-0.00273101	5.39196e-17	-0.0145003	1.62246e-17	-0.00772021	5.41284e-18
143.003	0.0320819	0.0271627	0.00442818	0.00235316	-0.0026396	5.39932e-17	-0.0143991	1.62468e-17	-0.00758733	5.42025e-18
143.203	0.031336	0.0271985	0.00466177	0.00235634	-0.00277082	5.40667e-17	-0.0145902	1.6269e-17	-0.00738321	5.42766e-18
143.403	0.0315662	0.0272342	0.00434756	0.00235951	-0.00230425	5.41403e-17	-0.0147868	1.62912e-17	-0.00727852	5.43507e-18
143.603	0.0314238	0.0272699	0.00434964	0.00236269	-0.00233971	5.42138e-17	-0.0150938	1.63134e-17	-0.0070584	5.44249e-18
143.803	0.0312885	0.0273056	0.00443819	0.00236587	-0.00221184	5.42873e-17	-0.0155435	1.63356e-17	-0.00709764	5.4499e-18
144.003	0.0319306	0.0273413	0.00488293	0.00236904	-0.00263294	5.43609e-17	-0.0154825	1.63577e-17	-0.00738252	5.45731e-18
144.203	0.0319341	0.027377	0.00457022	0.00237222	-0.00202475	5.44344e-17	-0.0152808	1.63799e-17	-0.00754934	5.46472e-18
144.403	0.0324051	0.0274127	0.00479816	0.0023754	-0.00299017	5.45079e-17	-0.0157291	1.64021e-17	-0.00852012	5.47213e-18
144.603	0.0329636	0.0274483	0.00497091	0.00237857	-0.00216453	5.45814e-17	-0.0159898	1.64243e-17	-0.00864113	5.47954e-18
144.803	0.0332259	0.027484	0.00486372	0.00238175	-0.0018369	5.46549e-17	-0.0154493	1.64465e-17	-0.00857832	5.48695e-18
145.003	0.0336851	0.0275197	0.00500906	0.00238492	-0.000993658	5.47284e-17	-0.0153057	1.64687e-17	-0.00841962	5.49435e-18
145.203	0.0338869	0.0275553	0.00472147	0.0023881	-3.20947e-05	5.48019e-17	-0.0147066	1.64909e-17	-0.00787755	5.50176e-18
145.403	0.0341282	0.027591	0.00392336	0.00239127	0.000441012	5.48754e-17	-0.0146087	1.65131e-17	-0.0075836	5.50917e-18
145.603	0.0346089	0.0276266	0.00388494	0.00239444	0.000690011	5.49489e-17	-0.0145045	1.65352e-17	-0.00788355	5.51658e-18
145.803	0.0343794	0.0276623	0.00407833	0.00239762	0.00093605	5.50224e-17	-0.0144604	1.65574e-17	-0.00784977	5.52398e-18
146.003	0.03462	0.0276979	0.00372653	0.00240079	0.000679113	5.50959e-17	-0.0143311	1.65796e-17	-0.00745835	5.53139e-18
146.203	0.0346752	0.0277335	0.00429829	0.00240396	0.000416249	5.51693e-17	-0.0129595	1.66018e-17	-0.00705201	5.5388e-18
146.403	0.0349133	0.0277692	0.00456713	0.00240714	0.000553363	5.52428e-17	-0.013393	1.6624e-17	-0.00743374	5.5462e-18
146.603	0.0349411	0.0278048	0.00395427	0.00241031	0.000156987	5.53163e-17	-0.013276	1.66461e-17	-0.00757685	5.55361e-18
146.803	0.0345742	0.0278404	0.00434933	0.00241348	-0.0001935	5.53897e-17	-0.0137456	1.66683e-17	-0.00774233	5.56101e-18
147.003	0.0349412	0.027876	0.00463956	0.00241665	-0.000599237	5.54632e-17	-0.0128328	1.66905e-17	-0.00820103	5.56841e-18
147.203	0.0344705	0.0279116	0.00431704	0.00241982	-0.00113008	5.55366e-17	-0.0135346	1.67127e-17	-0.00877282	5.57582e-18
147.403	0.0350333	0.0279472	0.00454069	0.00242299	-0.000950819	5.561e-17	-0.0139725	1.67348e-17	-0.00934973	5.58322e-18
147.603	0.0351324	0.0279828	0.00461876	0.00242616	-0.00132114	5.56835e-17	-0.0138351	1.6757e-17	-0.00948545	5.59062e-18
147.803	0.0354496	0.0280184	0.00450543	0.00242933	-0.00145394	5.57569e-17	-0.0141794	1.67792e-17	-0.00961093	5.59803e-18
148.003	0.035152	0.0280539	0.00468202	0.0024325	-0.00182134	5.58303e-17	-0.0135827	1.68013e-17	-0.00969666	5.60543e-18
148.203	0.0348165	0.0280895	0.00454666	0.00243567	-0.00168748	5.59037e-17	-0.0137799	1.68235e-17	-0.00976459	5.61283e-18
148.403	0.0348945	0.0281251	0.00452254	0.00243884	-0.00207609	5.59772e-17	-0.0144074	1.68456e-17	-0.0100512	5.62023e-18
148.603	0.0344625	0.0281606	0.00444856	0.00244201	-0.000884664	5.60506e-17	-0.0137314	1.68678e-17	-0.00967059	5.62763e-18
148.803	0.0340597	0.0281962	0.00437953	0.00244518	-0.000639283	5.6124e-17	-0.0128354	1.689e-17	-0.00995437	5.63503e-18
149.003	0.0340761	0.0282317	0.00476657	0.00244835	-0.000279505	5.61974e-17	-0.0129009	1.69121e-17	-0.00964728	5.64243e-18
149.203	0.0333147	0.0282673	0.00457528	0.00245152	-0.000359135	5.62707e-17	-0.0119203	1.69343e-17	-0.00892216	5.64983e-18
149.403	0.0328342	0.0283028	0.00378587	0.00245469	-0.000704728	5.63441e-17	-0.0121705	1.69564e-17	-0.00842367	5.65723e-18
149.603	0.032153	0.0283383	0.0034432	0.00245785	-0.00115657	5.64175e-17	-0.0119003	1.69786e-17	-0.00864595	5.66462e-18
149.803	0.0316001	0.0283738	0.00345712	0.00246102	-0.000684805	5.64909e-17	-0.0115503	1.70007e-17	-0.00867577	5.67202e-18
150.003	0.031641	0.0284094	0.00311828	0.00246419	-0.00103942	5.65642e-17	-0.0111879	1.70229e-17	-0.00904641	5.67942e-18
150.203	0.0313545	0.0284449	0.00292108	0.00246736	-0.00128439	5.66376e-17	-0.0112894	1.7045e-17	-0.0092602	5.68681e-18
150.403	0.0317562	0.0284804	0.00268364	0.00247052	-0.00131716	5.6711e-17	-0.0122189	1.70672e-17	-0.00916037	5.69421e-18
150.603	0.0315203	0.0285159	0.00232967	0.00247369	-0.00121391	5.67843e-17	-0.012454	1.70893e-17	-0.00944548	5.70161e-18
150.803	0.0316927	0.0285514	0.00220827	0.00247685	-0.00144469	5.68577e-17	-0.0132072	1.71115e-17	-0.00964895	5.709e-18
151.003	0.0328194	0.0285868	0.00172458	0.00248002	-0.00178081	5.6931e-17	-0.013116	1.71336e-17	-0.00956078	5.7164e-18
151.203	0.0327933	0.0286223	0.00163173	0.00248318	-0.00198527	5.70043e-17	-0.0142467	1.71558e-17	-0.00968399	5.72379e-18
151.403	0.0337755	0.0286578	0.00280707	0.00248635	-0.00137699	5.70777e-17	-0.0150206	1.71779e-17	-0.0093311	5.73118e-18
151.603	0.0341547	0.0286933	0.0032172	0.00248951	-0.00157894	5.7151e-17	-0.0152783	1.72e-17	-0.00870618	5.73858e-18
151.803	0.0346244	0.0287287	0.00379701	0.00249268	-0.00119852	5.72243e-17	-0.0159349	1.72222e-17	-0.008077	5.74597e-18
152.003	0.0349039	0.0287642	0.00457708	0.00249584	-0.000804334	5.72976e-17	-0.0157027	1.72443e-17	-0.0077642	5.75336e-18
152.203	0.0354865	0.0287996	0.00474628	0.00249901	-0.0003461	5.73709e-17	-0.016005	1.72665e-17	-0.00774565	5.76075e-18
152.403	0.0355101	0.0288351	0.00436984	0.00250217	-0.000123439	5.74442e-17	-0.0163458	1.72886e-17	-0.00766414	5.76815e-18
152.603	0.0351862	0.0288705	0.0040262	0.00250533	0.00032923	5.75175e-17	-0.0158884	1.73107e-17	-0.00715808	5.77554e-18
152.803	0.0350059	0.0289059	0.00416089	0.00250849	0.000500744	5.75908e-17	-0.0159354	1.73329e-17	-0.00725042	5.78293e-18
153.003	0.0352989	0.0289413	0.00394764	0.00251166	0.000390055	5.76641e-17	-0.0160557	1.7355e-17	-0.00675704	5.79032e-18
153.203	0.0351101	0.0289768	0.00380591	0.00251482	0.000123497	5.77374e-17	-0.0154648	1.73771e-17	-0.00699198	5.79771e-18
153.403	0.0344037	0.0290122	0.00336775	0.00251798	-0.000235512	5.78107e-17	-0.0161542	1.73992e-17	-0.00720656	5.8051e-18
153.603	0.0340564	0.0290476	0.00336899	0.00252114	-9.88634e-05	5.78839e-17	-0.0160859	1.74214e-17	-0.00765811	5.81249e-18
153.803	0.0340421	0.029083	0.00345711	0.0025243	0.000177159	5.79572e-17	-0.0158755	1.74435e-17	-0.00808842	5.81987e-18
154.003	0.0336454	0.0291184	0.00299803	0.00252746	-4.05295e-05	5.80305e-17	-0.0158567	1.74656e-17	-0.00884417	5.82726e-18
154.203	0.0332998	0.0291538	0.00245018	0.00253063	-9.81938e-05	5.81037e-17	-0.0162037	1.74877e-17	-0.00964725	5.83465e-18
154.403	0.033058	0.0291891	0.00268531	0.00253379	9.86494e-05	5.8177e-17	-0.0163134	1.75098e-17	-0.00925801	5.84204e-18
154.603	0.032502	0.0292245	0.00302272	0.00253695	-0.000322332	5.82502e-17	-0.0160764	1.7532e-17	-0.00934089	5.84942e-18
154.803	0.0328116	0.0292599	0.0031528	0.0025401	-0.0011156	5.83235e-17	-0.0163495	1.75541e-17	-0.00883981	5.85681e-18
155.003	0.0335337	0.0292953	0.00364141	0.00254326	-0.00172712	5.83967e-17	-0.0163075	1.75762e-17	-0.00883926	5.86419e-18
155.203	0.0332295	0.0293306	0.00367414	0.00254642	-0.00199789	5.84699e-17	-0.016831	1.75983e-17	-0.00899927	5.87158e-18
155.403	0.0343454	0.029366	0.003727	0.00254958	-0.00222994	5.85431e-17	-0.0173142	1.76204e-17	-0.00942911	5.87896e-18
155.603	0.0345034	0.0294013	0.00333416	0.00255274	-0.00230698	5.86164e-17	-0.017287	1.76425e-17	-0.00955779	5.88635e-18
155.803	0.0348341	0.0294367	0.00298785	0.0025559	-0.00207347	5.86896e-17	-0.0168793	1.76646e-17	-0.0089531	5.89373e-18
156.003	0.0350406	0.029472	0.00235556	0.00255906	-0.00153474	5.87628e-17	-0.0167832	1.76867e-17	-0.00930531	5.90111e-18
156.203	0.0349035	0.0295073	0.00183128	0.00256221	-0.00101944	5.8836e-17	-0.016566	1.77089e-17	-0.00955529	5.9085e-18
156.403	0.0343994	0.0295426	0.000863995	0.00256537	-0.0013974	5.89092e-17	-0.0164198	1.7731e-17	-0.0092128	5.91588e-18
156.603	0.0346268	0.029578	0.000540877	0.00256853	-0.00153023	5.89824e-17	-0.0158563	1.77531e-17	-0.00921192	5.92326e-18
156.803	0.0349514	0.0296133	0.000362142	0.00257168	-0.00138888	5.90555e-17	-0.0157441	1.77752e-17	-0.0095457	5.93064e-18
157.003	0.0354528	0.0296486	0.00028366	0.00257484	-0.00104738	5.91287e-17	-0.0152995	1.77973e-17	-0.00950472	5.93802e-18
157.203	0.0355688	0.0296839	0.000406643	0.002578	-0.000813524	5.92019e-17	-0.0153118	1.78194e-17	-0.00972937	5.9454e-18
157.403	0.0354968	0.0297192	9.35323e-05	0.00258115	-0.000662527	5.92751e-17	-0.0151579	1.78415e-17	-0.00978016	5.95278e-18
157.603	0.0361966	0.0297544	0.000394362	0.00258431	-0.00114705	5.93482e-17	-0.0150508	1.78636e-17	-0.0105249	5.96016e-18
157.803	0.0363363	0.0297897	0.000314582	0.00258746	-0.00158033	5.94214e-17	-0.0154549	1.78857e-17	-0.0110649	5.96754e-18
158.003	0.0364519	0.029825	0.000626714	0.00259062	-0.00165784	5.94945e-17	-0.0158839	1.79077e-17	-0.0114825	5.97492e-18
158.203	0.0366762	0.0298603	0.000707126	0.00259377	-0.00207292	5.95677e-17	-0.0161076	1.79298e-17	-0.011252	5.9823e-18
158.403	0.0366152	0.0298955	0.00186281	0.00259693	-0.0020639	5.96408e-17	-0.0163749	1.79519e-17	-0.0100837	5.98968e-18
158.603	0.036421	0.0299308	0.00290886	0.00260008	-0.00311526	5.9714e-17	-0.0164268	1.7974e-17	-0.00985503	5.99705e-18
158.803	0.0367007	0.029966	0.0030916	0.00260323	-0.00328658	5.97871e-17	-0.0167586	1.79961e-17	-0.009562	6.00443e-18
159.003	0.0370367	0.0300013	0.00380931	0.00260639	-0.00315287	5.98602e-17	-0.0164722	1.80182e-17	-0.00968782	6.01181e-18
159.203	0.036822	0.0300365	0.00361361	0.00260954	-0.00317286	5.99333e-17	-0.0165568	1.80403e-17	-0.00954502	6.01918e-18
159.403	0.037157	0.0300717	0.00406376	0.00261269	-0.00310156	6.00065e-17	-0.016477	1.80624e-17	-0.0101377	6.02656e-18
159.603	0.0363717	0.030107	0.00389096	0.00261584	-0.00345714	6.00796e-17	-0.0162733	1.80844e-17	-0.0100582	6.03393e-18
159.803	0.035972	0.0301422	0.00379502	0.00261899	-0.00309391	6.01527e-17	-0.0157877	1.81065e-17	-0.0101868	6.04131e-18
160.003	0.0354164	0.0301774	0.00323576	0.00262215	-0.003211	6.02258e-17	-0.0150607	1.81286e-17	-0.0103177	6.04868e-18
160.203	0.034668	0.0302126	0.00359717	0.0026253	-0.00329621	6.02989e-17	-0.0147272	1.81507e-17	-0.0105699	6.05605e-18
160.403	0.0342574	0.0302478	0.00335836	0.00262845	-0.00350064	6.0372e-17	-0.0142054	1.81728e-17	-0.0108484	6.06343e-18
160.603	0.0343771	0.030283	0.00292374	0.0026316	-0.0034579	6.0445e-17	-0.0144097	1.81948e-17	-0.0109282	6.0708e-18
160.803	0.0344603	0.0303182	0.00235364	0.00263475	-0.00219346	6.05181e-17	-0.0147451	1.82169e-17	-0.0110578	6.07817e-18
161.003	0.0345422	0.0303534	0.00194849	0.0026379	-0.0016898	6.05912e-17	-0.0150664	1.8239e-17	-0.011238	6.08554e-18
161.203	0.0344101	0.0303886	0.00120127	0.00264105	-0.00142338	6.06643e-17	-0.0147153	1.8261e-17	-0.0115723	6.09291e-18
161.403	0.0346833	0.0304237	0.00148903	0.0026442	-0.00154898	6.07373e-17	-0.0147939	1.82831e-17	-0.0122015	6.10028e-18
161.603	0.0345558	0.0304589	0.00141353	0.00264735	-0.0020876	6.08104e-17	-0.0159135	1.83052e-17	-0.0126955	6.10766e-18
161.803	0.0342267	0.0304941	0.00107944	0.0026505	-0.00182609	6.08834e-17	-0.0162828	1.83272e-17	-0.012049	6.11502e-18
162.003	0.0342075	0.0305292	0.00120891	0.00265365	-0.00189717	6.09565e-17	-0.0172106	1.83493e-17	-0.0114626	6.12239e-18
162.203	0.0340836	0.0305644	0.000984923	0.00265679	-0.00215839	6.10295e-17	-0.0172651	1.83714e-17	-0.0114059	6.12976e-18
162.403	0.0338095	0.0305995	0.00113186	0.00265994	-0.00199191	6.11025e-17	-0.0173335	1.83934e-17	-0.0111324	6.13713e-18
162.603	0.0334137	0.0306346	0.00194444	0.00266309	-0.00233282	6.11756e-17	-0.0173839	1.84155e-17	-0.0112253	6.1445e-18
162.803	0.0329304	0.0306698	0.00221555	0.00266624	-0.00196361	6.12486e-17	-0.0174007	1.84376e-17	-0.0110714	6.15187e-18
163.003	0.0331593	0.0307049	0.00285738	0.00266938	-0.00170801	6.13216e-17	-0.0174529	1.84596e-17	-0.0104486	6.15923e-18
163.203	0.0328861	0.03074	0.0035633	0.00267253	-0.00214275	6.13946e-17	-0.0173294	1.84817e-17	-0.0104187	6.1666e-18
163.403	0.0327347	0.0307751	0.00413047	0.00267568	-0.00257445	6.14676e-17	-0.0170417	1.85037e-17	-0.0105792	6.17397e-18
163.603	0.0329486	0.0308102	0.00423042	0.00267882	-0.00286262	6.15406e-17	-0.0171097	1.85258e-17	-0.0104596	6.18133e-18
163.803	0.0330647	0.0308453	0.00446271	0.00268197	-0.00235936	6.16136e-17	-0.0165647	1.85478e-17	-0.0106366	6.1887e-18
164.003	0.0328542	0.0308804	0.00493622	0.00268511	-0.00291185	6.16866e-17	-0.015862	1.85699e-17	-0.0103425	6.19606e-18
164.203	0.0329078	0.0309155	0.00533636	0.00268826	-0.00260092	6.17596e-17	-0.0161321	1.85919e-17	-0.0107618	6.20343e-18
164.403	0.0336282	0.0309506	0.00493772	0.0026914	-0.00203763	6.18326e-17	-0.0159675	1.8614e-17	-0.0105121	6.21079e-18
164.603	0.0337491	0.0309857	0.00466377	0.00269455	-0.00196284	6.19056e-17	-0.0157152	1.8636e-17	-0.00997271	6.21815e-18
164.803	0.0346075	0.0310207	0.00469202	0.00269769	-0.000672848	6.19785e-17	-0.016219	1.86581e-17	-0.010842	6.22552e-18
165.003	0.0344717	0.0310558	0.00500938	0.00270084	-0.000683018	6.20515e-17	-0.0164602	1.86801e-17	-0.0111551	6.23288e-18
165.203	0.0346819	0.0310909	0.00529355	0.00270398	-0.000574645	6.21245e-17	-0.0159397	1.87022e-17	-0.0114489	6.24024e-18
165.403	0.0351639	0.0311259	0.0054161	0.00270712	-0.000751963	6.21974e-17	-0.0162155	1.87242e-17	-0.0116693	6.2476e-18
165.603	0.0350247	0.031161	0.0044281	0.00271027	-0.00106814	6.22704e-17	-0.0166534	1.87462e-17	-0.0116348	6.25496e-18
165.803	0.0353753	0.031196	0.00426438	0.00271341	-0.000853585	6.23433e-17	-0.0161655	1.87683e-17	-0.0118075	6.26232e-18
166.003	0.0361021	0.031231	0.00406718	0.00271655	-0.00108175	6.24163e-17	-0.0170956	1.87903e-17	-0.0119811	6.26968e-18
166.203	0.0363434	0.0312661	0.0033991	0.00271969	-0.000944546	6.24892e-17	-0.0167688	1.88123e-17	-0.0125997	6.27704e-18
166.403	0.0362746	0.0313011	0.00334006	0.00272284	-0.000873213	6.25621e-17	-0.0166261	1.88344e-17	-0.0130012	6.2844e-18
166.603	0.0358341	0.0313361	0.00321786	0.00272598	-0.000533294	6.2635e-17	-0.0163927	1.88564e-17	-0.0127463	6.29176e-18
166.803	0.0357743	0.0313711	0.00298314	0.00272912	-0.00122185	6.2708e-17	-0.0164904	1.88784e-17	-0.0125483	6.29912e-18
167.003	0.0371785	0.0314061	0.00339566	0.00273226	-0.00118729	6.27809e-17	-0.0165913	1.89005e-17	-0.0117019	6.30648e-18
167.203	0.0372521	0.0314411	0.00380581	0.0027354	-0.0016782	6.28538e-17	-0.0164601	1.89225e-17	-0.0119132	6.31384e-18
167.403	0.0375713	0.0314761	0.00380482	0.00273854	-0.00144434	6.29267e-17	-0.0165501	1.89445e-17	-0.0114345	6.32119e-18
167.603	0.0381183	0.0315111	0.00420165	0.00274168	-0.000856185	6.29996e-17	-0.0168452	1.89665e-17	-0.0109505	6.32855e-18
167.803	0.0377835	0.0315461	0.00436194	0.00274482	-0.00104067	6.30725e-17	-0.0166852	1.89886e-17	-0.01059	6.33591e-18
168.003	0.0377183	0.031581	0.0042708	0.00274796	-0.00153442	6.31453e-17	-0.0167162	1.90106e-17	-0.00988381	6.34326e-18
168.203	0.0379899	0.031616	0.00416195	0.0027511	-0.00113283	6.32182e-17	-0.0172815	1.90326e-17	-0.0093865	6.35062e-18
168.403	0.038015	0.031651	0.00428549	0.00275424	-0.000677622	6.32911e-17	-0.0167542	1.90546e-17	-0.00895769	6.35797e-18
168.603	0.0372329	0.0316859	0.00418762	0.00275738	-0.00117023	6.3364e-17	-0.0165225	1.90766e-17	-0.00880298	6.36533e-18
168.803	0.0376486	0.0317209	0.00472979	0.00276051	-0.000647309	6.34368e-17	-0.017051	1.90987e-17	-0.00960152	6.37268e-18
169.003	0.0373581	0.0317558	0.00502462	0.00276365	-0.00144006	6.35097e-17	-0.0170551	1.91207e-17	-0.00938368	6.38003e-18
169.203	0.03695	0.0317908	0.00500488	0.00276679	-0.00140587	6.35825e-17	-0.0167654	1.91427e-17	-0.00959173	6.38738e-18
169.403	0.0365365	0.0318257	0.0047958	0.00276993	-0.00138841	6.36554e-17	-0.0164591	1.91647e-17	-0.00991105	6.39474e-18
169.603	0.0360314	0.0318606	0.00462855	0.00277306	-0.00118864	6.37282e-17	-0.016541	1.91867e-17	-0.00978178	6.40209e-18
169.803	0.0359945	0.0318955	0.00474692	0.0027762	-0.000827915	6.38011e-17	-0.0164867	1.92087e-17	-0.0104821	6.40944e-18
170.003	0.0361123	0.0319305	0.00472852	0.00277934	-0.000732848	6.38739e-17	-0.0164172	1.92307e-17	-0.010874	6.41679e-18
170.203	0.0359389	0.0319654	0.00402912	0.00278247	-0.000594138	6.39467e-17	-0.0159159	1.92527e-17	-0.0111756	6.42414e-18
170.403	0.0361059	0.0320003	0.00351306	0.00278561	-0.000413722	6.40195e-17	-0.0154475	1.92747e-17	-0.0111134	6.43149e-18
170.603	0.0361569	0.0320352	0.00321369	0.00278874	0.000134211	6.40924e-17	-0.0150923	1.92967e-17	-0.0104958	6.43884e-18
170.803	0.0366703	0.0320701	0.00340901	0.00279188	-0.000175717	6.41652e-17	-0.0150476	1.93187e-17	-0.0104868	6.44619e-18
171.003	0.0372015	0.0321049	0.00370411	0.00279501	0.000346628	6.4238e-17	-0.0149691	1.93407e-17	-0.0100426	6.45354e-18
171.203	0.0374003	0.0321398	0.00350533	0.00279815	-0.000191056	6.43108e-17	-0.0154457	1.93627e-17	-0.00963336	6.46089e-18
171.403	0.0371714	0.0321747	0.00360331	0.00280128	-0.000205465	6.43836e-17	-0.0155224	1.93847e-17	-0.00955983	6.46824e-18
171.603	0.0373424	0.0322096	0.0035731	0.00280441	-0.000360226	6.44564e-17	-0.015728	1.94067e-17	-0.00957095	6.47558e-18
171.803	0.0372435	0.0322444	0.00346875	0.00280755	-0.000978279	6.45291e-17	-0.0163177	1.94287e-17	-0.0093647	6.48293e-18
172.003	0.0371275	0.0322793	0.00366274	0.00281068	-0.00117664	6.46019e-17	-0.0165227	1.94507e-17	-0.00869076	6.49028e-18
172.203	0.0369117	0.0323141	0.00406861	0.00281381	-0.000843351	6.46747e-17	-0.016964	1.94727e-17	-0.00911502	6.49762e-18
172.403	0.0365943	0.032349	0.00434177	0.00281695	-0.0013941	6.47475e-17	-0.0166005	1.94947e-17	-0.00889435	6.50497e-18
172.603	0.0361544	0.0323838	0.00401481	0.00282008	-0.0020159	6.48202e-17	-0.0166332	1.95167e-17	-0.00846466	6.51231e-18
172.803	0.037211	0.0324186	0.00450738	0.00282321	-0.00177887	6.4893e-17	-0.016493	1.95387e-17	-0.00855356	6.51966e-18
173.003	0.0373033	0.0324535	0.00478795	0.00282634	-0.00206676	6.49657e-17	-0.0166837	1.95607e-17	-0.00858954	6.527e-18
173.203	0.0371689	0.0324883	0.00478237	0.00282947	-0.00189877	6.50385e-17	-0.0166595	1.95827e-17	-0.00896005	6.53434e-18
173.403	0.0375362	0.0325231	0.00500002	0.00283261	-0.00192338	6.51112e-17	-0.0163685	1.96046e-17	-0.00920349	6.54169e-18
173.603	0.0377657	0.0325579	0.00463651	0.00283574	-0.00104154	6.5184e-17	-0.016258	1.96266e-17	-0.00957973	6.54903e-18
173.803	0.0376641	0.0325927	0.00473586	0.00283887	-0.000842864	6.52567e-17	-0.016309	1.96486e-17	-0.0100392	6.55637e-18
174.003	0.0377972	0.0326275	0.00464046	0.002842	0.000121619	6.53294e-17	-0.015603	1.96706e-17	-0.0102092	6.56371e-18
174.203	0.0383536	0.0326623	0.00413355	0.00284513	0.000738298	6.54021e-17	-0.0151904	1.96926e-17	-0.0102176	6.57106e-18
174.403	0.0388004	0.0326971	0.0040059	0.00284826	0.00106279	6.54748e-17	-0.0148581	1.97145e-17	-0.0100945	6.5784e-18
174.603	0.0382564	0.0327319	0.0038794	0.00285139	0.00146629	6.55476e-17	-0.0141875	1.97365e-17	-0.00984708	6.58574e-18
174.803	0.0375763	0.0327666	0.00352693	0.00285451	0.000976039	6.56203e-17	-0.01382	1.97585e-17	-0.00951351	6.59308e-18
175.003	0.037567	0.0328014	0.00299957	0.00285764	0.000509258	6.5693e-17	-0.0139813	1.97805e-17	-0.00950498	6.60042e-18
175.203	0.0381315	0.0328362	0.00237985	0.00286077	-9.98727e-05	6.57656e-17	-0.0143101	1.98024e-17	-0.00976649	6.60776e-18
175.403	0.0374165	0.0328709	0.00206387	0.0028639	-0.000136052	6.58383e-17	-0.014344	1.98244e-17	-0.0103471	6.61509e-18
175.603	0.0377602	0.0329057	0.00201526	0.00286703	-0.000519066	6.5911e-17	-0.0143718	1.98464e-17	-0.0102494	6.62243e-18
175.803	0.0377042	0.0329404	0.0022811	0.00287015	-0.000813276	6.59837e-17	-0.0154359	1.98683e-17	-0.010192	6.62977e-18
176.003	0.037619	0.0329752	0.00225098	0.00287328	-0.00111147	6.60564e-17	-0.0156302	1.98903e-17	-0.0103497	6.63711e-18
176.203	0.0376756	0.0330099	0.00204743	0.00287641	-0.00168367	6.6129e-17	-0.0162634	1.99123e-17	-0.0110906	6.64444e-18
176.403	0.0383457	0.0330446	0.00266399	0.00287953	-0.0021076	6.62017e-17	-0.0164073	1.99342e-17	-0.0105985	6.65178e-18
176.603	0.0386607	0.0330793	0.0021841	0.00288266	-0.00240616	6.62743e-17	-0.0168835	1.99562e-17	-0.010304	6.65912e-18
176.803	0.0394605	0.033114	0.00267783	0.00288579	-0.00263493	6.6347e-17	-0.0174208	1.99781e-17	-0.0104326	6.66645e-18
177.003	0.0395055	0.0331487	0.00280956	0.00288891	-0.00369219	6.64196e-17	-0.017933	2.00001e-17	-0.0108517	6.67379e-18
177.203	0.0397488	0.0331834	0.00273726	0.00289204	-0.00452871	6.64923e-17	-0.0180795	2.0022e-17	-0.0104166	6.68112e-18
177.403	0.0396822	0.0332181	0.00304718	0.00289516	-0.00419541	6.65649e-17	-0.0182961	2.0044e-17	-0.010174	6.68846e-18
177.603	0.0393203	0.0332528	0.00317796	0.00289829	-0.00398351	6.66375e-17	-0.0184959	2.0066e-17	-0.0104849	6.69579e-18
177.803	0.0387222	0.0332875	0.00394531	0.00290141	-0.00412976	6.67102e-17	-0.0183114	2.00879e-17	-0.00994903	6.70312e-18
178.003	0.0388559	0.0333222	0.00394141	0.00290454	-0.00351368	6.67828e-17	-0.0183084	2.01099e-17	-0.0102724	6.71046e-18
178.203	0.0392985	0.0333569	0.00432568	0.00290766	-0.0036653	6.68554e-17	-0.0174072	2.01318e-17	-0.0105706	6.71779e-18
178.403	0.0390143	0.0333915	0.00409077	0.00291078	-0.00379916	6.6928e-17	-0.0170861	2.01538e-17	-0.0108354	6.72512e-18
178.603	0.038475	0.0334262	0.00399435	0.00291391	-0.00294254	6.70006e-17	-0.0164468	2.01757e-17	-0.0107248	6.73245e-18
178.803	0.0382681	0.0334609	0.00406816	0.00291703	-0.00326403	6.70732e-17	-0.0161983	2.01976e-17	-0.0104134	6.73978e-18
179.003	0.0391279	0.0334955	0.00363493	0.00292015	-0.00284673	6.71458e-17	-0.0162887	2.02196e-17	-0.0109117	6.74711e-18
179.203	0.0394373	0.0335301	0.00392683	0.00292327	-0.00211453	6.72184e-17	-0.0161144	2.02415e-17	-0.0117403	6.75444e-18
179.403	0.0395154	0.0335648	0.00431829	0.0029264	-0.00189505	6.7291e-17	-0.0156595	2.02635e-17	-0.0121692	6.76177e-18
179.603	0.0397749	0.0335994	0.00479011	0.00292952	-0.00228443	6.73635e-17	-0.0154193	2.02854e-17	-0.0127929	6.7691e-18
179.803	0.0406849	0.033634	0.00500254	0.00293264	-0.00179725	6.74361e-17	-0.0161907	2.03074e-17	-0.0132838	6.77643e-18
180.003	0.0406067	0.0336687	0.00520368	0.00293576	-0.00228198	6.75087e-17	-0.0161145	2.03293e-17	-0.0138801	6.78376e-18
180.203	0.0404929	0.0337033	0.00562154	0.00293888	-0.00224537	6.75812e-17	-0.0161335	2.03512e-17	-0.0142119	6.79108e-18
180.403	0.0408027	0.0337379	0.00613339	0.002942	-0.00182819	6.76538e-17	-0.0162064	2.03732e-17	-0.0141037	6.79841e-18
180.603	0.0406949	0.0337725	0.00521583	0.00294512	-0.00213524	6.77263e-17	-0.0169015	2.03951e-17	-0.0136437	6.80574e-18
180.803	0.0405336	0.0338071	0.00474469	0.00294824	-0.00254998	6.77989e-17	-0.0171821	2.0417e-17	-0.0132615	6.81306e-18
181.003	0.0408039	0.0338417	0.00434306	0.00295136	-0.00269611	6.78714e-17	-0.0174823	2.04389e-17	-0.0124736	6.82039e-18
181.203	0.0403573	0.0338762	0.00395823	0.00295448	-0.00252872	6.7944e-17	-0.0177028	2.04609e-17	-0.0112369	6.82772e-18
181.403	0.0397795	0.0339108	0.00379574	0.0029576	-0.00198263	6.80165e-17	-0.0177826	2.04828e-17	-0.0106913	6.83504e-18
181.603	0.0392334	0.0339454	0.00433486	0.00296072	-0.00201098	6.8089e-17	-0.0176306	2.05047e-17	-0.0107216	6.84236e-18
181.803	0.038828	0.03398	0.00437108	0.00296383	-0.00213274	6.81615e-17	-0.0173612	2.05267e-17	-0.0105855	6.84969e-18
182.003	0.0389303	0.0340145	0.0038451	0.00296695	-0.00200198	6.8234e-17	-0.0172873	2.05486e-17	-0.0105492	6.85701e-18
182.203	0.038961	0.0340491	0.00448835	0.00297007	-0.00168576	6.83065e-17	-0.016124	2.05705e-17	-0.0100747	6.86434e-18
182.403	0.0384001	0.0340836	0.00405682	0.00297319	-0.00161991	6.8379e-17	-0.016164	2.05924e-17	-0.0100331	6.87166e-18
182.603	0.0388823	0.0341182	0.00427057	0.0029763	-0.000999247	6.84515e-17	-0.0158941	2.06143e-17	-0.00958504	6.87898e-18
182.803	0.0391241	0.0341527	0.00398046	0.00297942	-0.00130966	6.8524e-17	-0.0155807	2.06362e-17	-0.00955863	6.8863e-18
183.003	0.0396793	0.0341872	0.00345882	0.00298254	-0.00120972	6.85965e-17	-0.0155064	2.06582e-17	-0.0094098	6.89362e-18
183.203	0.0395726	0.0342218	0.0036115	0.00298565	-0.00126722	6.8669e-17	-0.0154443	2.06801e-17	-0.0101292	6.90094e-18
183.403	0.0406947	0.0342563	0.00387834	0.00298877	-0.00160891	6.87415e-17	-0.0151992	2.0702e-17	-0.0103204	6.90826e-18
183.603	0.0408433	0.0342908	0.00387766	0.00299189	-0.00181546	6.88139e-17	-0.0155228	2.07239e-17	-0.0104235	6.91558e-18
183.803	0.041575	0.0343253	0.00454588	0.002995	-0.00133315	6.88864e-17	-0.0158175	2.07458e-17	-0.0106927	6.9229e-18
184.003	0.0411759	0.0343598	0.00504831	0.00299812	-0.00191104	6.89589e-17	-0.0156109	2.07677e-17	-0.0111525	6.93022e-18
184.203	0.0412197	0.0343943	0.00491938	0.00300123	-0.00147105	6.90313e-17	-0.0155683	2.07896e-17	-0.0112521	6.93754e-18
184.403	0.0415797	0.0344288	0.00492276	0.00300434	-0.00172118	6.91038e-17	-0.0156888	2.08115e-17	-0.0109682	6.94486e-18
184.603	0.0414733	0.0344633	0.00467593	0.00300746	-0.00240473	6.91762e-17	-0.0166524	2.08334e-17	-0.0108945	6.95218e-18
184.803	0.0409562	0.0344977	0.00401728	0.00301057	-0.00223683	6.92486e-17	-0.0164521	2.08553e-17	-0.0108898	6.95949e-18
185.003	0.040816	0.0345322	0.00406474	0.00301369	-0.00191671	6.93211e-17	-0.0159457	2.08772e-17	-0.0105956	6.96681e-18
185.203	0.0402331	0.0345667	0.00451834	0.0030168	-0.0020096	6.93935e-17	-0.0152292	2.08991e-17	-0.0100923	6.97413e-18
185.403	0.0394263	0.0346011	0.0047262	0.00301991	-0.00204745	6.94659e-17	-0.0142714	2.0921e-17	-0.010081	6.98144e-18
185.603	0.0393655	0.0346356	0.0044657	0.00302302	-0.0024916	6.95383e-17	-0.0138891	2.09429e-17	-0.0103664	6.98876e-18
185.803	0.0393516	0.03467	0.00405963	0.00302614	-0.0029798	6.96108e-17	-0.0131832	2.09648e-17	-0.0103377	6.99607e-18
186.003	0.0397752	0.0347045	0.00386946	0.00302925	-0.00256403	6.96832e-17	-0.0125894	2.09867e-17	-0.0102311	7.00339e-18
186.203	0.0398615	0.0347389	0.00410972	0.00303236	-0.00174111	6.97556e-17	-0.0121114	2.10086e-17	-0.0101435	7.0107e-18
186.403	0.0396928	0.0347734	0.00334999	0.00303547	-0.00136647	6.9828e-17	-0.0124019	2.10305e-17	-0.0106329	7.01801e-18
186.603	0.0400772	0.0348078	0.00324694	0.00303858	-0.000714751	6.99003e-17	-0.0121885	2.10524e-17	-0.0109616	7.02533e-18
186.803	0.0397885	0.0348422	0.00273079	0.00304169	-0.000474112	6.99727e-17	-0.0127552	2.10743e-17	-0.0107405	7.03264e-18
187.003	0.0401193	0.0348766	0.00221405	0.0030448	-0.000521533	7.00451e-17	-0.0132067	2.10962e-17	-0.0104055	7.03995e-18
187.203	0.0406614	0.034911	0.00248197	0.00304791	-0.000280545	7.01175e-17	-0.0137346	2.11181e-17	-0.0107509	7.04726e-18
187.403	0.0410821	0.0349454	0.00261963	0.00305102	-0.000136213	7.01899e-17	-0.0138204	2.11399e-17	-0.0107232	7.05457e-18
187.603	0.0402914	0.0349798	0.00306246	0.00305413	0.000142386	7.02622e-17	-0.0147277	2.11618e-17	-0.0105832	7.06189e-18
187.803	0.0405778	0.0350142	0.00391043	0.00305724	0.000313563	7.03346e-17	-0.0150376	2.11837e-17	-0.0109245	7.0692e-18
188.003	0.04009	0.0350486	0.00412528	0.00306035	-1.60365e-05	7.04069e-17	-0.0156294	2.12056e-17	-0.0109072	7.07651e-18
188.203	0.0394995	0.035083	0.00434999	0.00306346	-0.00034623	7.04793e-17	-0.0158716	2.12275e-17	-0.0109344	7.08381e-18
188.403	0.0390894	0.0351173	0.00494727	0.00306657	-0.000638198	7.05516e-17	-0.0158036	2.12493e-17	-0.0107303	7.09112e-18
188.603	0.0382895	0.0351517	0.00541093	0.00306968	-0.000718428	7.0624e-17	-0.0160663	2.12712e-17	-0.0106464	7.09843e-18
188.803	0.0378158	0.0351861	0.00529181	0.00307278	-0.000791082	7.06963e-17	-0.0153851	2.12931e-17	-0.0106787	7.10574e-18
189.003	0.0377511	0.0352204	0.00674758	0.00307589	-0.00108194	7.07686e-17	-0.0151538	2.1315e-17	-0.0105325	7.11305e-18
189.203	0.0375901	0.0352548	0.00740132	0.003079	-0.000741448	7.08409e-17	-0.0153728	2.13368e-17	-0.0104814	7.12035e-18
189.403	0.0374253	0.0352891	0.00709013	0.0030821	-0.000986408	7.09133e-17	-0.0150195	2.13587e-17	-0.0108313	7.12766e-18
189.603	0.037991	0.0353235	0.00701088	0.00308521	-0.00118395	7.09856e-17	-0.0150573	2.13806e-17	-0.0113248	7.13497e-18
189.803	0.0383684	0.0353578	0.00718431	0.00308832	-0.000587895	7.10579e-17	-0.0151671	2.14024e-17	-0.0117105	7.14227e-18
190.003	0.0388553	0.0353921	0.00689504	0.00309142	-0.000216711	7.11302e-17	-0.0151413	2.14243e-17	-0.011712	7.14958e-18
190.203	0.0391629	0.0354264	0.00644453	0.00309453	0.000177274	7.12025e-17	-0.0155615	2.14462e-17	-0.0113328	7.15688e-18
190.403	0.0386351	0.0354607	0.00639006	0.00309763	-0.000103942	7.12747e-17	-0.0163636	2.1468e-17	-0.0112741	7.16419e-18
190.603	0.0389945	0.0354951	0.00609951	0.00310074	-0.000393151	7.1347e-17	-0.0166433	2.14899e-17	-0.0112577	7.17149e-18
190.803	0.039848	0.0355294	0.00538503	0.00310384	-0.000375206	7.14193e-17	-0.0169671	2.15117e-17	-0.0106687	7.17879e-18
191.003	0.0407127	0.0355637	0.00498582	0.00310695	-0.000743178	7.14916e-17	-0.0168438	2.15336e-17	-0.0108742	7.1861e-18
191.203	0.040976	0.0355979	0.00468649	0.00311005	-0.00147874	7.15639e-17	-0.0171347	2.15555e-17	-0.0107897	7.1934e-18
191.403	0.0408366	0.0356322	0.00409881	0.00311315	-0.00169916	7.16361e-17	-0.0171873	2.15773e-17	-0.0109686	7.2007e-18
191.603	0.0408473	0.0356665	0.00432145	0.00311626	-0.00158287	7.17084e-17	-0.0178525	2.15992e-17	-0.0111459	7.208e-18
191.803	0.041411	0.0357008	0.00429343	0.00311936	-0.00199813	7.17806e-17	-0.017748	2.1621e-17	-0.011424	7.21531e-18
192.003	0.0407699	0.035735	0.00431856	0.00312246	-0.00229619	7.18529e-17	-0.0182228	2.16429e-17	-0.0114633	7.22261e-18
192.203	0.040388	0.0357693	0.0041812	0.00312557	-0.00204376	7.19251e-17	-0.0181738	2.16647e-17	-0.0115166	7.22991e-18
192.403	0.040152	0.0358036	0.00378211	0.00312867	-0.0021628	7.19973e-17	-0.0182826	2.16866e-17	-0.0115823	7.23721e-18
192.603	0.0400963	0.0358378	0.00421527	0.00313177	-0.00200834	7.20696e-17	-0.0182406	2.17084e-17	-0.0114261	7.24451e-18
192.803	0.0400297	0.0358721	0.00449383	0.00313487	-0.00225499	7.21418e-17	-0.0179942	2.17303e-17	-0.0119187	7.2518e-18
193.003	0.0402662	0.0359063	0.00521162	0.00313797	-0.00163997	7.2214e-17	-0.0176503	2.17521e-17	-0.0121407	7.2591e-18
193.203	0.0404803	0.0359405	0.00489872	0.00314107	-0.000840154	7.22862e-17	-0.017124	2.17739e-17	-0.0127125	7.2664e-18
193.403	0.0401219	0.0359748	0.00498794	0.00314417	-0.0012246	7.23584e-17	-0.0170108	2.17958e-17	-0.0125527	7.2737e-18
193.603	0.0399115	0.036009	0.0046932	0.00314728	-0.000913448	7.24307e-17	-0.016557	2.18176e-17	-0.0122443	7.281e-18
193.803	0.0403207	0.0360432	0.00478627	0.00315038	-0.000366458	7.25029e-17	-0.0163387	2.18395e-17	-0.0114472	7.28829e-18
194.003	0.0398533	0.0360774	0.00476296	0.00315348	-0.000498716	7.2575e-17	-0.0160008	2.18613e-17	-0.010908	7.29559e-18
194.203	0.0396662	0.0361116	0.00440721	0.00315657	-0.000203158	7.26472e-17	-0.0162065	2.18831e-17	-0.00978659	7.30288e-18
194.403	0.039433	0.0361458	0.00481446	0.00315967	-0.00023907	7.27194e-17	-0.0165275	2.1905e-17	-0.0092283	7.31018e-18
194.603	0.039789	0.03618	0.00454983	0.00316277	0.00010831	7.27916e-17	-0.0160952	2.19268e-17	-0.0092612	7.31747e-18
194.803	0.0404721	0.0362142	0.00425752	0.00316587	0.000553035	7.28638e-17	-0.015913	2.19486e-17	-0.00931998	7.32477e-18
195.003	0.0404704	0.0362484	0.00435552	0.00316897	-0.000173658	7.29359e-17	-0.0155792	2.19705e-17	-0.00942363	7.33206e-18
195.203	0.0407148	0.0362825	0.00411795	0.00317207	-0.000523941	7.30081e-17	-0.0152222	2.19923e-17	-0.00932508	7.33936e-18
195.403	0.0406627	0.0363167	0.00387447	0.00317517	0.000289368	7.30803e-17	-0.0146009	2.20141e-17	-0.00964276	7.34665e-18
195.603	0.0405752	0.0363509	0.00441948	0.00317826	0.000260916	7.31524e-17	-0.0148474	2.2036e-17	-0.0100674	7.35394e-18
195.803	0.0410699	0.036385	0.00433075	0.00318136	-2.01941e-05	7.32246e-17	-0.0150084	2.20578e-17	-0.0103926	7.36123e-18
196.003	0.0405677	0.0364192	0.00467616	0.00318446	-0.000453883	7.32967e-17	-0.015409	2.20796e-17	-0.0107717	7.36852e-18
196.203	0.0403527	0.0364533	0.00457854	0.00318755	-0.000322244	7.33688e-17	-0.0154016	2.21014e-17	-0.0110983	7.37582e-18
196.403	0.0406927	0.0364874	0.00420867	0.00319065	-0.00100241	7.3441e-17	-0.015851	2.21232e-17	-0.0113653	7.38311e-18
196.603	0.0408387	0.0365216	0.00471206	0.00319374	-0.000803927	7.35131e-17	-0.0156301	2.21451e-17	-0.0116165	7.3904e-18
196.803	0.0407096	0.0365557	0.0050248	0.00319684	-0.000891293	7.35852e-17	-0.0153057	2.21669e-17	-0.0118393	7.39769e-18
197.003	0.0412123	0.0365898	0.00485087	0.00319994	-0.00121641	7.36573e-17	-0.0157702	2.21887e-17	-0.011988	7.40498e-18
197.203	0.0410132	0.0366239	0.0050517	0.00320303	-0.0014531	7.37294e-17	-0.0164608	2.22105e-17	-0.012388	7.41226e-18
197.403	0.0405429	0.0366581	0.00486973	0.00320613	-0.0022705	7.38015e-17	-0.017457	2.22323e-17	-0.0118235	7.41955e-18
197.603	0.0411688	0.0366922	0.00436089	0.00320922	-0.00181112	7.38736e-17	-0.0174848	2.22541e-17	-0.0113612	7.42684e-18
197.803	0.0413666	0.0367263	0.00490429	0.00321231	-0.00210781	7.39457e-17	-0.0179835	2.22759e-17	-0.0112775	7.43413e-18
198.003	0.0408408	0.0367604	0.00441476	0.00321541	-0.00238721	7.40178e-17	-0.0184158	2.22977e-17	-0.0112562	7.44142e-18
198.203	0.0406376	0.0367944	0.00432402	0.0032185	-0.00225367	7.40899e-17	-0.0188362	2.23196e-17	-0.0105389	7.4487e-18
198.403	0.0407904	0.0368285	0.00462833	0.00322159	-0.00234622	7.4162e-17	-0.018961	2.23414e-17	-0.0107401	7.45599e-18
198.603	0.040231	0.0368626	0.00467973	0.00322469	-0.00234907	7.4234e-17	-0.0182975	2.23632e-17	-0.0108687	7.46327e-18
198.803	0.0409943	0.0368967	0.00446073	0.00322778	-0.00206284	7.43061e-17	-0.0182007	2.2385e-17	-0.0105938	7.47056e-18
199.003	0.0408468	0.0369307	0.00475149	0.00323087	-0.0019427	7.43782e-17	-0.0176194	2.24068e-17	-0.00997305	7.47784e-18
199.203	0.0414531	0.0369648	0.00459517	0.00323396	-0.0015925	7.44502e-17	-0.017368	2.24286e-17	-0.00995818	7.48513e-18
199.403	0.0415934	0.0369988	0.00487276	0.00323705	-0.000737363	7.45223e-17	-0.0171394	2.24504e-17	-0.0104942	7.49241e-18
199.603	0.0416817	0.0370329	0.00501385	0.00324015	-0.000913662	7.45943e-17	-0.017524	2.24722e-17	-0.0108715	7.4997e-18
199.803	0.0413173	0.0370669	0.00567139	0.00324324	-0.000767179	7.46664e-17	-0.0175319	2.2494e-17	-0.0112656	7.50698e-18
200.003	0.041306	0.037101	0.00617194	0.00324633	-0.000656794	7.47384e-17	-0.0175624	2.25158e-17	-0.0115011	7.51426e-18
200.203	0.0414955	0.037135	0.00588981	0.00324942	-0.000167692	7.48104e-17	-0.0175427	2.25376e-17	-0.011903	7.52154e-18
200.403	0.041893	0.037169	0.00567561	0.00325251	0.000413396	7.48825e-17	-0.0183813	2.25593e-17	-0.0119648	7.52882e-18
200.603	0.0421353	0.037203	0.00542029	0.0032556	0.000654835	7.49545e-17	-0.0185619	2.25811e-17	-0.0119167	7.53611e-18
200.803	0.0421938	0.037237	0.00565061	0.00325869	0.00130603	7.50265e-17	-0.0193498	2.26029e-17	-0.0115454	7.54339e-18
201.003	0.0424464	0.037271	0.00504024	0.00326178	0.000327215	7.50985e-17	-0.0202108	2.26247e-17	-0.0120392	7.55067e-18
201.203	0.0424933	0.037305	0.00501803	0.00326487	-0.000323327	7.51705e-17	-0.0202491	2.26465e-17	-0.0122789	7.55795e-18
201.403	0.0431724	0.037339	0.00382683	0.00326795	-0.000855895	7.52425e-17	-0.0204228	2.26683e-17	-0.0121699	7.56523e-18
201.603	0.0431564	0.037373	0.00340229	0.00327104	-0.0010917	7.53145e-17	-0.0202278	2.26901e-17	-0.0119602	7.5725e-18
201.803	0.0429808	0.037407	0.00351273	0.00327413	-0.00146543	7.53865e-17	-0.0199283	2.27118e-17	-0.0123294	7.57978e-18
202.003	0.0431638	0.037441	0.00351745	0.00327722	-0.00173553	7.54585e-17	-0.0198737	2.27336e-17	-0.0115765	7.58706e-18
202.203	0.0422442	0.037475	0.00334561	0.00328031	-0.0023203	7.55304e-17	-0.0199899	2.27554e-17	-0.0109928	7.59434e-18
202.403	0.0426098	0.0375089	0.00347075	0.00328339	-0.00273565	7.56024e-17	-0.0195521	2.27772e-17	-0.0107567	7.60162e-18
202.603	0.0420773	0.0375429	0.00336271	0.00328648	-0.00317298	7.56744e-17	-0.0187168	2.2799e-17	-0.0104982	7.60889e-18
202.803	0.0425826	0.0375768	0.00292652	0.00328957	-0.00292596	7.57463e-17	-0.0183922	2.28207e-17	-0.0101829	7.61617e-18
203.003	0.0427082	0.0376108	0.00350864	0.00329265	-0.00290382	7.58183e-17	-0.0177527	2.28425e-17	-0.010948	7.62344e-18
203.203	0.0433613	0.0376447	0.00374696	0.00329574	-0.00266997	7.58902e-17	-0.0174263	2.28643e-17	-0.0121038	7.63072e-18
203.403	0.0428235	0.0376787	0.00416551	0.00329882	-0.00248473	7.59622e-17	-0.0168426	2.28861e-17	-0.0131052	7.63799e-18
203.603	0.0425968	0.0377126	0.00430487	0.00330191	-0.00272907	7.60341e-17	-0.0166376	2.29078e-17	-0.0134364	7.64527e-18
203.803	0.0421216	0.0377465	0.00476986	0.00330499	-0.00244511	7.61061e-17	-0.0157847	2.29296e-17	-0.013639	7.65254e-18
204.003	0.0425914	0.0377804	0.00476475	0.00330808	-0.0020267	7.6178e-17	-0.01608	2.29514e-17	-0.0136149	7.65982e-18
204.203	0.0426238	0.0378143	0.00533052	0.00331116	-0.00164105	7.62499e-17	-0.0165754	2.29731e-17	-0.0144178	7.66709e-18
204.403	0.0429151	0.0378483	0.00496183	0.00331425	-0.000922509	7.63218e-17	-0.0168873	2.29949e-17	-0.0142844	7.67436e-18
204.603	0.0432899	0.0378822	0.00470264	0.00331733	-0.000500633	7.63938e-17	-0.0169731	2.30166e-17	-0.0143955	7.68163e-18
204.803	0.0429999	0.037916	0.00544277	0.00332041	-0.000235383	7.64657e-17	-0.017215	2.30384e-17	-0.0144838	7.6889e-18
205.003	0.0428586	0.0379499	0.00498922	0.0033235	-0.0012252	7.65376e-17	-0.0169651	2.30602e-17	-0.0146999	7.69618e-18
205.203	0.0434778	0.0379838	0.00477529	0.00332658	-0.000939806	7.66095e-17	-0.0167098	2.30819e-17	-0.0142216	7.70345e-18
205.403	0.0432953	0.0380177	0.00432353	0.00332966	-0.000223023	7.66814e-17	-0.0168969	2.31037e-17	-0.0137893	7.71072e-18
205.603	0.0431061	0.0380516	0.00508573	0.00333275	-0.00039692	7.67532e-17	-0.0170293	2.31254e-17	-0.013467	7.71799e-18
205.803	0.0434282	0.0380854	0.00590815	0.00333583	-0.000214508	7.68251e-17	-0.0180078	2.31472e-17	-0.013099	7.72526e-18
206.003	0.0436995	0.0381193	0.0063832	0.00333891	-0.000820631	7.6897e-17	-0.0183614	2.31689e-17	-0.0119549	7.73252e-18
206.203	0.042916	0.0381532	0.00654613	0.00334199	-0.00129246	7.69689e-17	-0.0180671	2.31907e-17	-0.011583	7.73979e-18
206.403	0.0432645	0.038187	0.00720656	0.00334507	-0.000947218	7.70407e-17	-0.0175868	2.32124e-17	-0.0112293	7.74706e-18
206.603	0.0427839	0.0382209	0.00720056	0.00334815	-0.00129236	7.71126e-17	-0.0168498	2.32342e-17	-0.0113958	7.75433e-18
206.803	0.0428828	0.0382547	0.00783048	0.00335123	-0.00129058	7.71845e-17	-0.0167986	2.32559e-17	-0.0118011	7.7616e-18
207.003	0.0432138	0.0382885	0.00800267	0.00335431	-0.00151001	7.72563e-17	-0.0167316	2.32777e-17	-0.012502	7.76886e-18
207.203	0.0436587	0.0383223	0.0079167	0.00335739	-0.00176663	7.73282e-17	-0.0172084	2.32994e-17	-0.0126994	7.77613e-18
207.403	0.043495	0.0383562	0.00789633	0.00336047	-0.00259514	7.74e-17	-0.0168068	2.33212e-17	-0.0123896	7.78339e-18
207.603	0.0434379	0.03839	0.00728009	0.00336355	-0.00263947	7.74718e-17	-0.0172047	2.33429e-17	-0.0117466	7.79066e-18
207.803	0.0431849	0.0384238	0.00684524	0.00336663	-0.00256513	7.75437e-17	-0.017356	2.33646e-17	-0.0111003	7.79792e-18
208.003	0.0428204	0.0384576	0.00701516	0.00336971	-0.00277616	7.76155e-17	-0.0181509	2.33864e-17	-0.0108604	7.80519e-18
208.203	0.0432765	0.0384914	0.00630583	0.00337279	-0.00273787	7.76873e-17	-0.0181791	2.34081e-17	-0.0113003	7.81245e-18
208.403	0.0431419	0.0385252	0.00524002	0.00337587	-0.00211528	7.77591e-17	-0.017756	2.34299e-17	-0.0110067	7.81972e-18
208.603	0.0434603	0.038559	0.00529344	0.00337894	-0.00157437	7.78309e-17	-0.0179965	2.34516e-17	-0.0113317	7.82698e-18
208.803	0.0429285	0.0385928	0.00528307	0.00338202	-0.00160151	7.79027e-17	-0.0177481	2.34733e-17	-0.0112355	7.83424e-18
209.003	0.0428455	0.0386265	0.00449039	0.0033851	-0.00147085	7.79745e-17	-0.0175825	2.34951e-17	-0.0111581	7.8415e-18
209.203	0.0432475	0.0386603	0.0043686	0.00338818	-0.000705134	7.80463e-17	-0.0175566	2.35168e-17	-0.0114006	7.84877e-18
209.403	0.0432007	0.0386941	0.00426558	0.00339125	-0.000824291	7.81181e-17	-0.0175618	2.35385e-17	-0.0118765	7.85603e-18
209.603	0.0435053	0.0387278	0.00504006	0.00339433	-0.00105999	7.81899e-17	-0.0179141	2.35602e-17	-0.0125824	7.86329e-18
209.803	0.0430416	0.0387616	0.00546639	0.0033974	-0.00100799	7.82617e-17	-0.0182366	2.3582e-17	-0.0124593	7.87055e-18
210.003	0.0430328	0.0387953	0.00575832	0.00340048	-0.000940792	7.83334e-17	-0.017506	2.36037e-17	-0.0121627	7.87781e-18
210.203	0.0423612	0.0388291	0.0059278	0.00340355	-0.000652828	7.84052e-17	-0.0172717	2.36254e-17	-0.0122028	7.88507e-18
210.403	0.0423913	0.0388628	0.00625437	0.00340663	-0.000190502	7.8477e-17	-0.0175456	2.36471e-17	-0.0126496	7.89233e-18
210.603	0.0424557	0.0388965	0.00622305	0.0034097	-0.000754271	7.85487e-17	-0.0172618	2.36689e-17	-0.0131688	7.89958e-18
210.803	0.0423338	0.0389302	0.00608324	0.00341278	-0.000928026	7.86205e-17	-0.0175687	2.36906e-17	-0.0135793	7.90684e-18
211.003	0.0427636	0.038964	0.0062617	0.00341585	-0.0011785	7.86922e-17	-0.0176951	2.37123e-17	-0.013671	7.9141e-18
211.203	0.0430201	0.0389977	0.00674203	0.00341893	-0.00156229	7.8764e-17	-0.017667	2.3734e-17	-0.0136667	7.92136e-18
211.403	0.0428789	0.0390314	0.00642776	0.003422	-0.00222539	7.88357e-17	-0.0172031	2.37557e-17	-0.0133627	7.92861e-18
211.603	0.0426758	0.0390651	0.00584755	0.00342507	-0.00239725	7.89074e-17	-0.0174141	2.37774e-17	-0.0127243	7.93587e-18
211.803	0.0420717	0.0390988	0.006253	0.00342815	-0.00247148	7.89791e-17	-0.0171301	2.37991e-17	-0.0123278	7.94313e-18
212.003	0.0418604	0.0391325	0.00601495	0.00343122	-0.00265139	7.90509e-17	-0.017271	2.38209e-17	-0.0121307	7.95038e-18
212.203	0.0418561	0.0391661	0.00570885	0.00343429	-0.00180147	7.91226e-17	-0.0170557	2.38426e-17	-0.0123067	7.95764e-18
212.403	0.0419296	0.0391998	0.00566384	0.00343736	-0.00145138	7.91943e-17	-0.0167539	2.38643e-17	-0.0128719	7.96489e-18
212.603	0.04246	0.0392335	0.00600432	0.00344044	-0.00096939	7.9266e-17	-0.0165666	2.3886e-17	-0.0128814	7.97214e-18
212.803	0.0421671	0.0392672	0.00666139	0.00344351	-0.000933844	7.93377e-17	-0.0166598	2.39077e-17	-0.0129622	7.9794e-18
213.003	0.0426358	0.0393008	0.00699703	0.00344658	-0.00135508	7.94094e-17	-0.0171338	2.39294e-17	-0.013073	7.98665e-18
213.203	0.043042	0.0393345	0.00666701	0.00344965	-0.00149632	7.94811e-17	-0.0176188	2.39511e-17	-0.0131945	7.9939e-18
213.403	0.0432395	0.0393681	0.00665833	0.00345272	-0.00157079	7.95527e-17	-0.0175622	2.39728e-17	-0.013188	8.00116e-18
213.603	0.0429891	0.0394018	0.00702797	0.00345579	-0.00145194	7.96244e-17	-0.0178459	2.39945e-17	-0.0131773	8.00841e-18
213.803	0.0432119	0.0394354	0.00634856	0.00345886	-0.00127801	7.96961e-17	-0.0179376	2.40162e-17	-0.0125231	8.01566e-18
214.003	0.0434856	0.039469	0.00632483	0.00346193	-0.00112765	7.97678e-17	-0.0183093	2.40379e-17	-0.0126134	8.02291e-18
214.203	0.0434375	0.0395027	0.0059087	0.003465	-0.000663155	7.98394e-17	-0.018981	2.40596e-17	-0.0126707	8.03016e-18
214.403	0.0436379	0.0395363	0.00582051	0.00346807	-0.000949998	7.99111e-17	-0.0192336	2.40813e-17	-0.0127038	8.03741e-18
214.603	0.0434769	0.0395699	0.00558869	0.00347114	-0.00139662	7.99827e-17	-0.0189338	2.4103e-17	-0.0128054	8.04466e-18
214.803	0.0438191	0.0396035	0.00509172	0.00347421	-0.0016291	8.00544e-17	-0.0190014	2.41246e-17	-0.0129146	8.05191e-18
215.003	0.0440326	0.0396371	0.00566826	0.00347727	-0.00213883	8.0126e-17	-0.0187688	2.41463e-17	-0.0129127	8.05916e-18
215.203	0.0438895	0.0396707	0.00511554	0.00348034	-0.00233639	8.01977e-17	-0.0182789	2.4168e-17	-0.0127619	8.0664e-18
215.403	0.0432588	0.0397043	0.00492148	0.00348341	-0.0030728	8.02693e-17	-0.0179283	2.41897e-17	-0.0128421	8.07365e-18
215.603	0.0428763	0.0397379	0.00529539	0.00348648	-0.00249943	8.03409e-17	-0.0179451	2.42114e-17	-0.0118679	8.0809e-18
215.803	0.0429484	0.0397715	0.00549876	0.00348954	-0.00195604	8.04125e-17	-0.0171018	2.42331e-17	-0.011879	8.08815e-18
216.003	0.0433784	0.039805	0.00524476	0.00349261	-0.00143211	8.04841e-17	-0.0169902	2.42548e-17	-0.011819	8.09539e-18
216.203	0.0433677	0.0398386	0.00561157	0.00349568	-0.000370367	8.05557e-17	-0.01636	2.42764e-17	-0.0126028	8.10264e-18
216.403	0.0437973	0.0398722	0.00555577	0.00349874	-0.00092642	8.06274e-17	-0.0161593	2.42981e-17	-0.013474	8.10988e-18
216.603	0.0436908	0.0399057	0.00627405	0.00350181	-0.00077221	8.0699e-17	-0.0162449	2.43198e-17	-0.0134313	8.11713e-18
216.803	0.0438188	0.0399393	0.00682649	0.00350487	-0.0006809	8.07705e-17	-0.0165742	2.43415e-17	-0.0134302	8.12437e-18
217.003	0.0437247	0.0399728	0.0062675	0.00350794	-0.000780289	8.08421e-17	-0.0168903	2.43631e-17	-0.0131981	8.13162e-18
217.203	0.043476	0.0400063	0.00588435	0.003511	-0.000242425	8.09137e-17	-0.0167856	2.43848e-17	-0.0127616	8.13886e-18
217.403	0.0434962	0.0400399	0.00616295	0.00351407	0.000296503	8.09853e-17	-0.0162072	2.44065e-17	-0.013225	8.1461e-18
217.603	0.0431004	0.0400734	0.00632862	0.00351713	9.68411e-05	8.10569e-17	-0.0163642	2.44282e-17	-0.0132635	8.15335e-18
217.803	0.0433233	0.0401069	0.00557529	0.0035202	0.000432781	8.11284e-17	-0.0166893	2.44498e-17	-0.0133028	8.16059e-18
218.003	0.0430037	0.0401405	0.00580394	0.00352326	0.000507192	8.12e-17	-0.0176895	2.44715e-17	-0.013718	8.16783e-18
218.203	0.0424773	0.040174	0.00487416	0.00352632	3.41312e-05	8.12715e-17	-0.017899	2.44932e-17	-0.0132404	8.17507e-18
218.403	0.0427	0.0402075	0.0045989	0.00352939	-7.65308e-05	8.13431e-17	-0.0179185	2.45148e-17	-0.0134447	8.18231e-18
218.603	0.0433772	0.040241	0.00417622	0.00353245	-4.44807e-05	8.14146e-17	-0.0183871	2.45365e-17	-0.0133669	8.18955e-18
218.803	0.0439972	0.0402745	0.00407211	0.00353551	-0.000320246	8.14862e-17	-0.0187371	2.45582e-17	-0.0128098	8.19679e-18
219.003	0.0440558	0.0403079	0.00408388	0.00353857	-0.000661158	8.15577e-17	-0.0188757	2.45798e-17	-0.0129129	8.20403e-18
219.203	0.0447144	0.0403414	0.00446549	0.00354164	-0.000518038	8.16292e-17	-0.0187148	2.46015e-17	-0.0125753	8.21127e-18
219.403	0.0448969	0.0403749	0.00473363	0.0035447	-0.000980259	8.17008e-17	-0.0189456	2.46231e-17	-0.0118877	8.21851e-18
219.603	0.0454074	0.0404084	0.00515936	0.00354776	-0.000170408	8.17723e-17	-0.0190531	2.46448e-17	-0.0115762	8.22575e-18
219.803	0.0466645	0.0404418	0.00547565	0.00355082	-0.000586768	8.18438e-17	-0.0185014	2.46665e-17	-0.0117234	8.23298e-18
220.003	0.0469195	0.0404753	0.00539496	0.00355388	-0.00124146	8.19153e-17	-0.0183743	2.46881e-17	-0.0119214	8.24022e-18
220.203	0.0468798	0.0405088	0.00615963	0.00355694	-0.00195362	8.19868e-17	-0.0179676	2.47098e-17	-0.0120976	8.24746e-18
220.403	0.046862	0.0405422	0.00631521	0.00356	-0.00319046	8.20583e-17	-0.0180245	2.47314e-17	-0.0123066	8.25469e-18
220.603	0.0469656	0.0405757	0.00659696	0.00356306	-0.00333316	8.21298e-17	-0.0176744	2.47531e-17	-0.012093	8.26193e-18
220.803	0.0467082	0.0406091	0.00623834	0.00356612	-0.00324281	8.22013e-17	-0.0175265	2.47747e-17	-0.0116332	8.26917e-18
221.003	0.0462659	0.0406425	0.00616283	0.00356918	-0.00302416	8.22728e-17	-0.0174761	2.47964e-17	-0.0118972	8.2764e-18
221.203	0.0454704	0.0406759	0.00631705	0.00357224	-0.00357865	8.23443e-17	-0.0166614	2.4818e-17	-0.0121769	8.28364e-18
221.403	0.0451393	0.0407094	0.00643914	0.0035753	-0.00357709	8.24157e-17	-0.016002	2.48396e-17	-0.0128014	8.29087e-18
221.603	0.0446152	0.0407428	0.00596902	0.00357836	-0.00365389	8.24872e-17	-0.0161841	2.48613e-17	-0.0121238	8.2981e-18
221.803	0.0441912	0.0407762	0.00559986	0.00358141	-0.00339958	8.25587e-17	-0.0165871	2.48829e-17	-0.0124287	8.30534e-18
222.003	0.0437488	0.0408096	0.0059033	0.00358447	-0.00294036	8.26301e-17	-0.0163206	2.49046e-17	-0.0122879	8.31257e-18
222.203	0.0432561	0.040843	0.00519881	0.00358753	-0.0028952	8.27016e-17	-0.0164242	2.49262e-17	-0.0121857	8.3198e-18
222.403	0.0437977	0.0408764	0.00470551	0.00359059	-0.00207607	8.2773e-17	-0.0168352	2.49478e-17	-0.0127068	8.32703e-18
222.603	0.0439425	0.0409098	0.0044836	0.00359364	-0.00171284	8.28445e-17	-0.0173602	2.49695e-17	-0.0125463	8.33426e-18
222.803	0.0442532	0.0409431	0.00440506	0.0035967	-0.00131429	8.29159e-17	-0.0171569	2.49911e-17	-0.0127063	8.3415e-18
223.003	0.044945	0.0409765	0.00441165	0.00359976	-0.000409663	8.29873e-17	-0.0174215	2.50127e-17	-0.0130384	8.34873e-18
223.203	0.0458723	0.0410099	0.00484914	0.00360281	-0.000190752	8.30587e-17	-0.0177786	2.50344e-17	-0.0124954	8.35596e-18
223.403	0.0457013	0.0410433	0.00449376	0.00360587	1.46862e-05	8.31302e-17	-0.0183153	2.5056e-17	-0.0127974	8.36318e-18
223.603	0.0459588	0.0410766	0.00505344	0.00360892	0.0001143	8.32016e-17	-0.0184373	2.50776e-17	-0.0134448	8.37041e-18
223.803	0.0468524	0.04111	0.00551719	0.00361198	-0.000952266	8.3273e-17	-0.018908	2.50993e-17	-0.0134311	8.37764e-18
224.003	0.0464801	0.0411433	0.0055423	0.00361503	-0.00176541	8.33444e-17	-0.0187025	2.51209e-17	-0.0137879	8.38487e-18
224.203	0.0467317	0.0411766	0.00615637	0.00361809	-0.00254405	8.34158e-17	-0.0186116	2.51425e-17	-0.0137995	8.3921e-18
224.403	0.0467591	0.04121	0.00595668	0.00362114	-0.00305443	8.34872e-17	-0.0191171	2.51641e-17	-0.0141769	8.39933e-18
224.603	0.0467469	0.0412433	0.00519529	0.0036242	-0.00328719	8.35586e-17	-0.0188393	2.51858e-17	-0.0148008	8.40655e-18
224.803	0.0467643	0.0412766	0.00460071	0.00362725	-0.00354907	8.363e-17	-0.018881	2.52074e-17	-0.0152355	8.41378e-18
225.003	0.0468176	0.04131	0.00428792	0.0036303	-0.00399585	8.37013e-17	-0.0187091	2.5229e-17	-0.0155952	8.42101e-18
225.203	0.0463058	0.0413433	0.00389937	0.00363336	-0.00447855	8.37727e-17	-0.0188835	2.52506e-17	-0.0155671	8.42823e-18
225.403	0.0466942	0.0413766	0.00440405	0.00363641	-0.00344086	8.38441e-17	-0.0192136	2.52722e-17	-0.0152734	8.43546e-18
225.603	0.0464364	0.0414099	0.00447152	0.00363946	-0.00359219	8.39154e-17	-0.0194952	2.52938e-17	-0.0149514	8.44268e-18
225.803	0.0455546	0.0414432	0.00522904	0.00364251	-0.00348472	8.39868e-17	-0.0196885	2.53155e-17	-0.0150707	8.4499e-18
226.003	0.0451243	0.0414765	0.00528071	0.00364556	-0.00259159	8.40582e-17	-0.0191499	2.53371e-17	-0.0149182	8.45713e-18
226.203	0.0451855	0.0415097	0.00495576	0.00364862	-0.00208787	8.41295e-17	-0.0195901	2.53587e-17	-0.0148989	8.46435e-18
226.403	0.0452136	0.041543	0.00499627	0.00365167	-0.00155133	8.42008e-17	-0.0189959	2.53803e-17	-0.0146025	8.47157e-18
226.603	0.0453694	0.0415763	0.00590693	0.00365472	-0.000137161	8.42722e-17	-0.0193336	2.54019e-17	-0.014373	8.4788e-18
226.803	0.0461908	0.0416096	0.00625677	0.00365777	0.00061707	8.43435e-17	-0.0196173	2.54235e-17	-0.0139099	8.48602e-18
227.003	0.0465591	0.0416428	0.00671665	0.00366082	0.00093584	8.44148e-17	-0.0198595	2.54451e-17	-0.0135013	8.49324e-18
227.203	0.0463772	0.0416761	0.00751033	0.00366387	0.000700114	8.44862e-17	-0.0203913	2.54667e-17	-0.0127786	8.50046e-18
227.403	0.0457183	0.0417093	0.00805893	0.00366692	0.0012084	8.45575e-17	-0.020229	2.54883e-17	-0.012841	8.50768e-18
227.603	0.0455513	0.0417426	0.00856178	0.00366997	0.000761954	8.46288e-17	-0.0204475	2.55099e-17	-0.01287	8.5149e-18
227.803	0.0456228	0.0417758	0.00869925	0.00367302	0.000193569	8.47001e-17	-0.0205217	2.55315e-17	-0.0126102	8.52212e-18
228.003	0.0455291	0.041809	0.0084619	0.00367607	-0.000392823	8.47714e-17	-0.0197905	2.55531e-17	-0.0127272	8.52934e-18
228.203	0.0458793	0.0418423	0.00818415	0.00367911	-0.000837649	8.48427e-17	-0.0197541	2.55747e-17	-0.0132961	8.53656e-18
228.403	0.0454873	0.0418755	0.00749465	0.00368216	-0.000848184	8.4914e-17	-0.0201758	2.55963e-17	-0.0137871	8.54378e-18
228.603	0.0452219	0.0419087	0.00690424	0.00368521	-0.00137642	8.49853e-17	-0.0197247	2.56179e-17	-0.0141691	8.55099e-18
228.803	0.0456892	0.0419419	0.00632005	0.00368826	-0.0018464	8.50565e-17	-0.0196218	2.56395e-17	-0.0143664	8.55821e-18
229.003	0.0457124	0.0419751	0.00563629	0.0036913	-0.00217117	8.51278e-17	-0.0195589	2.56611e-17	-0.014092	8.56543e-18
229.203	0.0457372	0.0420083	0.00588152	0.00369435	-0.00220232	8.51991e-17	-0.0199548	2.56827e-17	-0.0147242	8.57265e-18
229.403	0.0460221	0.0420415	0.00679177	0.0036974	-0.00162488	8.52703e-17	-0.0191333	2.57043e-17	-0.0144664	8.57986e-18
229.603	0.0457323	0.0420747	0.00613135	0.00370044	-0.00197754	8.53416e-17	-0.0184885	2.57258e-17	-0.0143725	8.58708e-18
229.803	0.0455372	0.0421079	0.00597628	0.00370349	-0.00191962	8.54128e-17	-0.0183347	2.57474e-17	-0.0143263	8.59429e-18
230.003	0.0455248	0.0421411	0.00502983	0.00370654	-0.00136285	8.54841e-17	-0.0175258	2.5769e-17	-0.0141464	8.60151e-18
230.203	0.0459598	0.0421742	0.004851	0.00370958	-0.00130874	8.55553e-17	-0.0173566	2.57906e-17	-0.013823	8.60872e-18
230.403	0.0458093	0.0422074	0.00436003	0.00371263	-0.00102717	8.56266e-17	-0.0173056	2.58122e-17	-0.0135469	8.61593e-18
230.603	0.0464547	0.0422405	0.00409649	0.00371567	-0.000583891	8.56978e-17	-0.0181397	2.58338e-17	-0.0135447	8.62315e-18
230.803	0.0463796	0.0422737	0.00324709	0.00371872	-0.00157805	8.5769e-17	-0.0183091	2.58553e-17	-0.0134122	8.63036e-18
231.003	0.0459956	0.0423069	0.00295847	0.00372176	-0.00210102	8.58403e-17	-0.0187187	2.58769e-17	-0.0133368	8.63757e-18
231.203	0.0454023	0.04234	0.00349555	0.00372481	-0.00215905	8.59115e-17	-0.0191924	2.58985e-17	-0.0128827	8.64479e-18
231.403	0.0454745	0.0423731	0.00319142	0.00372785	-0.0020442	8.59827e-17	-0.0187337	2.59201e-17	-0.0126169	8.652e-18
231.603	0.0457267	0.0424063	0.00280906	0.00373089	-0.00271642	8.60539e-17	-0.0192168	2.59416e-17	-0.0126756	8.65921e-18
231.803	0.0461564	0.0424394	0.00274044	0.00373394	-0.0027046	8.61251e-17	-0.0189946	2.59632e-17	-0.0125778	8.66642e-18
232.003	0.0463024	0.0424725	0.00256695	0.00373698	-0.00200184	8.61963e-17	-0.0188946	2.59848e-17	-0.0124827	8.67363e-18
232.203	0.0455989	0.0425056	0.00269342	0.00374002	-0.00174364	8.62675e-17	-0.0194135	2.60063e-17	-0.0125672	8.68084e-18
232.403	0.045748	0.0425387	0.00276317	0.00374306	-0.00102708	8.63387e-17	-0.0194266	2.60279e-17	-0.0122296	8.68805e-18
232.603	0.0459807	0.0425718	0.00296021	0.00374611	-0.000973835	8.64098e-17	-0.0193596	2.60495e-17	-0.0120362	8.69526e-18
232.803	0.0470509	0.0426049	0.00329033	0.00374915	-0.000417724	8.6481e-17	-0.0193148	2.6071e-17	-0.012437	8.70246e-18
233.003	0.0470606	0.042638	0.00373797	0.00375219	-0.000596767	8.65522e-17	-0.0193302	2.60926e-17	-0.0125423	8.70967e-18
233.203	0.046952	0.0426711	0.00438686	0.00375523	-2.6042e-05	8.66233e-17	-0.019316	2.61142e-17	-0.0129335	8.71688e-18
233.403	0.0471353	0.0427042	0.00486801	0.00375827	0.000749511	8.66945e-17	-0.0187096	2.61357e-17	-0.012227	8.72409e-18
233.603	0.0474113	0.0427373	0.0047069	0.00376131	0.00122515	8.67657e-17	-0.0191118	2.61573e-17	-0.0124691	8.73129e-18
233.803	0.0476539	0.0427703	0.00521718	0.00376435	0.000705032	8.68368e-17	-0.0189669	2.61788e-17	-0.0125271	8.7385e-18
234.003	0.047762	0.0428034	0.00522754	0.00376739	0.000944947	8.69079e-17	-0.0189216	2.62004e-17	-0.0118304	8.74571e-18
234.203	0.0478081	0.0428365	0.00591167	0.00377043	0.00104578	8.69791e-17	-0.019194	2.62219e-17	-0.0119716	8.75291e-18
234.403	0.0476311	0.0428695	0.00596404	0.00377347	0.000721103	8.70502e-17	-0.0192334	2.62435e-17	-0.0118375	8.76012e-18
234.603	0.04768	0.0429025	0.00652456	0.00377651	0.000251976	8.71213e-17	-0.0197098	2.6265e-17	-0.0122728	8.76732e-18
234.803	0.0472803	0.0429356	0.00674961	0.00377955	-0.000767994	8.71925e-17	-0.0200652	2.62866e-17	-0.0129019	8.77452e-18
235.003	0.0471343	0.0429686	0.00676237	0.00378259	-0.00102162	8.72636e-17	-0.0201797	2.63081e-17	-0.0131543	8.78173e-18
235.203	0.0474123	0.0430017	0.00725651	0.00378562	-0.0011785	8.73347e-17	-0.019785	2.63297e-17	-0.0129599	8.78893e-18
235.403	0.0482332	0.0430347	0.00768068	0.00378866	-0.00123011	8.74058e-17	-0.0189747	2.63512e-17	-0.0131337	8.79613e-18
235.603	0.0481898	0.0430677	0.00742859	0.0037917	-0.00147223	8.74769e-17	-0.0194655	2.63728e-17	-0.0134143	8.80333e-18
235.803	0.0484262	0.0431007	0.00766225	0.00379474	-0.000791014	8.7548e-17	-0.0193418	2.63943e-17	-0.012886	8.81054e-18
236.003	0.0481705	0.0431337	0.00715194	0.00379777	-0.000400896	8.76191e-17	-0.0192223	2.64159e-17	-0.013032	8.81774e-18
236.203	0.0479518	0.0431667	0.00726309	0.00380081	-0.000843002	8.76902e-17	-0.0195651	2.64374e-17	-0.0134233	8.82494e-18
236.403	0.0484511	0.0431997	0.00715901	0.00380385	-0.00044015	8.77613e-17	-0.0195148	2.64589e-17	-0.013676	8.83214e-18
236.603	0.0487605	0.0432327	0.00676715	0.00380688	-0.00054871	8.78323e-17	-0.0199173	2.64805e-17	-0.0140733	8.83934e-18
236.803	0.0485317	0.0432657	0.00666835	0.00380992	-0.000472339	8.79034e-17	-0.0196196	2.6502e-17	-0.0150954	8.84654e-18
237.003	0.0479296	0.0432987	0.00633112	0.00381295	-0.00110675	8.79745e-17	-0.0202361	2.65236e-17	-0.0154325	8.85374e-18
237.203	0.0478647	0.0433316	0.00606419	0.00381599	-0.000330815	8.80455e-17	-0.0203367	2.65451e-17	-0.0152908	8.86094e-18
237.403	0.0480067	0.0433646	0.0058747	0.00381902	-0.000396509	8.81166e-17	-0.0208009	2.65666e-17	-0.014963	8.86813e-18
237.603	0.0484045	0.0433976	0.00591845	0.00382206	-6.17365e-05	8.81876e-17	-0.0212649	2.65882e-17	-0.0146742	8.87533e-18
237.803	0.0480863	0.0434305	0.00579646	0.00382509	-0.00106583	8.82587e-17	-0.0212368	2.66097e-17	-0.0140136	8.88253e-18
238.003	0.0479853	0.0434635	0.00572157	0.00382813	-0.000833719	8.83297e-17	-0.0212955	2.66312e-17	-0.0136018	8.88972e-18
238.203	0.0475087	0.0434964	0.00565515	0.00383116	-0.000821834	8.84007e-17	-0.0210776	2.66527e-17	-0.0132952	8.89692e-18
238.403	0.0472434	0.0435294	0.00565413	0.00383419	-0.00128994	8.84718e-17	-0.0208133	2.66743e-17	-0.012885	8.90412e-18
238.603	0.0472991	0.0435623	0.00598954	0.00383723	-0.00147799	8.85428e-17	-0.0210462	2.66958e-17	-0.0133133	8.91131e-18
238.803	0.0474556	0.0435952	0.00586204	0.00384026	-0.00184475	8.86138e-17	-0.0205233	2.67173e-17	-0.0134719	8.91851e-18
239.003	0.0475908	0.0436281	0.00525852	0.00384329	-0.00217869	8.86848e-17	-0.0197523	2.67388e-17	-0.0133178	8.9257e-18
239.203	0.0476968	0.0436611	0.00533878	0.00384632	-0.00182312	8.87558e-17	-0.0194463	2.67603e-17	-0.0130828	8.9329e-18
239.403	0.0476335	0.043694	0.00530512	0.00384936	-0.00217006	8.88268e-17	-0.0187776	2.67819e-17	-0.0131793	8.94009e-18
239.603	0.0472388	0.0437269	0.00490472	0.00385239	-0.00281208	8.88978e-17	-0.0190789	2.68034e-17	-0.0124976	8.94728e-18
239.803	0.0476372	0.0437598	0.00548973	0.00385542	-0.00295668	8.89688e-17	-0.0188415	2.68249e-17	-0.0121097	8.95447e-18
240.003	0.0472594	0.0437927	0.00558491	0.00385845	-0.00319099	8.90398e-17	-0.0186365	2.68464e-17	-0.0127875	8.96167e-18
240.203	0.0470898	0.0438256	0.0062245	0.00386148	-0.00312752	8.91108e-17	-0.0185352	2.68679e-17	-0.0125689	8.96886e-18
240.403	0.0473295	0.0438585	0.00638207	0.00386451	-0.00254395	8.91818e-17	-0.0181912	2.68894e-17	-0.0126424	8.97605e-18
240.603	0.0471393	0.0438913	0.00615979	0.00386754	-0.00211589	8.92527e-17	-0.0179884	2.69109e-17	-0.0128483	8.98324e-18
240.803	0.0469661	0.0439242	0.00602626	0.00387057	-0.00210833	8.93237e-17	-0.0181035	2.69325e-17	-0.0136355	8.99043e-18
241.003	0.0472065	0.0439571	0.00581067	0.0038736	-0.00236994	8.93947e-17	-0.018908	2.6954e-17	-0.0135531	8.99762e-18
241.203	0.0474172	0.0439899	0.00595999	0.00387663	-0.00170807	8.94656e-17	-0.0190088	2.69755e-17	-0.0128862	9.00481e-18
241.403	0.0478083	0.0440228	0.00587294	0.00387966	-0.00199179	8.95366e-17	-0.0190229	2.6997e-17	-0.0124109	9.012e-18
241.603	0.0481742	0.0440556	0.00591055	0.00388269	-0.00164055	8.96075e-17	-0.0197407	2.70185e-17	-0.0121885	9.01919e-18
241.803	0.0476868	0.0440885	0.00597144	0.00388571	-0.00191622	8.96785e-17	-0.0199139	2.704e-17	-0.0125356	9.02638e-18
242.003	0.0478077	0.0441213	0.00566931	0.00388874	-0.00193121	8.97494e-17	-0.0199089	2.70615e-17	-0.0128389	9.03356e-18
242.203	0.0478637	0.0441542	0.00511588	0.00389177	-0.00125392	8.98203e-17	-0.0196763	2.7083e-17	-0.012882	9.04075e-18
242.403	0.0483989	0.044187	0.0046319	0.0038948	-0.00101978	8.98913e-17	-0.0197505	2.71045e-17	-0.0130678	9.04794e-18
242.603	0.04883	0.0442198	0.00395151	0.00389783	-0.000985643	8.99622e-17	-0.0198057	2.7126e-17	-0.0138564	9.05512e-18
242.803	0.0485725	0.0442526	0.00339061	0.00390085	-0.000722938	9.00331e-17	-0.0196145	2.71475e-17	-0.0143944	9.06231e-18
243.003	0.0482715	0.0442854	0.00277628	0.00390388	-0.000891593	9.0104e-17	-0.0192971	2.7169e-17	-0.0141991	9.0695e-18
243.203	0.0480806	0.0443182	0.00271704	0.00390691	-0.00132331	9.01749e-17	-0.0192135	2.71904e-17	-0.0145809	9.07668e-18
243.403	0.0483478	0.044351	0.00349626	0.00390993	-0.00203102	9.02458e-17	-0.0186668	2.72119e-17	-0.0149402	9.08387e-18
243.603	0.0491667	0.0443838	0.00420785	0.00391296	-0.00251403	9.03167e-17	-0.0184391	2.72334e-17	-0.0153519	9.09105e-18
243.803	0.0498028	0.0444166	0.00472351	0.00391598	-0.00231893	9.03876e-17	-0.0180524	2.72549e-17	-0.0158398	9.09823e-18
244.003	0.0495047	0.0444494	0.00527222	0.00391901	-0.00166601	9.04585e-17	-0.0170907	2.72764e-17	-0.0164878	9.10542e-18
244.203	0.049577	0.0444822	0.00616902	0.00392203	-0.00120212	9.05293e-17	-0.0167795	2.72979e-17	-0.0163835	9.1126e-18
244.403	0.0502118	0.044515	0.00636818	0.00392506	-0.000252069	9.06002e-17	-0.0163981	2.73194e-17	-0.0163819	9.11978e-18
244.603	0.0501603	0.0445477	0.00645698	0.00392808	-0.000294738	9.06711e-17	-0.0163427	2.73408e-17	-0.0166595	9.12696e-18
244.803	0.0500156	0.0445805	0.00629718	0.0039311	-0.000102405	9.07419e-17	-0.0165324	2.73623e-17	-0.0169146	9.13414e-18
245.003	0.0497881	0.0446132	0.00677226	0.00393413	0.000277111	9.08128e-17	-0.016541	2.73838e-17	-0.0160879	9.14133e-18
245.203	0.0498558	0.044646	0.00763974	0.00393715	0.000807478	9.08836e-17	-0.0163502	2.74053e-17	-0.0155617	9.14851e-18
245.403	0.0500681	0.0446787	0.00762106	0.00394017	0.000637003	9.09545e-17	-0.0163323	2.74268e-17	-0.0158016	9.15569e-18
245.603	0.0499168	0.0447115	0.00812251	0.0039432	0.000954522	9.10253e-17	-0.0172736	2.74482e-17	-0.0158964	9.16287e-18
245.803	0.0498281	0.0447442	0.00847948	0.00394622	0.000543273	9.10962e-17	-0.0177371	2.74697e-17	-0.0159867	9.17005e-18
246.003	0.0495728	0.0447769	0.0077888	0.00394924	0.000747835	9.1167e-17	-0.0177122	2.74912e-17	-0.0155018	9.17722e-18
246.203	0.0493658	0.0448096	0.0075391	0.00395226	0.00125535	9.12378e-17	-0.0180761	2.75127e-17	-0.015549	9.1844e-18
246.403	0.0496664	0.0448424	0.00747304	0.00395529	0.000917311	9.13086e-17	-0.0186737	2.75341e-17	-0.0156867	9.19158e-18
246.603	0.0491053	0.0448751	0.00692227	0.00395831	0.000622007	9.13795e-17	-0.0193136	2.75556e-17	-0.0158516	9.19876e-18
246.803	0.0483978	0.0449078	0.00709728	0.00396133	0.00038075	9.14503e-17	-0.019737	2.75771e-17	-0.0156872	9.20593e-18
247.003	0.0482093	0.0449405	0.00675696	0.00396435	-0.000452804	9.15211e-17	-0.019456	2.75985e-17	-0.0155537	9.21311e-18
247.203	0.0491278	0.0449732	0.00687241	0.00396737	-0.0013858	9.15919e-17	-0.0196122	2.762e-17	-0.0161578	9.22029e-18
247.403	0.0497016	0.0450059	0.00685287	0.00397039	-0.00124879	9.16627e-17	-0.0194989	2.76414e-17	-0.0165288	9.22746e-18
247.603	0.0504212	0.0450385	0.00675368	0.00397341	-0.00121083	9.17335e-17	-0.0193642	2.76629e-17	-0.0166516	9.23464e-18
247.803	0.0504941	0.0450712	0.00647312	0.00397643	-0.000992452	9.18042e-17	-0.0189004	2.76844e-17	-0.0163627	9.24181e-18
248.003	0.0500381	0.0451039	0.00685934	0.00397945	-0.00045238	9.1875e-17	-0.0188414	2.77058e-17	-0.0166459	9.24899e-18
248.203	0.0503478	0.0451366	0.00684136	0.00398247	-0.000805009	9.19458e-17	-0.0192833	2.77273e-17	-0.0159504	9.25616e-18
248.403	0.0505238	0.0451692	0.00642384	0.00398548	-0.000726866	9.20166e-17	-0.0192968	2.77487e-17	-0.0158483	9.26333e-18
248.603	0.0507448	0.0452019	0.00566987	0.0039885	-0.00105447	9.20873e-17	-0.0196462	2.77702e-17	-0.0155135	9.27051e-18
248.803	0.0499823	0.0452345	0.00538006	0.00399152	-0.000355107	9.21581e-17	-0.0196934	2.77916e-17	-0.0154296	9.27768e-18
249.003	0.0497956	0.0452672	0.00570977	0.00399454	-0.000655852	9.22288e-17	-0.0202912	2.78131e-17	-0.0150707	9.28485e-18
249.203	0.050001	0.0452998	0.00561312	0.00399756	-0.00103704	9.22996e-17	-0.020477	2.78345e-17	-0.015127	9.29202e-18
249.403	0.0503784	0.0453324	0.00573106	0.00400057	-0.00123689	9.23703e-17	-0.0203068	2.7856e-17	-0.0147441	9.29919e-18
249.603	0.0504573	0.0453651	0.00620636	0.00400359	-0.00132742	9.24411e-17	-0.0202343	2.78774e-17	-0.0139631	9.30636e-18
249.803	0.0504951	0.0453977	0.0064095	0.00400661	-0.00146783	9.25118e-17	-0.020248	2.78989e-17	-0.0135608	9.31354e-18
250.003	0.0499981	0.0454303	0.00554751	0.00400962	-0.00107007	9.25825e-17	-0.0202688	2.79203e-17	-0.0137223	9.3207e-18
250.203	0.0499294	0.0454629	0.00559489	0.00401264	-0.00155217	9.26533e-17	-0.0202057	2.79418e-17	-0.0141351	9.32787e-18
250.403	0.0501415	0.0454955	0.00598224	0.00401565	-0.00152988	9.2724e-17	-0.0197888	2.79632e-17	-0.0141956	9.33504e-18
250.603	0.0490623	0.0455281	0.00536972	0.00401867	-0.00183259	9.27947e-17	-0.0195028	2.79847e-17	-0.0140516	9.34221e-18
250.803	0.0490617	0.0455607	0.00528419	0.00402168	-0.00190763	9.28654e-17	-0.0191851	2.80061e-17	-0.0145067	9.34938e-18
251.003	0.0495765	0.0455933	0.00495883	0.0040247	-0.00192682	9.29361e-17	-0.0187236	2.80275e-17	-0.0146509	9.35655e-18
251.203	0.0503457	0.0456259	0.00456994	0.00402771	-0.00176351	9.30068e-17	-0.0183384	2.8049e-17	-0.0150847	9.36371e-18
251.403	0.050387	0.0456585	0.00462245	0.00403073	-0.00124582	9.30775e-17	-0.0175772	2.80704e-17	-0.0153558	9.37088e-18
251.603	0.0503869	0.045691	0.00519975	0.00403374	-0.00104748	9.31482e-17	-0.0172184	2.80918e-17	-0.0155105	9.37805e-18
251.803	0.0501538	0.0457236	0.00488712	0.00403676	-0.00090106	9.32188e-17	-0.0167716	2.81133e-17	-0.0157947	9.38521e-18
252.003	0.0499041	0.0457562	0.00589167	0.00403977	-0.00111232	9.32895e-17	-0.016972	2.81347e-17	-0.0163345	9.39238e-18
252.203	0.0499284	0.0457887	0.00597247	0.00404278	-0.0015374	9.33602e-17	-0.0168027	2.81561e-17	-0.0165252	9.39954e-18
252.403	0.0500601	0.0458213	0.00637996	0.00404579	-0.0013927	9.34309e-17	-0.0167157	2.81776e-17	-0.0172423	9.40671e-18
252.603	0.0502863	0.0458538	0.00672084	0.00404881	-0.000937306	9.35015e-17	-0.0175224	2.8199e-17	-0.0167116	9.41387e-18
252.803	0.0496085	0.0458863	0.00731106	0.00405182	-0.000593446	9.35722e-17	-0.0178518	2.82204e-17	-0.0168061	9.42103e-18
253.003	0.0497404	0.0459189	0.00786366	0.00405483	-0.00157771	9.36428e-17	-0.0183759	2.82418e-17	-0.0164008	9.4282e-18
253.203	0.0501857	0.0459514	0.00821031	0.00405784	-0.000971541	9.37135e-17	-0.0180067	2.82633e-17	-0.0159367	9.43536e-18
253.403	0.0505589	0.0459839	0.00850272	0.00406085	-0.000363204	9.37841e-17	-0.0175838	2.82847e-17	-0.0149696	9.44252e-18
253.603	0.0505149	0.0460164	0.00876604	0.00406386	-0.00064939	9.38547e-17	-0.0174571	2.83061e-17	-0.0148398	9.44968e-18
253.803	0.0503764	0.046049	0.00884982	0.00406688	-0.00074577	9.39254e-17	-0.0178994	2.83275e-17	-0.015144	9.45685e-18
254.003	0.0499128	0.0460815	0.00794408	0.00406989	-0.000991469	9.3996e-17	-0.0181221	2.83489e-17	-0.0147236	9.46401e-18
254.203	0.0496328	0.046114	0.00843584	0.0040729	-0.00146735	9.40666e-17	-0.0177183	2.83703e-17	-0.0142636	9.47117e-18
254.403	0.0491817	0.0461465	0.00881698	0.00407591	-0.00125272	9.41372e-17	-0.0177105	2.83918e-17	-0.0141139	9.47833e-18
254.603	0.0481714	0.0461789	0.00796227	0.00407892	-0.00186699	9.42078e-17	-0.0176852	2.84132e-17	-0.0139177	9.48549e-18
254.803	0.0488896	0.0462114	0.00757059	0.00408192	-0.00169657	9.42784e-17	-0.0182997	2.84346e-17	-0.0138596	9.49265e-18
255.003	0.0485958	0.0462439	0.00725739	0.00408493	-0.00166973	9.4349e-17	-0.01851	2.8456e-17	-0.0134446	9.4998e-18
255.203	0.0489229	0.0462764	0.00662097	0.00408794	-0.00227716	9.44196e-17	-0.0180452	2.84774e-17	-0.013987	9.50696e-18
255.403	0.0487054	0.0463088	0.00722774	0.00409095	-0.00244878	9.44902e-17	-0.0178357	2.84988e-17	-0.0141573	9.51412e-18
255.603	0.0492009	0.0463413	0.00730734	0.00409396	-0.00241159	9.45608e-17	-0.0181424	2.85202e-17	-0.014121	9.52128e-18
255.803	0.0495937	0.0463738	0.00696166	0.00409697	-0.00272845	9.46314e-17	-0.018666	2.85416e-17	-0.0139004	9.52843e-18
256.003	0.0500329	0.0464062	0.00733067	0.00409997	-0.00302262	9.47019e-17	-0.0190113	2.8563e-17	-0.0142942	9.53559e-18
256.203	0.050572	0.0464386	0.00662001	0.00410298	-0.00274115	9.47725e-17	-0.0194159	2.85844e-17	-0.0146902	9.54275e-18
256.403	0.0513536	0.0464711	0.00671471	0.00410599	-0.00297658	9.48431e-17	-0.0201933	2.86058e-17	-0.0149004	9.5499e-18
256.603	0.0523203	0.0465035	0.00687827	0.00410899	-0.00217613	9.49136e-17	-0.021368	2.86272e-17	-0.014035	9.55706e-18
256.803	0.0526504	0.0465359	0.00619708	0.004112	-0.00230458	9.49842e-17	-0.0217536	2.86486e-17	-0.0145327	9.56421e-18
257.003	0.0530589	0.0465684	0.00596338	0.00411501	-0.00258098	9.50547e-17	-0.0219845	2.867e-17	-0.0147754	9.57137e-18
257.203	0.0533405	0.0466008	0.00593942	0.00411801	-0.00189674	9.51253e-17	-0.0220973	2.86914e-17	-0.0142559	9.57852e-18
257.403	0.0536772	0.0466332	0.0054652	0.00412102	-0.00171251	9.51958e-17	-0.0221155	2.87128e-17	-0.0139446	9.58567e-18
257.603	0.0536866	0.0466656	0.00493873	0.00412402	-0.00188279	9.52663e-17	-0.0223204	2.87342e-17	-0.0147869	9.59283e-18
257.803	0.0538204	0.046698	0.00447167	0.00412703	-0.00179079	9.53368e-17	-0.0228597	2.87556e-17	-0.0148041	9.59998e-18
258.003	0.0545833	0.0467304	0.00447356	0.00413003	-0.00124988	9.54074e-17	-0.0224553	2.8777e-17	-0.0143942	9.60713e-18
258.203	0.0544527	0.0467628	0.00506599	0.00413304	-0.000759549	9.54779e-17	-0.0222728	2.87984e-17	-0.0146739	9.61428e-18
258.403	0.0538605	0.0467952	0.00500973	0.00413604	-0.000268776	9.55484e-17	-0.0219121	2.88197e-17	-0.0149251	9.62143e-18
258.603	0.0534805	0.0468275	0.00504799	0.00413904	-0.000352676	9.56189e-17	-0.0214691	2.88411e-17	-0.0149355	9.62858e-18
258.803	0.053687	0.0468599	0.00537126	0.00414205	0.000707633	9.56894e-17	-0.0213991	2.88625e-17	-0.0151866	9.63573e-18
259.003	0.0529382	0.0468923	0.00622496	0.00414505	0.000707042	9.57599e-17	-0.0211144	2.88839e-17	-0.0154302	9.64288e-18
259.203	0.0532415	0.0469247	0.00647759	0.00414805	0.000637268	9.58304e-17	-0.0204484	2.89053e-17	-0.0157278	9.65003e-18
259.403	0.0523326	0.046957	0.00716816	0.00415106	0.00078492	9.59009e-17	-0.0201297	2.89266e-17	-0.0155037	9.65718e-18
259.603	0.0528985	0.0469894	0.0071388	0.00415406	0.000826549	9.59713e-17	-0.0198997	2.8948e-17	-0.0154208	9.66433e-18
259.803	0.0526518	0.0470217	0.00690811	0.00415706	0.000259493	9.60418e-17	-0.019952	2.89694e-17	-0.0152592	9.67148e-18
260.003	0.0523683	0.047054	0.0072278	0.00416006	-0.000396265	9.61123e-17	-0.0198493	2.89908e-17	-0.0158484	9.67862e-18
260.203	0.0517316	0.0470864	0.00747086	0.00416306	-0.000444128	9.61827e-17	-0.020253	2.90122e-17	-0.0159878	9.68577e-18
260.403	0.051659	0.0471187	0.00785099	0.00416606	-0.00118962	9.62532e-17	-0.0201338	2.90335e-17	-0.0155908	9.69292e-18
260.603	0.0515235	0.047151	0.00815908	0.00416906	-0.000524897	9.63237e-17	-0.0204438	2.90549e-17	-0.0148483	9.70006e-18
260.803	0.0507773	0.0471833	0.00755253	0.00417206	-0.00118865	9.63941e-17	-0.0210543	2.90763e-17	-0.015002	9.70721e-18
261.003	0.0503292	0.0472157	0.00760822	0.00417506	-0.00149097	9.64645e-17	-0.0212968	2.90976e-17	-0.0148429	9.71436e-18
261.203	0.0496655	0.047248	0.00739114	0.00417806	-0.00155015	9.6535e-17	-0.0220129	2.9119e-17	-0.0145283	9.7215e-18
261.403	0.0497193	0.0472803	0.00696817	0.00418106	-0.00162292	9.66054e-17	-0.0223891	2.91404e-17	-0.014456	9.72864e-18
261.603	0.0498844	0.0473126	0.00669789	0.00418406	-0.00191748	9.66758e-17	-0.0229896	2.91617e-17	-0.0143939	9.73579e-18
261.803	0.0502225	0.0473448	0.00670917	0.00418706	-0.00216719	9.67463e-17	-0.0225153	2.91831e-17	-0.014396	9.74293e-18
262.003	0.0509361	0.0473771	0.00673132	0.00419006	-0.00156935	9.68167e-17	-0.0223177	2.92045e-17	-0.0143601	9.75007e-18
262.203	0.0505493	0.0474094	0.00610246	0.00419306	-0.00161962	9.68871e-17	-0.0221796	2.92258e-17	-0.0146364	9.75722e-18
262.403	0.0510533	0.0474417	0.00583725	0.00419606	-0.001317	9.69575e-17	-0.0224333	2.92472e-17	-0.0145693	9.76436e-18
262.603	0.0510061	0.047474	0.00614289	0.00419905	-0.000853201	9.70279e-17	-0.022463	2.92685e-17	-0.0149618	9.7715e-18
262.803	0.050792	0.0475062	0.00599617	0.00420205	-0.000154281	9.70983e-17	-0.0226543	2.92899e-17	-0.0154576	9.77864e-18
263.003	0.0505545	0.0475385	0.00603267	0.00420505	-0.000258026	9.71687e-17	-0.0224533	2.93112e-17	-0.0154767	9.78578e-18
263.203	0.0511592	0.0475707	0.00534893	0.00420805	9.01576e-05	9.72391e-17	-0.0217599	2.93326e-17	-0.0159202	9.79292e-18
263.403	0.050887	0.047603	0.00475953	0.00421104	-0.000409816	9.73095e-17	-0.0210256	2.93539e-17	-0.0160135	9.80006e-18
263.603	0.0512712	0.0476352	0.00469571	0.00421404	-0.000522893	9.73798e-17	-0.0208593	2.93753e-17	-0.0163166	9.8072e-18
263.803	0.0511712	0.0476674	0.00472079	0.00421703	-0.00137727	9.74502e-17	-0.0205345	2.93966e-17	-0.016016	9.81434e-18
264.003	0.0512802	0.0476997	0.00520049	0.00422003	-0.00171436	9.75206e-17	-0.0201037	2.9418e-17	-0.0164558	9.82148e-18
264.203	0.0508528	0.0477319	0.00516982	0.00422303	-0.00123205	9.75909e-17	-0.0198879	2.94393e-17	-0.0160827	9.82862e-18
264.403	0.0509606	0.0477641	0.00489592	0.00422602	-0.00128492	9.76613e-17	-0.0191945	2.94607e-17	-0.0154462	9.83576e-18
264.603	0.0502701	0.0477963	0.0049721	0.00422902	-0.000599075	9.77316e-17	-0.0193669	2.9482e-17	-0.0151526	9.84289e-18
264.803	0.0497291	0.0478285	0.00454796	0.00423201	-0.000882041	9.7802e-17	-0.0197262	2.95034e-17	-0.0156567	9.85003e-18
265.003	0.0497267	0.0478607	0.00537324	0.004235	-0.000943706	9.78723e-17	-0.0193494	2.95247e-17	-0.0154477	9.85717e-18
265.203	0.0496112	0.0478929	0.00570332	0.004238	-0.00102498	9.79426e-17	-0.0194173	2.9546e-17	-0.015155	9.8643e-18
265.403	0.0502216	0.0479251	0.00597727	0.00424099	-0.0016112	9.8013e-17	-0.0194991	2.95674e-17	-0.014982	9.87144e-18
265.603	0.0496015	0.0479573	0.00521079	0.00424399	-0.0020473	9.80833e-17	-0.0197678	2.95887e-17	-0.0152604	9.87857e-18
265.803	0.0502669	0.0479895	0.0046302	0.00424698	-0.00213916	9.81536e-17	-0.0196921	2.961e-17	-0.0155815	9.88571e-18
266.003	0.0509731	0.0480217	0.00479187	0.00424997	-0.00196201	9.82239e-17	-0.0204516	2.96314e-17	-0.0155385	9.89284e-18
266.203	0.0510986	0.0480538	0.00479039	0.00425296	-0.00206315	9.82942e-17	-0.0206071	2.96527e-17	-0.0155269	9.89997e-18
266.403	0.0511253	0.048086	0.00597918	0.00425596	-0.00168261	9.83645e-17	-0.0210327	2.9674e-17	-0.0156755	9.90711e-18
266.603	0.0505356	0.0481182	0.00598184	0.00425895	-0.00124025	9.84348e-17	-0.0213062	2.96954e-17	-0.0162727	9.91424e-18
266.803	0.0510139	0.0481503	0.00539454	0.00426194	-0.00139404	9.85051e-17	-0.0218366	2.97167e-17	-0.0163067	9.92137e-18
267.003	0.0514717	0.0481825	0.0057963	0.00426493	-0.00122909	9.85754e-17	-0.0218065	2.9738e-17	-0.0161644	9.9285e-18
267.203	0.0518419	0.0482146	0.00560191	0.00426792	-0.00175449	9.86457e-17	-0.0219827	2.97594e-17	-0.0165663	9.93564e-18
267.403	0.0517467	0.0482467	0.00551988	0.00427091	-0.00228535	9.8716e-17	-0.0226799	2.97807e-17	-0.0164131	9.94277e-18
267.603	0.052072	0.0482789	0.00623759	0.0042739	-0.00168135	9.87863e-17	-0.0228136	2.9802e-17	-0.0166227	9.9499e-18
267.803	0.0520043	0.048311	0.00628959	0.00427689	-0.00228535	9.88565e-17	-0.0229561	2.98233e-17	-0.0162594	9.95703e-18
268.003	0.0518432	0.0483431	0.00571641	0.00427988	-0.00163697	9.89268e-17	-0.0224519	2.98446e-17	-0.0168252	9.96416e-18
268.203	0.0514041	0.0483752	0.00504624	0.00428287	-0.00121277	9.8997e-17	-0.0222724	2.9866e-17	-0.0164394	9.97129e-18
268.403	0.0509513	0.0484073	0.00499341	0.00428586	-0.00139663	9.90673e-17	-0.0215688	2.98873e-17	-0.0159581	9.97842e-18
268.603	0.050443	0.0484394	0.00528398	0.00428885	-0.000963616	9.91375e-17	-0.0215383	2.99086e-17	-0.0161097	9.98554e-18
268.803	0.0507596	0.0484715	0.00542669	0.00429184	-0.000456234	9.92078e-17	-0.0218464	2.99299e-17	-0.0162612	9.99267e-18
269.003	0.0509373	0.0485036	0.00611921	0.00429483	0.000102797	9.9278e-17	-0.0210803	2.99512e-17	-0.0158867	9.9998e-18
269.203	0.0506716	0.0485357	0.00576441	0.00429782	0.000195685	9.93482e-17	-0.0214938	2.99725e-17	-0.0162821	1.00069e-17
269.403	0.0505885	0.0485678	0.00522519	0.0043008	1.14037e-05	9.94185e-17	-0.0218092	2.99938e-17	-0.0169824	1.00141e-17
269.603	0.0501502	0.0485999	0.004912	0.00430379	-0.000104804	9.94887e-17	-0.0225206	3.00151e-17	-0.0171112	1.00212e-17
269.803	0.0510191	0.0486319	0.00560574	0.00430678	-0.000223628	9.95589e-17	-0.0221342	3.00365e-17	-0.0173381	1.00283e-17
270.003	0.0508129	0.048664	0.00656453	0.00430977	-0.000783044	9.96291e-17	-0.0216241	3.00578e-17	-0.0174392	1.00354e-17
270.203	0.050873	0.0486961	0.00675734	0.00431275	-0.000627688	9.96993e-17	-0.0214878	3.00791e-17	-0.0174521	1.00426e-17
270.403	0.0511032	0.0487281	0.00766154	0.00431574	-0.000700547	9.97695e-17	-0.0214032	3.01004e-17	-0.0179585	1.00497e-17
270.603	0.0514779	0.0487602	0.00721467	0.00431873	-0.000973363	9.98397e-17	-0.0217831	3.01217e-17	-0.0179881	1.00568e-17
270.803	0.0519986	0.0487922	0.00767933	0.00432171	-0.0016066	9.99099e-17	-0.0221577	3.0143e-17	-0.0183257	1.00639e-17
271.003	0.0521353	0.0488243	0.0082691	0.0043247	-0.00206169	9.99801e-17	-0.0221994	3.01643e-17	-0.0184614	1.0071e-17
271.203	0.0519859	0.0488563	0.00774444	0.00432768	-0.00246399	1.0005e-16	-0.0227377	3.01856e-17	-0.0186605	1.00782e-17
271.403	0.0514372	0.0488883	0.00722608	0.00433067	-0.00249797	1.0012e-16	-0.0227447	3.02069e-17	-0.0185883	1.00853e-17
271.603	0.0520036	0.0489203	0.00707237	0.00433365	-0.00261061	1.00191e-16	-0.0215626	3.02282e-17	-0.0184277	1.00924e-17
271.803	0.0515711	0.0489524	0.00644686	0.00433664	-0.00335705	1.00261e-16	-0.0214209	3.02495e-17	-0.0183184	1.00995e-17
272.003	0.0517672	0.0489844	0.00544792	0.00433962	-0.00315612	1.00331e-16	-0.0204481	3.02707e-17	-0.0184053	1.01067e-17
272.203	0.0513205	0.0490164	0.00543116	0.0043426	-0.00324104	1.00401e-16	-0.0199604	3.0292e-17	-0.0180372	1.01138e-17
272.403	0.0511379	0.0490484	0.00557172	0.00434559	-0.00315967	1.00471e-16	-0.0195539	3.03133e-17	-0.0176203	1.01209e-17
272.603	0.05095	0.0490804	0.00526387	0.00434857	-0.00257131	1.00541e-16	-0.019716	3.03346e-17	-0.0174255	1.0128e-17
272.803	0.0514142	0.0491124	0.00516224	0.00435155	-0.00167832	1.00612e-16	-0.0202504	3.03559e-17	-0.0172209	1.01351e-17
273.003	0.0511944	0.0491443	0.00475855	0.00435454	-0.00166042	1.00682e-16	-0.0201364	3.03772e-17	-0.0173983	1.01423e-17
273.203	0.05189	0.0491763	0.00413627	0.00435752	-0.00166937	1.00752e-16	-0.0207547	3.03985e-17	-0.0172827	1.01494e-17
273.403	0.0523814	0.0492083	0.00448809	0.0043605	-0.00165312	1.00822e-16	-0.0204071	3.04197e-17	-0.0173541	1.01565e-17
273.603	0.0525149	0.0492403	0.00487408	0.00436348	-0.001531	1.00892e-16	-0.0203053	3.0441e-17	-0.0162598	1.01636e-17
273.803	0.053004	0.0492722	0.00521595	0.00436646	-0.001554	1.00962e-16	-0.019837	3.04623e-17	-0.0161441	1.01707e-17
274.003	0.0536054	0.0493042	0.00586765	0.00436944	-0.00191513	1.01032e-16	-0.0200168	3.04836e-17	-0.0155513	1.01778e-17
274.203	0.0540537	0.0493361	0.00607051	0.00437243	-0.00130575	1.01102e-16	-0.0205951	3.05049e-17	-0.0146907	1.0185e-17
274.403	0.0543339	0.0493681	0.00642343	0.00437541	-0.00170732	1.01172e-16	-0.0208996	3.05261e-17	-0.0144527	1.01921e-17
274.603	0.0538865	0.0494	0.00675004	0.00437839	-0.00146172	1.01243e-16	-0.0214198	3.05474e-17	-0.0143595	1.01992e-17
274.803	0.0537142	0.0494319	0.00666173	0.00438137	-0.00163932	1.01313e-16	-0.0216048	3.05687e-17	-0.0141112	1.02063e-17
275.003	0.0532862	0.0494639	0.00642818	0.00438435	-0.00174856	1.01383e-16	-0.0216038	3.059e-17	-0.0141903	1.02134e-17
275.203	0.0533892	0.0494958	0.00607843	0.00438733	-0.00184797	1.01453e-16	-0.0214915	3.06112e-17	-0.0137079	1.02205e-17
275.403	0.0534674	0.0495277	0.00602165	0.0043903	-0.00215549	1.01523e-16	-0.0214795	3.06325e-17	-0.0133726	1.02276e-17
275.603	0.0539101	0.0495596	0.00679653	0.00439328	-0.0023605	1.01593e-16	-0.0210628	3.06538e-17	-0.0138477	1.02348e-17
275.803	0.0534961	0.0495915	0.00730617	0.00439626	-0.00274234	1.01663e-16	-0.0212058	3.0675e-17	-0.0139257	1.02419e-17
276.003	0.0532387	0.0496234	0.00728147	0.00439924	-0.00275578	1.01733e-16	-0.0207198	3.06963e-17	-0.0138957	1.0249e-17
276.203	0.0521392	0.0496553	0.00779645	0.00440222	-0.00296953	1.01803e-16	-0.0204076	3.07176e-17	-0.0141183	1.02561e-17
276.403	0.0524949	0.0496872	0.00782921	0.0044052	-0.00311466	1.01873e-16	-0.0205173	3.07388e-17	-0.014218	1.02632e-17
276.603	0.0517215	0.0497191	0.0076069	0.00440817	-0.00367608	1.01943e-16	-0.0211177	3.07601e-17	-0.0146206	1.02703e-17
276.803	0.0517776	0.049751	0.00722417	0.00441115	-0.00365606	1.02013e-16	-0.0206416	3.07813e-17	-0.0149315	1.02774e-17
277.003	0.051513	0.0497829	0.00731553	0.00441413	-0.00388439	1.02083e-16	-0.0199508	3.08026e-17	-0.0155927	1.02845e-17
277.203	0.0518593	0.0498147	0.00741293	0.0044171	-0.00357112	1.02153e-16	-0.0200251	3.08238e-17	-0.0160409	1.02916e-17
277.403	0.0516946	0.0498466	0.00836465	0.00442008	-0.00336292	1.02223e-16	-0.0191091	3.08451e-17	-0.0163842	1.02987e-17
277.603	0.0511935	0.0498785	0.00849282	0.00442306	-0.00327727	1.02293e-16	-0.0194518	3.08664e-17	-0.0165646	1.03059e-17
277.803	0.0515171	0.0499103	0.00828949	0.00442603	-0.00299879	1.02363e-16	-0.0192845	3.08876e-17	-0.0170277	1.0313e-17
278.003	0.0514036	0.0499422	0.00825386	0.00442901	-0.00300271	1.02433e-16	-0.0194856	3.09089e-17	-0.016624	1.03201e-17
278.203	0.0511269	0.049974	0.00778665	0.00443198	-0.00274422	1.02503e-16	-0.0195877	3.09301e-17	-0.0170172	1.03272e-17
278.403	0.0510283	0.0500058	0.00755055	0.00443496	-0.00234922	1.02573e-16	-0.0193176	3.09514e-17	-0.0174521	1.03343e-17
278.603	0.0509708	0.0500377	0.00732551	0.00443793	-0.00176794	1.02643e-16	-0.0197845	3.09726e-17	-0.0180029	1.03414e-17
278.803	0.0512267	0.0500695	0.0063755	0.00444091	-0.00195725	1.02713e-16	-0.0202376	3.09938e-17	-0.0181554	1.03485e-17
279.003	0.0514118	0.0501013	0.00661026	0.00444388	-0.00140942	1.02783e-16	-0.0203905	3.10151e-17	-0.0185089	1.03556e-17
279.203	0.0520073	0.0501331	0.00680906	0.00444685	-0.00139986	1.02853e-16	-0.0210121	3.10363e-17	-0.0184122	1.03627e-17
279.403	0.0526274	0.0501649	0.00712751	0.00444983	-0.00143599	1.02923e-16	-0.0217799	3.10576e-17	-0.0183717	1.03698e-17
279.603	0.0529003	0.0501967	0.00732107	0.0044528	-0.00105563	1.02993e-16	-0.0213654	3.10788e-17	-0.0183748	1.03769e-17
279.803	0.0531938	0.0502285	0.00741447	0.00445577	-0.00160665	1.03063e-16	-0.0211756	3.11001e-17	-0.0177836	1.0384e-17
280.003	0.0532692	0.0502603	0.00689316	0.00445874	-0.0013407	1.03133e-16	-0.0209487	3.11213e-17	-0.0176253	1.03911e-17
280.203	0.0531304	0.0502921	0.00681445	0.00446172	-0.0018948	1.03203e-16	-0.0208863	3.11425e-17	-0.01773	1.03982e-17
280.403	0.0538164	0.0503239	0.00744514	0.00446469	-0.00173384	1.03273e-16	-0.0204641	3.11638e-17	-0.0170366	1.04053e-17
280.603	0.0532229	0.0503557	0.00746044	0.00446766	-0.00162993	1.03343e-16	-0.0204774	3.1185e-17	-0.0169439	1.04124e-17
280.803	0.0531053	0.0503875	0.0078087	0.00447063	-0.00163685	1.03413e-16	-0.0196994	3.12062e-17	-0.0163157	1.04195e-17
281.003	0.0528688	0.0504192	0.00823092	0.0044736	-0.00149746	1.03483e-16	-0.0197824	3.12275e-17	-0.0170523	1.04266e-17
281.203	0.0529835	0.050451	0.0082892	0.00447657	-0.00161838	1.03553e-16	-0.0203079	3.12487e-17	-0.0178812	1.04337e-17
281.403	0.0529012	0.0504827	0.00911345	0.00447954	-0.00174944	1.03623e-16	-0.0197075	3.12699e-17	-0.0179038	1.04408e-17
281.603	0.0527936	0.0505145	0.00858821	0.00448251	-0.00208347	1.03693e-16	-0.0196507	3.12911e-17	-0.0183501	1.04479e-17
281.803	0.0533882	0.0505462	0.0081723	0.00448548	-0.00183504	1.03762e-16	-0.0192897	3.13124e-17	-0.0183513	1.0455e-17
282.003	0.0533297	0.050578	0.00811061	0.00448845	-0.00163515	1.03832e-16	-0.0194989	3.13336e-17	-0.0185936	1.04621e-17
282.203	0.0531086	0.0506097	0.00801696	0.00449142	-0.00146136	1.03902e-16	-0.0195194	3.13548e-17	-0.0187447	1.04692e-17
282.403	0.053291	0.0506414	0.00783203	0.00449439	-0.00126715	1.03972e-16	-0.0201259	3.1376e-17	-0.0191365	1.04763e-17
282.603	0.0532704	0.0506732	0.00706489	0.00449736	-0.0014685	1.04042e-16	-0.0209976	3.13972e-17	-0.0193839	1.04834e-17
282.803	0.0523253	0.0507049	0.00641956	0.00450033	-0.00201847	1.04112e-16	-0.0217207	3.14185e-17	-0.0196163	1.04905e-17
283.003	0.0523926	0.0507366	0.00635238	0.0045033	-0.00192179	1.04182e-16	-0.0220703	3.14397e-17	-0.0196603	1.04976e-17
283.203	0.0526479	0.0507683	0.00632012	0.00450626	-0.00242348	1.04252e-16	-0.0228452	3.14609e-17	-0.0193586	1.05047e-17
283.403	0.0533416	0.0508	0.00552376	0.00450923	-0.00256461	1.04322e-16	-0.0228799	3.14821e-17	-0.018508	1.05118e-17
283.603	0.0535476	0.0508317	0.00465199	0.0045122	-0.00261456	1.04391e-16	-0.0222402	3.15033e-17	-0.0178125	1.05189e-17
283.803	0.0538609	0.0508634	0.00459127	0.00451517	-0.00309636	1.04461e-16	-0.0220334	3.15245e-17	-0.0169132	1.0526e-17
284.003	0.0539694	0.0508951	0.00424609	0.00451813	-0.00273779	1.04531e-16	-0.0213535	3.15457e-17	-0.0162978	1.05331e-17
284.203	0.0535783	0.0509267	0.00477162	0.0045211	-0.0029926	1.04601e-16	-0.0208961	3.15669e-17	-0.0157503	1.05402e-17
284.403	0.0540107	0.0509584	0.00522606	0.00452406	-0.00274065	1.04671e-16	-0.0201564	3.15882e-17	-0.0148379	1.05473e-17
284.603	0.0530969	0.0509901	0.00437469	0.00452703	-0.00306131	1.04741e-16	-0.0199566	3.16094e-17	-0.0147857	1.05544e-17
284.803	0.0527468	0.0510218	0.00461477	0.00453	-0.00307708	1.0481e-16	-0.0197542	3.16306e-17	-0.0149481	1.05615e-17
285.003	0.0524381	0.0510534	0.0043035	0.00453296	-0.00328725	1.0488e-16	-0.0193438	3.16518e-17	-0.0155639	1.05686e-17
285.203	0.0528755	0.0510851	0.00457523	0.00453593	-0.0033964	1.0495e-16	-0.0190086	3.1673e-17	-0.0157718	1.05756e-17
285.403	0.0532762	0.0511167	0.00532513	0.00453889	-0.00322857	1.0502e-16	-0.0184992	3.16942e-17	-0.0157142	1.05827e-17
285.603	0.0534878	0.0511484	0.00539089	0.00454185	-0.00306226	1.0509e-16	-0.0183438	3.17154e-17	-0.0159166	1.05898e-17
285.803	0.0536732	0.05118	0.00527175	0.00454482	-0.0025243	1.0516e-16	-0.0185387	3.17366e-17	-0.0161925	1.05969e-17
286.003	0.0538749	0.0512116	0.00550333	0.00454778	-0.0023249	1.05229e-16	-0.0182234	3.17578e-17	-0.0162633	1.0604e-17
286.203	0.0540699	0.0512433	0.00642772	0.00455075	-0.00221799	1.05299e-16	-0.0183452	3.17789e-17	-0.0161385	1.06111e-17
286.403	0.0544127	0.0512749	0.00661191	0.00455371	-0.00200572	1.05369e-16	-0.0187005	3.18001e-17	-0.0169423	1.06182e-17
286.603	0.054257	0.0513065	0.00681582	0.00455667	-0.001523	1.05439e-16	-0.0190324	3.18213e-17	-0.0166466	1.06253e-17
286.803	0.054084	0.0513381	0.00731439	0.00455963	-0.00168156	1.05508e-16	-0.0190683	3.18425e-17	-0.0169753	1.06324e-17
287.003	0.0546412	0.0513697	0.00707465	0.0045626	-0.0015208	1.05578e-16	-0.0194081	3.18637e-17	-0.0171358	1.06394e-17
287.203	0.0544424	0.0514013	0.00715628	0.00456556	-0.00173653	1.05648e-16	-0.0195635	3.18849e-17	-0.0169064	1.06465e-17
287.403	0.0554248	0.0514329	0.00641535	0.00456852	-0.00170792	1.05718e-16	-0.0192376	3.19061e-17	-0.0169554	1.06536e-17
287.603	0.0560167	0.0514645	0.00657329	0.00457148	-0.00175529	1.05788e-16	-0.019115	3.19273e-17	-0.0170012	1.06607e-17
287.803	0.0560831	0.0514961	0.00645636	0.00457444	-0.00164849	1.05857e-16	-0.0197056	3.19485e-17	-0.0172305	1.06678e-17
288.003	0.0554908	0.0515276	0.00630655	0.0045774	-0.0013344	1.05927e-16	-0.0196162	3.19696e-17	-0.0175877	1.06749e-17
288.203	0.0552351	0.0515592	0.00616461	0.00458036	-0.00171202	1.05997e-16	-0.0200634	3.19908e-17	-0.0178219	1.0682e-17
288.403	0.0553921	0.0515908	0.00560519	0.00458332	-0.00138145	1.06067e-16	-0.0200141	3.2012e-17	-0.0182178	1.0689e-17
288.603	0.0541371	0.0516223	0.00505686	0.00458628	-0.00137546	1.06136e-16	-0.0205448	3.20332e-17	-0.018594	1.06961e-17
288.803	0.0541698	0.0516539	0.00510402	0.00458924	-0.000856243	1.06206e-16	-0.0210403	3.20543e-17	-0.0195167	1.07032e-17
289.003	0.0537694	0.0516854	0.00473092	0.0045922	-0.00100118	1.06276e-16	-0.0206066	3.20755e-17	-0.0190546	1.07103e-17
289.203	0.0540471	0.051717	0.00446276	0.00459516	-0.000671431	1.06345e-16	-0.0206513	3.20967e-17	-0.0191154	1.07174e-17
289.403	0.0537892	0.0517485	0.00458664	0.00459812	-0.000667746	1.06415e-16	-0.0207108	3.21179e-17	-0.0193703	1.07245e-17
289.603	0.0535113	0.0517801	0.00431808	0.00460108	-0.000205527	1.06485e-16	-0.0208208	3.2139e-17	-0.0191677	1.07315e-17
289.803	0.0532321	0.0518116	0.00368942	0.00460404	-0.000598222	1.06555e-16	-0.020996	3.21602e-17	-0.019326	1.07386e-17
290.003	0.05344	0.0518431	0.00379262	0.004607	-0.000748027	1.06624e-16	-0.02097	3.21814e-17	-0.0191586	1.07457e-17
290.203	0.0531956	0.0518746	0.00469427	0.00460995	-0.000245608	1.06694e-16	-0.0208425	3.22025e-17	-0.0181518	1.07528e-17
290.403	0.0529738	0.0519062	0.00470109	0.00461291	-0.000246138	1.06764e-16	-0.0210744	3.22237e-17	-0.017733	1.07599e-17
290.603	0.0530379	0.0519377	0.0053732	0.00461587	-0.000554886	1.06833e-16	-0.0208144	3.22449e-17	-0.0174609	1.07669e-17
290.803	0.053157	0.0519692	0.00565622	0.00461883	-0.00136936	1.06903e-16	-0.0206598	3.2266e-17	-0.0174982	1.0774e-17
291.003	0.0532658	0.0520007	0.00517627	0.00462178	-0.00161885	1.06973e-16	-0.0210058	3.22872e-17	-0.0176906	1.07811e-17
291.203	0.053138	0.0520322	0.00555682	0.00462474	-0.00209958	1.07042e-16	-0.0208055	3.23084e-17	-0.0178099	1.07882e-17
291.403	0.0537642	0.0520636	0.00552301	0.00462769	-0.00251784	1.07112e-16	-0.0212238	3.23295e-17	-0.0176336	1.07953e-17
291.603	0.0532255	0.0520951	0.0056765	0.00463065	-0.00292022	1.07182e-16	-0.0219452	3.23507e-17	-0.017885	1.08023e-17
291.803	0.052975	0.0521266	0.00565282	0.00463361	-0.00291793	1.07251e-16	-0.0221235	3.23718e-17	-0.0183171	1.08094e-17
292.003	0.0529407	0.0521581	0.00649302	0.00463656	-0.00272928	1.07321e-16	-0.0219552	3.2393e-17	-0.0181599	1.08165e-17
292.203	0.0533723	0.0521895	0.00643829	0.00463952	-0.0030993	1.07391e-16	-0.0221352	3.24141e-17	-0.0182638	1.08236e-17
292.403	0.0540318	0.052221	0.0069492	0.00464247	-0.00279416	1.0746e-16	-0.0219726	3.24353e-17	-0.0186477	1.08306e-17
292.603	0.0540801	0.0522524	0.00723208	0.00464542	-0.00234291	1.0753e-16	-0.0224809	3.24564e-17	-0.0186111	1.08377e-17
292.803	0.0551291	0.0522839	0.00761044	0.00464838	-0.00244012	1.07599e-16	-0.0219805	3.24776e-17	-0.0186762	1.08448e-17
293.003	0.056217	0.0523153	0.00770188	0.00465133	-0.00217999	1.07669e-16	-0.0215769	3.24987e-17	-0.0180499	1.08519e-17
293.203	0.0567591	0.0523468	0.00761907	0.00465428	-0.00224755	1.07739e-16	-0.0214763	3.25199e-17	-0.0186946	1.08589e-17
293.403	0.0568012	0.0523782	0.00711626	0.00465724	-0.00217402	1.07808e-16	-0.0213878	3.2541e-17	-0.0187391	1.0866e-17
293.603	0.0574877	0.0524096	0.00697602	0.00466019	-0.00161356	1.07878e-16	-0.0215925	3.25622e-17	-0.0188136	1.08731e-17
293.803	0.0573122	0.0524411	0.00668555	0.00466314	-0.00183676	1.07948e-16	-0.0215972	3.25833e-17	-0.0188806	1.08802e-17
294.003	0.0579579	0.0524725	0.00685161	0.0046661	-0.000743793	1.08017e-16	-0.0215475	3.26045e-17	-0.0184653	1.08872e-17
294.203	0.0581391	0.0525039	0.00768178	0.00466905	-0.000345509	1.08087e-16	-0.0211061	3.26256e-17	-0.0180251	1.08943e-17
294.403	0.0584952	0.0525353	0.00783856	0.004672	-0.00080209	1.08156e-16	-0.021019	3.26467e-17	-0.0179143	1.09014e-17
294.603	0.0584858	0.0525667	0.00785708	0.00467495	-0.000889189	1.08226e-16	-0.0202591	3.26679e-17	-0.0179277	1.09084e-17
294.803	0.058198	0.0525981	0.00700888	0.0046779	-0.00095844	1.08295e-16	-0.0205259	3.2689e-17	-0.0176864	1.09155e-17
295.003	0.0574345	0.0526295	0.00671638	0.00468085	-0.000959874	1.08365e-16	-0.0204707	3.27101e-17	-0.0176782	1.09226e-17
295.203	0.0567565	0.0526609	0.00659307	0.0046838	-0.00111215	1.08435e-16	-0.0204342	3.27313e-17	-0.0178356	1.09297e-17
295.403	0.0564629	0.0526922	0.00667578	0.00468675	-0.00143688	1.08504e-16	-0.0211393	3.27524e-17	-0.0172078	1.09367e-17
295.603	0.0554101	0.0527236	0.00662137	0.0046897	-0.00200908	1.08574e-16	-0.0207995	3.27735e-17	-0.0177037	1.09438e-17
295.803	0.0555411	0.052755	0.00710776	0.00469265	-0.00182191	1.08643e-16	-0.0202265	3.27947e-17	-0.0179469	1.09509e-17
296.003	0.0553917	0.0527863	0.00713004	0.0046956	-0.00211325	1.08713e-16	-0.0201996	3.28158e-17	-0.0175849	1.09579e-17
296.203	0.0553464	0.0528177	0.00662118	0.00469855	-0.00256362	1.08782e-16	-0.0207386	3.28369e-17	-0.0179614	1.0965e-17
296.403	0.0556801	0.0528491	0.00711024	0.0047015	-0.00202045	1.08852e-16	-0.0208646	3.2858e-17	-0.0178159	1.09721e-17
296.603	0.0554866	0.0528804	0.00673534	0.00470445	-0.00142882	1.08921e-16	-0.0210935	3.28792e-17	-0.0170468	1.09791e-17
296.803	0.0555386	0.0529117	0.00674686	0.0047074	-0.00169853	1.08991e-16	-0.0209174	3.29003e-17	-0.0170842	1.09862e-17
297.003	0.0562663	0.0529431	0.0064418	0.00471034	-0.00154634	1.0906e-16	-0.0213416	3.29214e-17	-0.0167627	1.09933e-17
297.203	0.0556436	0.0529744	0.00639501	0.00471329	-0.00144952	1.0913e-16	-0.0211958	3.29425e-17	-0.0172363	1.10003e-17
297.403	0.0559111	0.0530057	0.00598039	0.00471624	-0.00107198	1.09199e-16	-0.0212593	3.29636e-17	-0.0169337	1.10074e-17
297.603	0.0563053	0.0530371	0.00660723	0.00471919	-0.000396053	1.09269e-16	-0.0209673	3.29847e-17	-0.0170663	1.10145e-17
297.803	0.0563417	0.0530684	0.00680647	0.00472213	0.000181093	1.09338e-16	-0.0204118	3.30059e-17	-0.01676	1.10215e-17
298.003	0.0570324	0.0530997	0.00725831	0.00472508	0.000693569	1.09408e-16	-0.0197623	3.3027e-17	-0.0163618	1.10286e-17
298.203	0.0566303	0.053131	0.00743196	0.00472803	0.000363364	1.09477e-16	-0.0194464	3.30481e-17	-0.0164687	1.10356e-17
298.403	0.0562812	0.0531623	0.00747323	0.00473097	-2.02e-05	1.09547e-16	-0.0192037	3.30692e-17	-0.0165565	1.10427e-17
298.603	0.0558865	0.0531936	0.0072407	0.00473392	-0.000502934	1.09616e-16	-0.0189319	3.30903e-17	-0.0169147	1.10498e-17
298.803	0.055848	0.0532249	0.00738326	0.00473686	-0.00100099	1.09686e-16	-0.0192936	3.31114e-17	-0.0168879	1.10568e-17
299.003	0.0563182	0.0532562	0.00779294	0.00473981	-0.001736	1.09755e-16	-0.0196249	3.31325e-17	-0.0169142	1.10639e-17
299.203	0.0566705	0.0532874	0.00705783	0.00474275	-0.00218422	1.09825e-16	-0.0200806	3.31536e-17	-0.0175317	1.1071e-17
299.403	0.0567582	0.0533187	0.00729469	0.0047457	-0.00296872	1.09894e-16	-0.0202426	3.31747e-17	-0.0173298	1.1078e-17
299.603	0.0563757	0.05335	0.00697523	0.00474864	-0.00372796	1.09964e-16	-0.0198961	3.31958e-17	-0.0171268	1.10851e-17
299.803	0.0569721	0.0533812	0.00735408	0.00475158	-0.00328153	1.10033e-16	-0.0201143	3.32169e-17	-0.0171183	1.10921e-17
300.003	0.056926	0.0534125	0.00670119	0.00475453	-0.00396261	1.10103e-16	-0.0206815	3.3238e-17	-0.0171704	1.10992e-17
300.203	0.0569103	0.0534437	0.00673704	0.00475747	-0.00362593	1.10172e-16	-0.021457	3.32591e-17	-0.0175729	1.11062e-17
300.403	0.0570574	0.053475	0.00673876	0.00476041	-0.00323469	1.10241e-16	-0.0211016	3.32802e-17	-0.0170109	1.11133e-17
300.603	0.0566564	0.0535062	0.00626626	0.00476336	-0.00328905	1.10311e-16	-0.0212096	3.33013e-17	-0.0163692	1.11204e-17
300.803	0.05665	0.0535375	0.00608028	0.0047663	-0.00355223	1.1038e-16	-0.0214634	3.33224e-17	-0.0165681	1.11274e-17
301.003	0.057282	0.0535687	0.00590924	0.00476924	-0.00377881	1.1045e-16	-0.0216506	3.33435e-17	-0.0169565	1.11345e-17
301.203	0.0564308	0.0535999	0.00616926	0.00477218	-0.00300148	1.10519e-16	-0.021389	3.33646e-17	-0.0169378	1.11415e-17
301.403	0.0565374	0.0536311	0.00587728	0.00477512	-0.00264383	1.10589e-16	-0.0214142	3.33857e-17	-0.0162064	1.11486e-17
301.603	0.0561506	0.0536624	0.0059078	0.00477807	-0.00188985	1.10658e-16	-0.0208267	3.34068e-17	-0.0160921	1.11556e-17
301.803	0.0562585	0.0536936	0.00533973	0.00478101	-0.00224601	1.10727e-16	-0.0204762	3.34279e-17	-0.0156571	1.11627e-17
302.003	0.0561409	0.0537248	0.0051203	0.00478395	-0.00208569	1.10797e-16	-0.0199104	3.3449e-17	-0.0156172	1.11698e-17
302.203	0.0557739	0.053756	0.00491802	0.00478689	-0.00187472	1.10866e-16	-0.0206034	3.347e-17	-0.0163301	1.11768e-17
302.403	0.0557361	0.0537872	0.00555761	0.00478983	-0.00187923	1.10936e-16	-0.0208536	3.34911e-17	-0.0171783	1.11839e-17
302.603	0.0558582	0.0538183	0.00581561	0.00479277	-0.00216973	1.11005e-16	-0.0209592	3.35122e-17	-0.0173016	1.11909e-17
302.803	0.0563654	0.0538495	0.0061234	0.00479571	-0.00194777	1.11074e-16	-0.0216545	3.35333e-17	-0.0172665	1.1198e-17
303.003	0.0569212	0.0538807	0.00569281	0.00479865	-0.00208016	1.11144e-16	-0.0221349	3.35544e-17	-0.0176887	1.1205e-17
303.203	0.056843	0.0539119	0.0057232	0.00480159	-0.00164417	1.11213e-16	-0.0230013	3.35754e-17	-0.01808	1.12121e-17
303.403	0.057109	0.053943	0.00660265	0.00480452	-0.00124235	1.11282e-16	-0.0228469	3.35965e-17	-0.0181792	1.12191e-17
303.603	0.0569321	0.0539742	0.00663238	0.00480746	-0.00143785	1.11352e-16	-0.0229639	3.36176e-17	-0.0186199	1.12262e-17
303.803	0.056936	0.0540054	0.00703109	0.0048104	-0.00130518	1.11421e-16	-0.0234939	3.36387e-17	-0.0196198	1.12332e-17
304.003	0.0569864	0.0540365	0.00686565	0.00481334	-0.00156162	1.1149e-16	-0.0234352	3.36597e-17	-0.0195167	1.12403e-17
304.203	0.0569232	0.0540677	0.00737464	0.00481628	-0.00109729	1.1156e-16	-0.0230513	3.36808e-17	-0.0196945	1.12473e-17
304.403	0.0567495	0.0540988	0.00774086	0.00481921	-0.00153142	1.11629e-16	-0.0226763	3.37019e-17	-0.0192602	1.12544e-17
304.603	0.0563181	0.0541299	0.00775978	0.00482215	-0.00131871	1.11698e-16	-0.0228743	3.37229e-17	-0.0194776	1.12614e-17
304.803	0.0563901	0.0541611	0.00752167	0.00482509	-0.00176998	1.11768e-16	-0.0227381	3.3744e-17	-0.0193822	1.12685e-17
305.003	0.0562341	0.0541922	0.00807117	0.00482802	-0.00117312	1.11837e-16	-0.0228454	3.37651e-17	-0.0197114	1.12755e-17
305.203	0.0556874	0.0542233	0.00781631	0.00483096	-0.000599401	1.11906e-16	-0.0228919	3.37861e-17	-0.0190054	1.12826e-17
305.403	0.0559764	0.0542544	0.00726397	0.0048339	-0.000653087	1.11976e-16	-0.0227891	3.38072e-17	-0.0186444	1.12896e-17
305.603	0.0561873	0.0542855	0.00685664	0.00483683	-0.000731408	1.12045e-16	-0.0224437	3.38283e-17	-0.0182018	1.12967e-17
305.803	0.0567242	0.0543166	0.00641008	0.00483977	-0.00139831	1.12114e-16	-0.0220999	3.38493e-17	-0.0177338	1.13037e-17
306.003	0.0569536	0.0543477	0.00630763	0.0048427	-0.0010656	1.12184e-16	-0.0215491	3.38704e-17	-0.0175351	1.13107e-17
306.203	0.0572892	0.0543788	0.00663432	0.00484564	-0.0010599	1.12253e-16	-0.0219475	3.38914e-17	-0.0175676	1.13178e-17
306.403	0.0571739	0.0544099	0.0071632	0.00484857	-0.00105658	1.12322e-16	-0.021687	3.39125e-17	-0.0177067	1.13248e-17
306.603	0.0573051	0.054441	0.00695109	0.00485151	-0.00104344	1.12391e-16	-0.0214216	3.39336e-17	-0.0173754	1.13319e-17
306.803	0.0575896	0.0544721	0.00655309	0.00485444	-0.000830076	1.12461e-16	-0.0214587	3.39546e-17	-0.0166013	1.13389e-17
307.003	0.0576229	0.0545031	0.00641445	0.00485737	-0.0012171	1.1253e-16	-0.0212312	3.39757e-17	-0.0167814	1.1346e-17
307.203	0.0573313	0.0545342	0.00671889	0.00486031	-0.000801306	1.12599e-16	-0.0212694	3.39967e-17	-0.0161963	1.1353e-17
307.403	0.0573392	0.0545653	0.00692408	0.00486324	-0.000962724	1.12668e-16	-0.0206865	3.40178e-17	-0.0168287	1.13601e-17
307.603	0.0568572	0.0545963	0.00685093	0.00486617	-0.00129951	1.12738e-16	-0.0208143	3.40388e-17	-0.0166681	1.13671e-17
307.803	0.0566102	0.0546274	0.0072519	0.0048691	-0.00155102	1.12807e-16	-0.0208612	3.40599e-17	-0.016197	1.13741e-17
308.003	0.056794	0.0546584	0.00798201	0.00487204	-0.00151603	1.12876e-16	-0.0204322	3.40809e-17	-0.0156044	1.13812e-17
308.203	0.0567422	0.0546894	0.00843561	0.00487497	-0.00140479	1.12945e-16	-0.0198918	3.41019e-17	-0.0159451	1.13882e-17
308.403	0.0566594	0.0547205	0.00889792	0.0048779	-0.00128209	1.13015e-16	-0.0204512	3.4123e-17	-0.0159797	1.13953e-17
308.603	0.0566129	0.0547515	0.00923598	0.00488083	-0.000933946	1.13084e-16	-0.0205201	3.4144e-17	-0.0167895	1.14023e-17
308.803	0.0567528	0.0547825	0.00912669	0.00488376	-0.0015106	1.13153e-16	-0.0207215	3.41651e-17	-0.0169206	1.14093e-17
309.003	0.0572197	0.0548135	0.00944384	0.00488669	-0.00133429	1.13222e-16	-0.0209989	3.41861e-17	-0.0180323	1.14164e-17
309.203	0.0575093	0.0548446	0.00946092	0.00488962	-0.00169737	1.13291e-16	-0.0211126	3.42071e-17	-0.0179791	1.14234e-17
309.403	0.0575935	0.0548756	0.00953745	0.00489255	-0.00267308	1.13361e-16	-0.0211402	3.42282e-17	-0.0182062	1.14305e-17
309.603	0.0577823	0.0549066	0.00950818	0.00489548	-0.00280672	1.1343e-16	-0.0215208	3.42492e-17	-0.0185647	1.14375e-17
309.803	0.0581204	0.0549376	0.00951254	0.00489841	-0.00280946	1.13499e-16	-0.021349	3.42702e-17	-0.0191514	1.14445e-17
310.003	0.0579155	0.0549686	0.00904995	0.00490134	-0.00289356	1.13568e-16	-0.0208495	3.42913e-17	-0.0192951	1.14516e-17
310.203	0.0574048	0.0549995	0.00860475	0.00490427	-0.00339316	1.13637e-16	-0.0210017	3.43123e-17	-0.0197046	1.14586e-17
310.403	0.0569909	0.0550305	0.00777943	0.0049072	-0.00325756	1.13707e-16	-0.0209768	3.43333e-17	-0.0199123	1.14656e-17
310.603	0.0572151	0.0550615	0.00689561	0.00491013	-0.00344468	1.13776e-16	-0.0209922	3.43544e-17	-0.0194977	1.14727e-17
310.803	0.057244	0.0550925	0.00582174	0.00491306	-0.00326893	1.13845e-16	-0.0208014	3.43754e-17	-0.0189841	1.14797e-17
311.003	0.0567837	0.0551234	0.00531636	0.00491598	-0.00321208	1.13914e-16	-0.0204298	3.43964e-17	-0.0196183	1.14867e-17
311.203	0.0572075	0.0551544	0.00480168	0.00491891	-0.00305931	1.13983e-16	-0.0203635	3.44174e-17	-0.0187143	1.14938e-17
311.403	0.0570625	0.0551853	0.0040724	0.00492184	-0.00265763	1.14052e-16	-0.0204409	3.44385e-17	-0.0189174	1.15008e-17
311.603	0.0570746	0.0552163	0.00400795	0.00492477	-0.00241908	1.14122e-16	-0.0206761	3.44595e-17	-0.0183704	1.15078e-17
311.803	0.0571081	0.0552472	0.00399028	0.00492769	-0.00280692	1.14191e-16	-0.0205118	3.44805e-17	-0.0178551	1.15149e-17
312.003	0.0571376	0.0552782	0.00405842	0.00493062	-0.00257289	1.1426e-16	-0.0207958	3.45015e-17	-0.0173672	1.15219e-17
312.203	0.0571504	0.0553091	0.00401894	0.00493354	-0.00203339	1.14329e-16	-0.020766	3.45225e-17	-0.0172969	1.15289e-17
312.403	0.0571703	0.05534	0.00434827	0.00493647	-0.0022145	1.14398e-16	-0.0216714	3.45435e-17	-0.0167455	1.1536e-17
312.603	0.0568956	0.055371	0.00430346	0.0049394	-0.0023222	1.14467e-16	-0.0215772	3.45646e-17	-0.0168385	1.1543e-17
312.803	0.0562853	0.0554019	0.00452247	0.00494232	-0.0029134	1.14536e-16	-0.0219797	3.45856e-17	-0.0167674	1.155e-17
313.003	0.0572386	0.0554328	0.00528344	0.00494525	-0.00288407	1.14606e-16	-0.0217758	3.46066e-17	-0.0170486	1.15571e-17
313.203	0.0571894	0.0554637	0.00592537	0.00494817	-0.00267535	1.14675e-16	-0.0220705	3.46276e-17	-0.016734	1.15641e-17
313.403	0.0572795	0.0554946	0.00628009	0.00495109	-0.00322493	1.14744e-16	-0.0230194	3.46486e-17	-0.0172093	1.15711e-17
313.603	0.0573134	0.0555255	0.00658476	0.00495402	-0.00303144	1.14813e-16	-0.0234686	3.46696e-17	-0.0169545	1.15782e-17
313.803	0.0569797	0.0555564	0.0069436	0.00495694	-0.0029903	1.14882e-16	-0.0237116	3.46906e-17	-0.0168924	1.15852e-17
314.003	0.0570096	0.0555873	0.00680293	0.00495987	-0.00325968	1.14951e-16	-0.0234099	3.47116e-17	-0.016764	1.15922e-17
314.203	0.0570427	0.0556182	0.00711514	0.00496279	-0.00321303	1.1502e-16	-0.0238957	3.47326e-17	-0.0174353	1.15992e-17
314.403	0.0578587	0.055649	0.00713827	0.00496571	-0.00296476	1.15089e-16	-0.0236252	3.47536e-17	-0.0176024	1.16063e-17
314.603	0.0582	0.0556799	0.0072748	0.00496864	-0.00284178	1.15158e-16	-0.0233532	3.47746e-17	-0.0178521	1.16133e-17
314.803	0.0583415	0.0557108	0.0069421	0.00497156	-0.00210995	1.15227e-16	-0.022651	3.47956e-17	-0.018139	1.16203e-17
315.003	0.057645	0.0557416	0.00684204	0.00497448	-0.00184703	1.15296e-16	-0.0220631	3.48166e-17	-0.0187116	1.16273e-17
315.203	0.0581394	0.0557725	0.00665928	0.0049774	-0.00180765	1.15365e-16	-0.0224863	3.48376e-17	-0.0183252	1.16344e-17
315.403	0.0578519	0.0558033	0.0063522	0.00498032	-0.00101602	1.15434e-16	-0.0224382	3.48586e-17	-0.0190424	1.16414e-17
315.603	0.0583362	0.0558342	0.00653461	0.00498324	-0.00102436	1.15504e-16	-0.0226634	3.48796e-17	-0.0189704	1.16484e-17
315.803	0.0582869	0.055865	0.00673024	0.00498617	-0.00106291	1.15573e-16	-0.0228145	3.49006e-17	-0.0188484	1.16554e-17
316.003	0.0581147	0.0558959	0.0065789	0.00498909	-0.000899309	1.15642e-16	-0.022747	3.49216e-17	-0.0191776	1.16625e-17
316.203	0.0582147	0.0559267	0.00692531	0.00499201	-0.000306025	1.15711e-16	-0.0227203	3.49426e-17	-0.019406	1.16695e-17
316.403	0.0580984	0.0559575	0.0072142	0.00499493	-0.000639384	1.1578e-16	-0.0227606	3.49636e-17	-0.0195627	1.16765e-17
316.603	0.0579019	0.0559883	0.0070291	0.00499785	-0.000447997	1.15849e-16	-0.0222135	3.49845e-17	-0.0198384	1.16835e-17
316.803	0.0579063	0.0560191	0.00748406	0.00500077	-0.000197801	1.15918e-16	-0.0225182	3.50055e-17	-0.0202194	1.16906e-17
317.003	0.0589451	0.0560499	0.00746986	0.00500369	-0.000356514	1.15987e-16	-0.0218665	3.50265e-17	-0.0207024	1.16976e-17
317.203	0.0590944	0.0560807	0.00723817	0.0050066	-0.000600103	1.16056e-16	-0.0220244	3.50475e-17	-0.0203832	1.17046e-17
317.403	0.0593115	0.0561115	0.00696942	0.00500952	-0.0014539	1.16125e-16	-0.0223887	3.50685e-17	-0.0205071	1.17116e-17
317.603	0.0588338	0.0561423	0.00627735	0.00501244	-0.00183196	1.16194e-16	-0.0215546	3.50895e-17	-0.0200606	1.17186e-17
317.803	0.0591294	0.0561731	0.00619471	0.00501536	-0.00154182	1.16263e-16	-0.0216054	3.51104e-17	-0.0203578	1.17257e-17
318.003	0.0591493	0.0562039	0.00579823	0.00501828	-0.0015182	1.16332e-16	-0.021332	3.51314e-17	-0.020641	1.17327e-17
318.203	0.0592095	0.0562347	0.00582213	0.0050212	-0.0017547	1.16401e-16	-0.02164	3.51524e-17	-0.0213663	1.17397e-17
318.403	0.0589927	0.0562654	0.00567559	0.00502411	-0.00178915	1.1647e-16	-0.0212162	3.51734e-17	-0.0211614	1.17467e-17
318.603	0.0582019	0.0562962	0.00565189	0.00502703	-0.0019107	1.16539e-16	-0.0213422	3.51943e-17	-0.020622	1.17537e-17
318.803	0.0582941	0.056327	0.00525046	0.00502995	-0.00203102	1.16608e-16	-0.0211149	3.52153e-17	-0.0202469	1.17608e-17
319.003	0.0577104	0.0563577	0.0052339	0.00503286	-0.00247226	1.16677e-16	-0.0212109	3.52363e-17	-0.0200416	1.17678e-17
319.203	0.0579313	0.0563885	0.0052326	0.00503578	-0.00240633	1.16745e-16	-0.0221442	3.52572e-17	-0.0195883	1.17748e-17
319.403	0.0579919	0.0564192	0.00531301	0.00503869	-0.00251243	1.16814e-16	-0.0220067	3.52782e-17	-0.0191178	1.17818e-17
319.603	0.0579014	0.05645	0.00577447	0.00504161	-0.00299013	1.16883e-16	-0.0224518	3.52992e-17	-0.0188028	1.17888e-17
319.803	0.057926	0.0564807	0.00604935	0.00504453	-0.00340713	1.16952e-16	-0.0224041	3.53201e-17	-0.0187205	1.17958e-17
320.003	0.0579378	0.0565114	0.00641419	0.00504744	-0.00375322	1.17021e-16	-0.0224691	3.53411e-17	-0.0188079	1.18029e-17
320.203	0.0582075	0.0565421	0.00735023	0.00505036	-0.00349422	1.1709e-16	-0.0226367	3.53621e-17	-0.018758	1.18099e-17
320.403	0.0584691	0.0565729	0.00693434	0.00505327	-0.00397223	1.17159e-16	-0.0222874	3.5383e-17	-0.0191251	1.18169e-17
320.603	0.0587763	0.0566036	0.00677218	0.00505618	-0.00433617	1.17228e-16	-0.0220418	3.5404e-17	-0.0196772	1.18239e-17
320.803	0.0593135	0.0566343	0.00694139	0.0050591	-0.00402469	1.17297e-16	-0.0221839	3.54249e-17	-0.019722	1.18309e-17
321.003	0.0598642	0.056665	0.00707042	0.00506201	-0.00421105	1.17366e-16	-0.021391	3.54459e-17	-0.0196789	1.18379e-17
321.203	0.0597673	0.0566957	0.0069209	0.00506492	-0.00391446	1.17435e-16	-0.021372	3.54669e-17	-0.0191612	1.18449e-17
321.403	0.0594452	0.0567264	0.00640647	0.00506784	-0.00431236	1.17504e-16	-0.0216406	3.54878e-17	-0.0202887	1.18519e-17
321.603	0.0584867	0.0567571	0.00620313	0.00507075	-0.00425866	1.17573e-16	-0.0213787	3.55088e-17	-0.0201956	1.1859e-17
321.803	0.0588778	0.0567877	0.00682862	0.00507366	-0.00383749	1.17641e-16	-0.0217368	3.55297e-17	-0.0203578	1.1866e-17
322.003	0.058567	0.0568184	0.00681387	0.00507657	-0.0033052	1.1771e-16	-0.0220588	3.55507e-17	-0.0207443	1.1873e-17
322.203	0.0595066	0.0568491	0.00672193	0.00507949	-0.00337916	1.17779e-16	-0.0224703	3.55716e-17	-0.0207875	1.188e-17
322.403	0.0593647	0.0568798	0.00657963	0.0050824	-0.00326686	1.17848e-16	-0.0223828	3.55926e-17	-0.0202007	1.1887e-17
322.603	0.0597412	0.0569104	0.00690594	0.00508531	-0.00311382	1.17917e-16	-0.0227977	3.56135e-17	-0.0194497	1.1894e-17
322.803	0.0596656	0.0569411	0.0071835	0.00508822	-0.00258018	1.17986e-16	-0.0229886	3.56344e-17	-0.0190592	1.1901e-17
323.003	0.0591245	0.0569717	0.00750744	0.00509113	-0.00198645	1.18055e-16	-0.0230359	3.56554e-17	-0.0188995	1.1908e-17
323.203	0.0587245	0.0570024	0.00747182	0.00509404	-0.00138068	1.18124e-16	-0.0232323	3.56763e-17	-0.0184496	1.1915e-17
323.403	0.0584036	0.057033	0.00770902	0.00509695	-0.00151043	1.18192e-16	-0.0229811	3.56973e-17	-0.0179918	1.1922e-17
323.603	0.0585772	0.0570636	0.00789606	0.00509986	-0.00190859	1.18261e-16	-0.023525	3.57182e-17	-0.0184692	1.1929e-17
323.803	0.0585699	0.0570943	0.00767836	0.00510277	-0.00204283	1.1833e-16	-0.0232361	3.57391e-17	-0.018701	1.19361e-17
324.003	0.0589795	0.0571249	0.00732267	0.00510568	-0.00166141	1.18399e-16	-0.0234423	3.57601e-17	-0.0186347	1.19431e-17
324.203	0.0593995	0.0571555	0.00658096	0.00510859	-0.00142652	1.18468e-16	-0.023254	3.5781e-17	-0.0190275	1.19501e-17
324.403	0.0592741	0.0571861	0.00621533	0.0051115	-0.00162018	1.18537e-16	-0.0230695	3.5802e-17	-0.0193366	1.19571e-17
324.603	0.059269	0.0572167	0.00650704	0.00511441	-0.00200205	1.18605e-16	-0.0230158	3.58229e-17	-0.0195318	1.19641e-17
324.803	0.0595705	0.0572473	0.00628409	0.00511732	-0.00176568	1.18674e-16	-0.0229167	3.58438e-17	-0.0194592	1.19711e-17
325.003	0.0594671	0.0572779	0.00634792	0.00512022	-0.00232059	1.18743e-16	-0.022879	3.58647e-17	-0.019377	1.19781e-17
325.203	0.0586922	0.0573085	0.00622436	0.00512313	-0.00264808	1.18812e-16	-0.0231221	3.58857e-17	-0.019755	1.19851e-17
325.403	0.0586287	0.0573391	0.00604594	0.00512604	-0.00325268	1.18881e-16	-0.0234077	3.59066e-17	-0.0209562	1.19921e-17
325.603	0.0583496	0.0573697	0.0063395	0.00512895	-0.00357852	1.18949e-16	-0.0230977	3.59275e-17	-0.0206785	1.19991e-17
325.803	0.0590263	0.0574003	0.00658498	0.00513185	-0.00372065	1.19018e-16	-0.0226191	3.59484e-17	-0.0211359	1.20061e-17
326.003	0.0597037	0.0574309	0.00680097	0.00513476	-0.00349897	1.19087e-16	-0.0222158	3.59694e-17	-0.021774	1.20131e-17
326.203	0.0605387	0.0574614	0.00682023	0.00513766	-0.00371505	1.19156e-16	-0.0226358	3.59903e-17	-0.0217172	1.20201e-17
326.403	0.060445	0.057492	0.00722228	0.00514057	-0.00325825	1.19225e-16	-0.0218017	3.60112e-17	-0.0219558	1.20271e-17
326.603	0.0602455	0.0575225	0.00754477	0.00514348	-0.00254899	1.19293e-16	-0.0221432	3.60321e-17	-0.0218133	1.20341e-17
326.803	0.0599917	0.0575531	0.00720692	0.00514638	-0.00270017	1.19362e-16	-0.0222361	3.6053e-17	-0.0215192	1.20411e-17
327.003	0.0596427	0.0575836	0.00722525	0.00514929	-0.00196637	1.19431e-16	-0.0221945	3.6074e-17	-0.0218636	1.20481e-17
327.203	0.0595281	0.0576142	0.00706705	0.00515219	-0.00216588	1.195e-16	-0.0220381	3.60949e-17	-0.0214526	1.20551e-17
327.403	0.0590304	0.0576447	0.00686391	0.0051551	-0.0021762	1.19568e-16	-0.0219817	3.61158e-17	-0.021603	1.20621e-17
327.603	0.0590983	0.0576753	0.00726642	0.005158	-0.00232625	1.19637e-16	-0.0216419	3.61367e-17	-0.0217845	1.20691e-17
327.803	0.0587562	0.0577058	0.00681896	0.0051609	-0.0024228	1.19706e-16	-0.0213395	3.61576e-17	-0.0215022	1.20761e-17
328.003	0.0594836	0.0577363	0.00660376	0.00516381	-0.00215548	1.19775e-16	-0.0218857	3.61785e-17	-0.0209173	1.20831e-17
328.203	0.0591238	0.0577668	0.00717449	0.00516671	-0.00182323	1.19843e-16	-0.0222181	3.61994e-17	-0.0210843	1.20901e-17
328.403	0.0587926	0.0577973	0.00803956	0.00516961	-0.00205385	1.19912e-16	-0.0223814	3.62203e-17	-0.0205627	1.20971e-17
328.603	0.0586481	0.0578278	0.00868338	0.00517252	-0.00243	1.19981e-16	-0.0220818	3.62412e-17	-0.0207828	1.21041e-17
328.803	0.0590745	0.0578583	0.00854818	0.00517542	-0.0026331	1.20049e-16	-0.0224334	3.62621e-17	-0.0211599	1.21111e-17
329.003	0.0590718	0.0578888	0.00888443	0.00517832	-0.00285604	1.20118e-16	-0.022422	3.6283e-17	-0.0200778	1.21181e-17
329.203	0.0589423	0.0579193	0.00898085	0.00518122	-0.00264239	1.20187e-16	-0.0224297	3.63039e-17	-0.0203488	1.21251e-17
329.403	0.0590393	0.0579498	0.00955868	0.00518413	-0.00254142	1.20256e-16	-0.0222168	3.63248e-17	-0.0205869	1.21321e-17
329.603	0.0595027	0.0579803	0.0086297	0.00518703	-0.00285175	1.20324e-16	-0.0219939	3.63457e-17	-0.0205224	1.21391e-17
329.803	0.0598916	0.0580107	0.00851587	0.00518993	-0.00305097	1.20393e-16	-0.0213537	3.63666e-17	-0.0205932	1.2146e-17
330.003	0.0601308	0.0580412	0.00857778	0.00519283	-0.00274109	1.20462e-16	-0.0216545	3.63875e-17	-0.0205025	1.2153e-17
330.203	0.0605899	0.0580717	0.00811315	0.00519573	-0.00283722	1.2053e-16	-0.0218119	3.64084e-17	-0.0203863	1.216e-17
330.403	0.0605366	0.0581021	0.0081896	0.00519863	-0.00306349	1.20599e-16	-0.0211251	3.64293e-17	-0.0206824	1.2167e-17
330.603	0.06061	0.0581326	0.00747561	0.00520153	-0.00348069	1.20668e-16	-0.0215192	3.64502e-17	-0.0205181	1.2174e-17
330.803	0.060683	0.058163	0.0066547	0.00520443	-0.00395556	1.20736e-16	-0.0209955	3.64711e-17	-0.0204376	1.2181e-17
331.003	0.0600448	0.0581935	0.006786	0.00520733	-0.00371338	1.20805e-16	-0.0206522	3.6492e-17	-0.0205914	1.2188e-17
331.203	0.0601437	0.0582239	0.0058812	0.00521023	-0.00378102	1.20874e-16	-0.0200038	3.65129e-17	-0.0206563	1.2195e-17
331.403	0.059594	0.0582543	0.00548564	0.00521313	-0.00384395	1.20942e-16	-0.0197562	3.65338e-17	-0.0207232	1.2202e-17
331.603	0.0597987	0.0582848	0.00569756	0.00521603	-0.00392367	1.21011e-16	-0.0193307	3.65547e-17	-0.0202019	1.2209e-17
331.803	0.0599788	0.0583152	0.00560705	0.00521892	-0.00376124	1.2108e-16	-0.019742	3.65755e-17	-0.0198449	1.2216e-17
332.003	0.0605988	0.0583456	0.00604738	0.00522182	-0.00335012	1.21148e-16	-0.0201556	3.65964e-17	-0.0200718	1.22229e-17
332.203	0.0601974	0.058376	0.00668404	0.00522472	-0.00270142	1.21217e-16	-0.0203613	3.66173e-17	-0.0200445	1.22299e-17
332.403	0.0603086	0.0584064	0.00714484	0.00522762	-0.00230099	1.21285e-16	-0.0202808	3.66382e-17	-0.0194299	1.22369e-17
332.603	0.0607961	0.0584368	0.00751875	0.00523051	-0.00181338	1.21354e-16	-0.0202294	3.66591e-17	-0.0197288	1.22439e-17
332.803	0.0612439	0.0584672	0.00710459	0.00523341	-0.00175601	1.21423e-16	-0.0207485	3.66799e-17	-0.0192104	1.22509e-17
333.003	0.0609075	0.0584976	0.00763137	0.00523631	-0.00136066	1.21491e-16	-0.0208388	3.67008e-17	-0.0184544	1.22579e-17
333.203	0.0607434	0.058528	0.00753706	0.0052392	-0.00134427	1.2156e-16	-0.0211932	3.67217e-17	-0.0187882	1.22649e-17
333.403	0.0604454	0.0585584	0.00741881	0.0052421	-0.000989762	1.21628e-16	-0.0215503	3.67426e-17	-0.018348	1.22719e-17
333.603	0.0604491	0.0585888	0.00637846	0.005245	-0.00169158	1.21697e-16	-0.0217491	3.67634e-17	-0.017939	1.22788e-17
333.803	0.0597864	0.0586191	0.00656554	0.00524789	-0.00121719	1.21766e-16	-0.0218475	3.67843e-17	-0.0174883	1.22858e-17
334.003	0.0589951	0.0586495	0.00690031	0.00525079	-0.00155356	1.21834e-16	-0.0228599	3.68052e-17	-0.0178023	1.22928e-17
334.203	0.0591784	0.0586799	0.00691774	0.00525368	-0.00150703	1.21903e-16	-0.0229866	3.6826e-17	-0.0181673	1.22998e-17
334.403	0.0587349	0.0587102	0.00721029	0.00525658	-0.00147129	1.21971e-16	-0.0233416	3.68469e-17	-0.0183655	1.23068e-17
334.603	0.0583995	0.0587406	0.00708724	0.00525947	-0.00148016	1.2204e-16	-0.0230756	3.68678e-17	-0.0184747	1.23138e-17
334.803	0.057849	0.0587709	0.0065415	0.00526236	-0.00179079	1.22108e-16	-0.0227458	3.68886e-17	-0.0181277	1.23207e-17
335.003	0.0575827	0.0588012	0.00664638	0.00526526	-0.00238333	1.22177e-16	-0.022891	3.69095e-17	-0.0176504	1.23277e-17
335.203	0.0578269	0.0588316	0.00598613	0.00526815	-0.00197959	1.22246e-16	-0.0227983	3.69303e-17	-0.0178183	1.23347e-17
335.403	0.0574554	0.0588619	0.00620193	0.00527104	-0.00282116	1.22314e-16	-0.0224288	3.69512e-17	-0.0176458	1.23417e-17
335.603	0.0578311	0.0588922	0.00579206	0.00527394	-0.00271179	1.22383e-16	-0.0221748	3.69721e-17	-0.0173018	1.23487e-17
335.803	0.0581897	0.0589225	0.00665246	0.00527683	-0.00297487	1.22451e-16	-0.0220272	3.69929e-17	-0.0172227	1.23557e-17
336.003	0.0584738	0.0589529	0.00660588	0.00527972	-0.0029189	1.2252e-16	-0.0216615	3.70138e-17	-0.0177176	1.23626e-17
336.203	0.0587561	0.0589832	0.00633147	0.00528261	-0.00301196	1.22588e-16	-0.0211739	3.70346e-17	-0.0176447	1.23696e-17
336.403	0.0595077	0.0590135	0.00628634	0.00528551	-0.00307552	1.22657e-16	-0.0206656	3.70555e-17	-0.0178757	1.23766e-17
336.603	0.0598925	0.0590438	0.00616448	0.0052884	-0.00352826	1.22725e-16	-0.0203843	3.70763e-17	-0.0185751	1.23836e-17
336.803	0.0595783	0.0590741	0.00598457	0.00529129	-0.00418071	1.22794e-16	-0.020237	3.70972e-17	-0.0189306	1.23905e-17
337.003	0.0598763	0.0591043	0.00622023	0.00529418	-0.00382345	1.22862e-16	-0.020236	3.7118e-17	-0.0193436	1.23975e-17
337.203	0.0609439	0.0591346	0.00537366	0.00529707	-0.00424027	1.22931e-16	-0.0203163	3.71389e-17	-0.0198447	1.24045e-17
337.403	0.061447	0.0591649	0.00567481	0.00529996	-0.00374511	1.22999e-16	-0.0203077	3.71597e-17	-0.0201076	1.24115e-17
337.603	0.0617426	0.0591952	0.00526958	0.00530285	-0.00378601	1.23068e-16	-0.0202518	3.71806e-17	-0.0210252	1.24185e-17
337.803	0.0619514	0.0592254	0.00488896	0.00530574	-0.00326698	1.23136e-16	-0.0208654	3.72014e-17	-0.0210836	1.24254e-17
338.003	0.062537	0.0592557	0.00544778	0.00530863	-0.0036547	1.23205e-16	-0.0217022	3.72222e-17	-0.0218309	1.24324e-17
338.203	0.0635144	0.059286	0.0052983	0.00531152	-0.00342256	1.23273e-16	-0.021592	3.72431e-17	-0.0219763	1.24394e-17
338.403	0.0638554	0.0593162	0.00539891	0.00531441	-0.00376525	1.23342e-16	-0.0219895	3.72639e-17	-0.0219801	1.24464e-17
338.603	0.0645457	0.0593465	0.00546462	0.0053173	-0.00402319	1.2341e-16	-0.0218713	3.72848e-17	-0.0214489	1.24533e-17
338.803	0.0643959	0.0593767	0.00505571	0.00532018	-0.00470278	1.23479e-16	-0.0214968	3.73056e-17	-0.0209821	1.24603e-17
339.003	0.0639943	0.0594069	0.00569493	0.00532307	-0.00489211	1.23547e-16	-0.0218511	3.73264e-17	-0.0210669	1.24673e-17
339.203	0.0641029	0.0594372	0.00597925	0.00532596	-0.00448856	1.23616e-16	-0.0214944	3.73473e-17	-0.0210413	1.24743e-17
339.403	0.0640427	0.0594674	0.00661702	0.00532885	-0.00544568	1.23684e-16	-0.02155	3.73681e-17	-0.0208973	1.24812e-17
339.603	0.0642724	0.0594976	0.00709491	0.00533174	-0.00542485	1.23752e-16	-0.0215416	3.73889e-17	-0.0202535	1.24882e-17
339.803	0.0639396	0.0595278	0.00806241	0.00533462	-0.00588932	1.23821e-16	-0.0214836	3.74098e-17	-0.0200302	1.24952e-17
340.003	0.0637485	0.059558	0.00793902	0.00533751	-0.00587858	1.23889e-16	-0.0214315	3.74306e-17	-0.019934	1.25021e-17
340.203	0.0633133	0.0595882	0.00806905	0.0053404	-0.00645244	1.23958e-16	-0.0212435	3.74514e-17	-0.0195378	1.25091e-17
340.403	0.0633163	0.0596184	0.00852338	0.00534328	-0.00662396	1.24026e-16	-0.0210661	3.74722e-17	-0.0200921	1.25161e-17
340.603	0.0623121	0.0596486	0.00912833	0.00534617	-0.00654123	1.24095e-16	-0.02065	3.74931e-17	-0.0199771	1.2523e-17
340.803	0.062371	0.0596788	0.00927351	0.00534905	-0.00612548	1.24163e-16	-0.020714	3.75139e-17	-0.0202303	1.253e-17
341.003	0.0627579	0.059709	0.00928351	0.00535194	-0.00560614	1.24231e-16	-0.0205987	3.75347e-17	-0.0205416	1.2537e-17
341.203	0.0629111	0.0597392	0.00878683	0.00535482	-0.00582539	1.243e-16	-0.0205721	3.75555e-17	-0.0213769	1.2544e-17
341.403	0.0623674	0.0597694	0.00882359	0.00535771	-0.00513692	1.24368e-16	-0.020528	3.75763e-17	-0.0214953	1.25509e-17
341.603	0.0621056	0.0597995	0.00797492	0.00536059	-0.00498215	1.24437e-16	-0.0212079	3.75972e-17	-0.0221182	1.25579e-17
341.803	0.0618954	0.0598297	0.00740461	0.00536348	-0.00455163	1.24505e-16	-0.0212449	3.7618e-17	-0.0225058	1.25649e-17
342.003	0.0623453	0.0598598	0.00764166	0.00536636	-0.00369359	1.24573e-16	-0.0211171	3.76388e-17	-0.0231459	1.25718e-17
342.203	0.0621966	0.05989	0.00698141	0.00536924	-0.00362749	1.24642e-16	-0.0205586	3.76596e-17	-0.0231033	1.25788e-17
342.403	0.0615795	0.0599202	0.00682981	0.00537213	-0.00385283	1.2471e-16	-0.020942	3.76804e-17	-0.0230667	1.25858e-17
342.603	0.061466	0.0599503	0.00649484	0.00537501	-0.00324828	1.24779e-16	-0.0206599	3.77012e-17	-0.0230687	1.25927e-17
342.803	0.0607709	0.0599804	0.00640071	0.00537789	-0.0032883	1.24847e-16	-0.0204412	3.7722e-17	-0.0233834	1.25997e-17
343.003	0.0605991	0.0600106	0.00665104	0.00538078	-0.0029088	1.24915e-16	-0.0208641	3.77428e-17	-0.0234907	1.26067e-17
343.203	0.0607296	0.0600407	0.00681386	0.00538366	-0.00292665	1.24984e-16	-0.0208882	3.77636e-17	-0.0223928	1.26136e-17
343.403	0.0605755	0.0600708	0.00713157	0.00538654	-0.00304395	1.25052e-16	-0.0216365	3.77845e-17	-0.0219206	1.26206e-17
343.603	0.0601775	0.0601009	0.00716542	0.00538942	-0.00237701	1.2512e-16	-0.0218591	3.78053e-17	-0.0215088	1.26275e-17
343.803	0.0598539	0.060131	0.00731468	0.0053923	-0.00228328	1.25189e-16	-0.0221305	3.78261e-17	-0.0212679	1.26345e-17
344.003	0.060024	0.0601612	0.00765442	0.00539518	-0.00213569	1.25257e-16	-0.0219945	3.78469e-17	-0.0204619	1.26415e-17
344.203	0.0599439	0.0601913	0.0079999	0.00539807	-0.00218913	1.25325e-16	-0.0221333	3.78677e-17	-0.0201618	1.26484e-17
344.403	0.0607033	0.0602214	0.00844699	0.00540095	-0.00157921	1.25394e-16	-0.0215472	3.78885e-17	-0.0205321	1.26554e-17
344.603	0.0603993	0.0602514	0.00924677	0.00540383	-0.00113456	1.25462e-16	-0.0212163	3.79093e-17	-0.020327	1.26624e-17
344.803	0.0607783	0.0602815	0.0088738	0.00540671	-0.00128235	1.2553e-16	-0.0210126	3.79301e-17	-0.0206208	1.26693e-17
345.003	0.0608345	0.0603116	0.00876289	0.00540959	-0.00127372	1.25599e-16	-0.0207722	3.79508e-17	-0.0202278	1.26763e-17
345.203	0.0609963	0.0603417	0.00903765	0.00541247	-0.0014616	1.25667e-16	-0.0207284	3.79716e-17	-0.0198699	1.26832e-17
345.403	0.0608825	0.0603718	0.00852291	0.00541534	-0.00112559	1.25735e-16	-0.020856	3.79924e-17	-0.0197333	1.26902e-17
345.603	0.0611779	0.0604018	0.0083951	0.00541822	-0.00104635	1.25803e-16	-0.0207401	3.80132e-17	-0.0201941	1.26972e-17
345.803	0.0613374	0.0604319	0.00807006	0.0054211	-0.000770083	1.25872e-16	-0.0198285	3.8034e-17	-0.020298	1.27041e-17
346.003	0.0619485	0.0604619	0.0079485	0.00542398	-0.000588159	1.2594e-16	-0.0198786	3.80548e-17	-0.019933	1.27111e-17
346.203	0.0622443	0.060492	0.00754885	0.00542686	-0.00157052	1.26008e-16	-0.0192879	3.80756e-17	-0.0197472	1.2718e-17
346.403	0.0617926	0.060522	0.00766766	0.00542974	-0.00236256	1.26077e-16	-0.0193488	3.80964e-17	-0.0194514	1.2725e-17
346.603	0.0624436	0.0605521	0.00709416	0.00543261	-0.00241744	1.26145e-16	-0.0196789	3.81171e-17	-0.0195888	1.27319e-17
346.803	0.0623679	0.0605821	0.00698384	0.00543549	-0.00261205	1.26213e-16	-0.0200989	3.81379e-17	-0.0192429	1.27389e-17
347.003	0.0627245	0.0606121	0.00692212	0.00543837	-0.00269085	1.26281e-16	-0.0205211	3.81587e-17	-0.0190116	1.27459e-17
347.203	0.0623072	0.0606422	0.00700551	0.00544124	-0.00243211	1.2635e-16	-0.0214505	3.81795e-17	-0.0183464	1.27528e-17
347.403	0.062441	0.0606722	0.00646668	0.00544412	-0.00234167	1.26418e-16	-0.022242	3.82003e-17	-0.0189858	1.27598e-17
347.603	0.0629458	0.0607022	0.0059051	0.005447	-0.00204187	1.26486e-16	-0.0221682	3.8221e-17	-0.0196466	1.27667e-17
347.803	0.0634227	0.0607322	0.00615324	0.00544987	-0.00216237	1.26554e-16	-0.022299	3.82418e-17	-0.0194011	1.27737e-17
348.003	0.0634448	0.0607622	0.00601513	0.00545275	-0.00192244	1.26623e-16	-0.0223791	3.82626e-17	-0.019554	1.27806e-17
348.203	0.0636116	0.0607922	0.00605707	0.00545562	-0.00216526	1.26691e-16	-0.0228607	3.82834e-17	-0.0203263	1.27876e-17
348.403	0.064116	0.0608222	0.00610752	0.0054585	-0.00183003	1.26759e-16	-0.0221809	3.83041e-17	-0.0207138	1.27945e-17
348.603	0.0635404	0.0608522	0.00632499	0.00546137	-0.00220246	1.26827e-16	-0.0221376	3.83249e-17	-0.0209397	1.28015e-17
348.803	0.0637821	0.0608822	0.00587761	0.00546425	-0.00249059	1.26895e-16	-0.0219944	3.83457e-17	-0.0211104	1.28084e-17
349.003	0.0641193	0.0609122	0.00609044	0.00546712	-0.00276124	1.26964e-16	-0.0222705	3.83664e-17	-0.0208272	1.28154e-17
349.203	0.0646346	0.0609421	0.00629768	0.00546999	-0.00341726	1.27032e-16	-0.0224036	3.83872e-17	-0.0209407	1.28223e-17
349.403	0.0645998	0.0609721	0.00560564	0.00547287	-0.00407774	1.271e-16	-0.0224333	3.8408e-17	-0.0211745	1.28293e-17
349.603	0.0650018	0.0610021	0.00637003	0.00547574	-0.0046449	1.27168e-16	-0.0222692	3.84287e-17	-0.0209572	1.28362e-17
349.803	0.0648779	0.061032	0.00608753	0.00547861	-0.00467603	1.27236e-16	-0.0224028	3.84495e-17	-0.0196803	1.28432e-17
350.003	0.0651776	0.061062	0.00647297	0.00548149	-0.00502095	1.27305e-16	-0.0233585	3.84703e-17	-0.0191467	1.28501e-17
350.203	0.0652292	0.0610919	0.00659768	0.00548436	-0.00538575	1.27373e-16	-0.0232526	3.8491e-17	-0.0182285	1.28571e-17
350.403	0.0647801	0.0611219	0.0060774	0.00548723	-0.00560973	1.27441e-16	-0.0239004	3.85118e-17	-0.0176573	1.2864e-17
350.603	0.0652997	0.0611518	0.00567383	0.0054901	-0.00575017	1.27509e-16	-0.0243255	3.85325e-17	-0.0177678	1.2871e-17
350.803	0.0648797	0.0611818	0.00622568	0.00549297	-0.00570334	1.27577e-16	-0.0244224	3.85533e-17	-0.0177361	1.28779e-17
351.003	0.064786	0.0612117	0.00652336	0.00549585	-0.00555138	1.27645e-16	-0.0242704	3.8574e-17	-0.0181617	1.28849e-17
351.203	0.064311	0.0612416	0.00631623	0.00549872	-0.00510563	1.27714e-16	-0.0247971	3.85948e-17	-0.0181097	1.28918e-17
351.403	0.0641528	0.0612715	0.00624679	0.00550159	-0.00507522	1.27782e-16	-0.0244983	3.86155e-17	-0.0180742	1.28988e-17
351.603	0.0638001	0.0613014	0.00608418	0.00550446	-0.00478292	1.2785e-16	-0.0241546	3.86363e-17	-0.0182267	1.29057e-17
351.803	0.0634623	0.0613313	0.0068052	0.00550733	-0.00475952	1.27918e-16	-0.0241442	3.8657e-17	-0.0185488	1.29127e-17
352.003	0.0630336	0.0613612	0.00695609	0.0055102	-0.00461816	1.27986e-16	-0.0234693	3.86778e-17	-0.0192792	1.29196e-17
352.203	0.0629213	0.0613911	0.00732386	0.00551307	-0.00467854	1.28054e-16	-0.022609	3.86985e-17	-0.0199951	1.29266e-17
352.403	0.0634179	0.061421	0.007213	0.00551594	-0.00433963	1.28122e-16	-0.0218193	3.87193e-17	-0.0201838	1.29335e-17
352.603	0.0631946	0.0614509	0.00787832	0.00551881	-0.00427629	1.2819e-16	-0.0212149	3.874e-17	-0.0208208	1.29405e-17
352.803	0.0634781	0.0614808	0.00769765	0.00552167	-0.0043608	1.28259e-16	-0.0208028	3.87608e-17	-0.0213192	1.29474e-17
353.003	0.063196	0.0615107	0.00797062	0.00552454	-0.00431009	1.28327e-16	-0.020623	3.87815e-17	-0.0218721	1.29543e-17
353.203	0.0631577	0.0615406	0.00797612	0.00552741	-0.00351039	1.28395e-16	-0.0206239	3.88022e-17	-0.0216725	1.29613e-17
353.403	0.0628997	0.0615704	0.00773353	0.00553028	-0.00332751	1.28463e-16	-0.0207325	3.8823e-17	-0.021834	1.29682e-17
353.603	0.0627483	0.0616003	0.0080098	0.00553315	-0.00294243	1.28531e-16	-0.0209344	3.88437e-17	-0.0215895	1.29752e-17
353.803	0.0622346	0.0616301	0.00766094	0.00553601	-0.00247788	1.28599e-16	-0.0212715	3.88645e-17	-0.0208076	1.29821e-17
354.003	0.0624097	0.06166	0.00752967	0.00553888	-0.00269496	1.28667e-16	-0.0220525	3.88852e-17	-0.0206199	1.2989e-17
354.203	0.0624703	0.0616898	0.00686049	0.00554175	-0.00233013	1.28735e-16	-0.0216655	3.89059e-17	-0.0205483	1.2996e-17
354.403	0.0620958	0.0617197	0.00598259	0.00554461	-0.00262839	1.28803e-16	-0.022162	3.89266e-17	-0.020769	1.30029e-17
354.603	0.0625612	0.0617495	0.00650625	0.00554748	-0.00241748	1.28871e-16	-0.0219193	3.89474e-17	-0.0210238	1.30099e-17
354.803	0.0617598	0.0617794	0.00664414	0.00555035	-0.00237355	1.28939e-16	-0.0218422	3.89681e-17	-0.0208846	1.30168e-17
355.003	0.0619689	0.0618092	0.00653771	0.00555321	-0.00166928	1.29007e-16	-0.0219696	3.89888e-17	-0.0205462	1.30237e-17
355.203	0.0619292	0.061839	0.00651418	0.00555608	-0.0013688	1.29076e-16	-0.0223131	3.90096e-17	-0.020195	1.30307e-17
355.403	0.0620986	0.0618688	0.00658148	0.00555894	-0.00161594	1.29144e-16	-0.0222122	3.90303e-17	-0.0200859	1.30376e-17
355.603	0.0625285	0.0618986	0.00590599	0.00556181	-0.00188327	1.29212e-16	-0.0226409	3.9051e-17	-0.0203035	1.30446e-17
355.803	0.0636524	0.0619284	0.00639805	0.00556467	-0.00159769	1.2928e-16	-0.0230531	3.90717e-17	-0.0202352	1.30515e-17
356.003	0.0639985	0.0619582	0.00674236	0.00556754	-0.00152356	1.29348e-16	-0.0229124	3.90924e-17	-0.0197142	1.30584e-17
356.203	0.0643145	0.061988	0.0066276	0.0055704	-0.0013448	1.29416e-16	-0.0229699	3.91132e-17	-0.0196204	1.30654e-17
356.403	0.0645661	0.0620178	0.00651834	0.00557326	-0.0011559	1.29484e-16	-0.0231102	3.91339e-17	-0.0190182	1.30723e-17
356.603	0.0646336	0.0620476	0.00712962	0.00557613	-0.00144632	1.29552e-16	-0.0225842	3.91546e-17	-0.0192278	1.30792e-17
356.803	0.0642698	0.0620774	0.00625372	0.00557899	-0.00140173	1.2962e-16	-0.0221169	3.91753e-17	-0.0191776	1.30862e-17
357.003	0.0642631	0.0621072	0.00607747	0.00558185	-0.000990024	1.29688e-16	-0.0224145	3.9196e-17	-0.0195291	1.30931e-17
357.203	0.064474	0.0621369	0.00617574	0.00558472	-0.00109489	1.29756e-16	-0.0226721	3.92167e-17	-0.0190284	1.31e-17
357.403	0.0641195	0.0621667	0.00624268	0.00558758	-0.00184039	1.29824e-16	-0.0222151	3.92375e-17	-0.0194702	1.3107e-17
357.603	0.0637936	0.0621965	0.00655457	0.00559044	-0.00242689	1.29892e-16	-0.0216852	3.92582e-17	-0.0196937	1.31139e-17
357.803	0.0636137	0.0622262	0.00684846	0.0055933	-0.0030087	1.2996e-16	-0.0212558	3.92789e-17	-0.0197209	1.31208e-17
358.003	0.0631594	0.062256	0.00685569	0.00559616	-0.00349413	1.30028e-16	-0.0216078	3.92996e-17	-0.019242	1.31278e-17
358.203	0.0633949	0.0622857	0.00700908	0.00559902	-0.00407092	1.30096e-16	-0.0213422	3.93203e-17	-0.0196504	1.31347e-17
358.403	0.0633209	0.0623155	0.00691846	0.00560189	-0.0045773	1.30164e-16	-0.0221029	3.9341e-17	-0.0196542	1.31416e-17
358.603	0.063859	0.0623452	0.00741104	0.00560475	-0.00397322	1.30232e-16	-0.0214705	3.93617e-17	-0.0200746	1.31486e-17
358.803	0.0636006	0.0623749	0.00817044	0.00560761	-0.00366781	1.303e-16	-0.0208874	3.93824e-17	-0.019841	1.31555e-17
359.003	0.0638984	0.0624046	0.00856835	0.00561047	-0.00327312	1.30368e-16	-0.0206335	3.94031e-17	-0.0199164	1.31624e-17
359.203	0.0637181	0.0624344	0.00895693	0.00561333	-0.0040819	1.30436e-16	-0.0211161	3.94238e-17	-0.020444	1.31694e-17
359.403	0.0640326	0.0624641	0.00859679	0.00561619	-0.00430247	1.30503e-16	-0.0217027	3.94445e-17	-0.020728	1.31763e-17
359.603	0.0641821	0.0624938	0.00800971	0.00561904	-0.00429428	1.30571e-16	-0.0224449	3.94652e-17	-0.0207172	1.31832e-17
359.803	0.0642127	0.0625235	0.00812384	0.0056219	-0.00385571	1.30639e-16	-0.0234948	3.94859e-17	-0.0206249	1.31901e-17
360.003	0.0642115	0.0625532	0.00825186	0.00562476	-0.0040859	1.30707e-16	-0.0244524	3.95066e-17	-0.020445	1.31971e-17
360.203	0.0641519	0.0625829	0.00769833	0.00562762	-0.0038307	1.30775e-16	-0.0250377	3.95273e-17	-0.0206481	1.3204e-17
360.403	0.0644408	0.0626126	0.00738492	0.00563048	-0.00363888	1.30843e-16	-0.0247351	3.9548e-17	-0.02152	1.32109e-17
360.603	0.0650724	0.0626423	0.00798278	0.00563334	-0.00375845	1.30911e-16	-0.024548	3.95686e-17	-0.0217675	1.32179e-17
360.803	0.0651651	0.0626719	0.00747776	0.00563619	-0.00383189	1.30979e-16	-0.0241268	3.95893e-17	-0.0217826	1.32248e-17
361.003	0.0655302	0.0627016	0.00819512	0.00563905	-0.00398279	1.31047e-16	-0.0245566	3.961e-17	-0.022017	1.32317e-17
361.203	0.065386	0.0627313	0.00870902	0.00564191	-0.0034658	1.31115e-16	-0.0243685	3.96307e-17	-0.0225358	1.32386e-17
361.403	0.0649608	0.062761	0.00872404	0.00564477	-0.00348777	1.31183e-16	-0.0237704	3.96514e-17	-0.0227084	1.32456e-17
361.603	0.0648061	0.0627906	0.00868433	0.00564762	-0.00393117	1.31251e-16	-0.0236355	3.96721e-17	-0.0229138	1.32525e-17
361.803	0.0646097	0.0628203	0.00874289	0.00565048	-0.00359517	1.31318e-16	-0.0234599	3.96927e-17	-0.0224849	1.32594e-17
362.003	0.0642707	0.0628499	0.00852756	0.00565333	-0.00375997	1.31386e-16	-0.0238289	3.97134e-17	-0.0217844	1.32663e-17
362.203	0.0649457	0.0628796	0.00875054	0.00565619	-0.0034812	1.31454e-16	-0.022943	3.97341e-17	-0.0216254	1.32733e-17
362.403	0.065003	0.0629092	0.00866378	0.00565905	-0.00227925	1.31522e-16	-0.0233834	3.97548e-17	-0.0213803	1.32802e-17
362.603	0.0646988	0.0629388	0.00851739	0.0056619	-0.000942145	1.3159e-16	-0.0230986	3.97755e-17	-0.0212995	1.32871e-17
362.803	0.0647913	0.0629685	0.00907669	0.00566475	-0.0012617	1.31658e-16	-0.0232425	3.97961e-17	-0.0209434	1.3294e-17
363.003	0.0651489	0.0629981	0.00856519	0.00566761	-0.00170659	1.31726e-16	-0.0233389	3.98168e-17	-0.020978	1.33009e-17
363.203	0.0655799	0.0630277	0.00859369	0.00567046	-0.00266529	1.31794e-16	-0.0240535	3.98375e-17	-0.0209863	1.33079e-17
363.403	0.0657273	0.0630573	0.00766195	0.00567332	-0.00243401	1.31861e-16	-0.0239637	3.98581e-17	-0.0205243	1.33148e-17
363.603	0.0655771	0.0630869	0.00697622	0.00567617	-0.00274137	1.31929e-16	-0.0239804	3.98788e-17	-0.0200667	1.33217e-17
363.803	0.0650563	0.0631165	0.00611081	0.00567902	-0.00303458	1.31997e-16	-0.0242647	3.98995e-17	-0.0194057	1.33286e-17
364.003	0.0649936	0.0631461	0.00608119	0.00568188	-0.00314335	1.32065e-16	-0.0241366	3.99202e-17	-0.0193219	1.33355e-17
364.203	0.0651968	0.0631757	0.00543091	0.00568473	-0.00340054	1.32133e-16	-0.0236834	3.99408e-17	-0.0194823	1.33425e-17
364.403	0.0656109	0.0632053	0.00565725	0.00568758	-0.0036034	1.32201e-16	-0.022864	3.99615e-17	-0.0196801	1.33494e-17
364.603	0.065423	0.0632349	0.00612963	0.00569044	-0.00403563	1.32268e-16	-0.0226542	3.99821e-17	-0.0192427	1.33563e-17
364.803	0.0652207	0.0632645	0.00602224	0.00569329	-0.0041311	1.32336e-16	-0.0221986	4.00028e-17	-0.0196792	1.33632e-17
365.003	0.0649392	0.0632941	0.00611055	0.00569614	-0.0043983	1.32404e-16	-0.0222383	4.00235e-17	-0.0202241	1.33701e-17
365.203	0.0647377	0.0633236	0.00603018	0.00569899	-0.00443655	1.32472e-16	-0.0220277	4.00441e-17	-0.021148	1.3377e-17
365.403	0.0645404	0.0633532	0.00595032	0.00570184	-0.00489145	1.3254e-16	-0.0219555	4.00648e-17	-0.0211789	1.3384e-17
365.603	0.0644706	0.0633827	0.00597217	0.00570469	-0.00444252	1.32607e-16	-0.0216508	4.00854e-17	-0.0216593	1.33909e-17
365.803	0.0645148	0.0634123	0.00697689	0.00570754	-0.00388333	1.32675e-16	-0.021505	4.01061e-17	-0.0215908	1.33978e-17
366.003	0.0644718	0.0634418	0.00740954	0.00571039	-0.00362144	1.32743e-16	-0.0212591	4.01267e-17	-0.0214964	1.34047e-17
366.203	0.0648244	0.0634714	0.00760351	0.00571324	-0.00270885	1.32811e-16	-0.0213714	4.01474e-17	-0.021553	1.34116e-17
366.403	0.0648815	0.0635009	0.0074786	0.00571609	-0.0021402	1.32878e-16	-0.0219733	4.0168e-17	-0.0214097	1.34185e-17
366.603	0.0649958	0.0635305	0.0074943	0.00571894	-0.00210626	1.32946e-16	-0.0220484	4.01887e-17	-0.0212621	1.34255e-17
366.803	0.0658531	0.06356	0.00810561	0.00572179	-0.0026141	1.33014e-16	-0.0220259	4.02093e-17	-0.020937	1.34324e-17
367.003	0.0663615	0.0635895	0.00894429	0.00572464	-0.00244466	1.33082e-16	-0.0215278	4.023e-17	-0.0212308	1.34393e-17
367.203	0.0657947	0.063619	0.00891173	0.00572749	-0.002488	1.3315e-16	-0.0214891	4.02506e-17	-0.0206379	1.34462e-17
367.403	0.0656545	0.0636485	0.00871713	0.00573034	-0.0020625	1.33217e-16	-0.0206898	4.02713e-17	-0.0200855	1.34531e-17
367.603	0.0650154	0.0636781	0.00855797	0.00573319	-0.00190548	1.33285e-16	-0.0208106	4.02919e-17	-0.0197182	1.346e-17
367.803	0.0643992	0.0637076	0.00788072	0.00573603	-0.00171532	1.33353e-16	-0.0208014	4.03126e-17	-0.0197851	1.34669e-17
368.003	0.064747	0.0637371	0.00819113	0.00573888	-0.00113115	1.33421e-16	-0.020783	4.03332e-17	-0.0198003	1.34738e-17
368.203	0.0649369	0.0637665	0.00843892	0.00574173	-0.00146626	1.33488e-16	-0.0204943	4.03538e-17	-0.0195907	1.34807e-17
368.403	0.0644674	0.063796	0.00828344	0.00574458	-0.00108363	1.33556e-16	-0.0196655	4.03745e-17	-0.0200305	1.34877e-17
368.603	0.0646159	0.0638255	0.00818848	0.00574742	-0.0014282	1.33624e-16	-0.0197451	4.03951e-17	-0.0206821	1.34946e-17
368.803	0.0645875	0.063855	0.0076427	0.00575027	-0.00119528	1.33691e-16	-0.0199473	4.04157e-17	-0.0211638	1.35015e-17
369.003	0.0644267	0.0638845	0.00720937	0.00575312	-0.00186193	1.33759e-16	-0.0201269	4.04364e-17	-0.0217622	1.35084e-17
369.203	0.0643274	0.0639139	0.00747367	0.00575596	-0.00167909	1.33827e-16	-0.0204564	4.0457e-17	-0.0225252	1.35153e-17
369.403	0.0640122	0.0639434	0.00762143	0.00575881	-0.00171728	1.33894e-16	-0.0204025	4.04776e-17	-0.0227076	1.35222e-17
369.603	0.0637983	0.0639729	0.00781567	0.00576165	-0.00151537	1.33962e-16	-0.0202157	4.04983e-17	-0.0227928	1.35291e-17
369.803	0.0637631	0.0640023	0.00858185	0.0057645	-0.00182389	1.3403e-16	-0.0203159	4.05189e-17	-0.0226825	1.3536e-17
370.003	0.0636611	0.0640318	0.00832726	0.00576734	-0.00185741	1.34098e-16	-0.0205258	4.05395e-17	-0.0224848	1.35429e-17
370.203	0.0638479	0.0640612	0.00810788	0.00577019	-0.0029917	1.34165e-16	-0.0209077	4.05602e-17	-0.0223425	1.35498e-17
370.403	0.0638509	0.0640906	0.00862114	0.00577303	-0.00354548	1.34233e-16	-0.0207935	4.05808e-17	-0.0219023	1.35567e-17
370.603	0.0642152	0.0641201	0.00892959	0.00577587	-0.00377984	1.34301e-16	-0.0212633	4.06014e-17	-0.0213418	1.35636e-17
370.803	0.0640559	0.0641495	0.00919054	0.00577872	-0.00445668	1.34368e-16	-0.0217455	4.0622e-17	-0.0213838	1.35705e-17
371.003	0.0640338	0.0641789	0.00922654	0.00578156	-0.00463256	1.34436e-16	-0.0218768	4.06426e-17	-0.0214554	1.35774e-17
371.203	0.0637716	0.0642083	0.00864693	0.0057844	-0.00511002	1.34504e-16	-0.0221848	4.06633e-17	-0.0201362	1.35843e-17
371.403	0.0640529	0.0642378	0.00913713	0.00578725	-0.00510566	1.34571e-16	-0.0221673	4.06839e-17	-0.0199124	1.35913e-17
371.603	0.0639393	0.0642672	0.00910589	0.00579009	-0.00506802	1.34639e-16	-0.0225635	4.07045e-17	-0.0194161	1.35982e-17
371.803	0.0638478	0.0642966	0.00898674	0.00579293	-0.00524438	1.34706e-16	-0.0220399	4.07251e-17	-0.0198168	1.36051e-17
372.003	0.0644653	0.064326	0.00920317	0.00579577	-0.00494103	1.34774e-16	-0.0215678	4.07457e-17	-0.019554	1.3612e-17
372.203	0.0645957	0.0643554	0.00911631	0.00579862	-0.00530363	1.34842e-16	-0.0211664	4.07663e-17	-0.0195287	1.36189e-17
372.403	0.0650452	0.0643847	0.00775973	0.00580146	-0.00492868	1.34909e-16	-0.0212203	4.07869e-17	-0.0203636	1.36258e-17
372.603	0.0657973	0.0644141	0.00783791	0.0058043	-0.00462529	1.34977e-16	-0.0217867	4.08075e-17	-0.0210183	1.36327e-17
372.803	0.0657069	0.0644435	0.00714472	0.00580714	-0.00359609	1.35045e-16	-0.021937	4.08282e-17	-0.0211358	1.36396e-17
373.003	0.0656022	0.0644729	0.00746835	0.00580998	-0.0032432	1.35112e-16	-0.0214826	4.08488e-17	-0.0213875	1.36465e-17
373.203	0.0659946	0.0645023	0.00735672	0.00581282	-0.00191953	1.3518e-16	-0.0214077	4.08694e-17	-0.0217374	1.36534e-17
373.403	0.0657715	0.0645316	0.00725896	0.00581566	-0.00176424	1.35247e-16	-0.0211174	4.089e-17	-0.0214767	1.36603e-17
373.603	0.0657774	0.064561	0.0071383	0.0058185	-0.00141851	1.35315e-16	-0.0212614	4.09106e-17	-0.0212072	1.36672e-17
373.803	0.0659685	0.0645903	0.00740936	0.00582134	-0.00133786	1.35383e-16	-0.0220906	4.09312e-17	-0.0213166	1.36741e-17
374.003	0.0656364	0.0646197	0.00737986	0.00582418	-0.00184383	1.3545e-16	-0.0227247	4.09518e-17	-0.0216336	1.3681e-17
374.203	0.0653841	0.064649	0.00774478	0.00582702	-0.00266086	1.35518e-16	-0.0228561	4.09724e-17	-0.0220423	1.36879e-17
374.403	0.0653325	0.0646784	0.00838351	0.00582986	-0.00268154	1.35585e-16	-0.0238195	4.0993e-17	-0.0215833	1.36948e-17
374.603	0.0654565	0.0647077	0.00879107	0.00583269	-0.00330881	1.35653e-16	-0.0247384	4.10136e-17	-0.0210943	1.37016e-17
374.803	0.064935	0.064737	0.00842413	0.00583553	-0.00398472	1.3572e-16	-0.0256054	4.10342e-17	-0.021002	1.37085e-17
375.003	0.0655731	0.0647663	0.00866734	0.00583837	-0.00434864	1.35788e-16	-0.0261044	4.10547e-17	-0.0208367	1.37154e-17
375.203	0.0652549	0.0647957	0.00897327	0.00584121	-0.00509732	1.35856e-16	-0.0264166	4.10753e-17	-0.020114	1.37223e-17
375.403	0.0653885	0.064825	0.00919612	0.00584405	-0.00498285	1.35923e-16	-0.0265851	4.10959e-17	-0.0199907	1.37292e-17
375.603	0.0657176	0.0648543	0.00917365	0.00584688	-0.00513971	1.35991e-16	-0.0269057	4.11165e-17	-0.0201492	1.37361e-17
375.803	0.0657654	0.0648836	0.00882577	0.00584972	-0.00533424	1.36058e-16	-0.0267486	4.11371e-17	-0.0208107	1.3743e-17
376.003	0.0664286	0.0649129	0.00840497	0.00585256	-0.00539955	1.36126e-16	-0.0270603	4.11577e-17	-0.0205542	1.37499e-17
376.203	0.0668407	0.0649422	0.00809989	0.00585539	-0.00508682	1.36193e-16	-0.0270654	4.11783e-17	-0.021039	1.37568e-17
376.403	0.0670572	0.0649715	0.00768579	0.00585823	-0.00466301	1.36261e-16	-0.026895	4.11989e-17	-0.021867	1.37637e-17
376.603	0.0673575	0.0650007	0.00782636	0.00586106	-0.0037199	1.36328e-16	-0.0261097	4.12194e-17	-0.0221653	1.37706e-17
376.803	0.066764	0.06503	0.00762789	0.0058639	-0.00275882	1.36396e-16	-0.0251624	4.124e-17	-0.022188	1.37775e-17
377.003	0.0665907	0.0650593	0.00791785	0.00586673	-0.00265832	1.36463e-16	-0.0241185	4.12606e-17	-0.0220969	1.37844e-17
377.203	0.0666468	0.0650886	0.00779239	0.00586957	-0.00190338	1.36531e-16	-0.02342	4.12812e-17	-0.0221786	1.37913e-17
377.403	0.0667721	0.0651178	0.00773204	0.0058724	-0.00218219	1.36598e-16	-0.0228734	4.13018e-17	-0.0221546	1.37982e-17
377.603	0.0665403	0.0651471	0.00750885	0.00587524	-0.00203472	1.36666e-16	-0.0225787	4.13223e-17	-0.021956	1.3805e-17
377.803	0.0664422	0.0651763	0.00779289	0.00587807	-0.00170658	1.36733e-16	-0.0223525	4.13429e-17	-0.0222228	1.38119e-17
378.003	0.0659979	0.0652056	0.00766221	0.00588091	-0.00196173	1.36801e-16	-0.021295	4.13635e-17	-0.022332	1.38188e-17
378.203	0.0655204	0.0652348	0.00811739	0.00588374	-0.00274104	1.36868e-16	-0.0208444	4.13841e-17	-0.0221338	1.38257e-17
378.403	0.0653745	0.0652641	0.00841531	0.00588657	-0.00243075	1.36936e-16	-0.0211972	4.14046e-17	-0.0218365	1.38326e-17
378.603	0.0655402	0.0652933	0.00842443	0.0058894	-0.00307336	1.37003e-16	-0.0214721	4.14252e-17	-0.0212699	1.38395e-17
378.803	0.0654144	0.0653225	0.00798642	0.00589224	-0.00318906	1.37071e-16	-0.021704	4.14458e-17	-0.0213362	1.38464e-17
379.003	0.0661742	0.0653518	0.00787145	0.00589507	-0.00321253	1.37138e-16	-0.0219692	4.14663e-17	-0.0213876	1.38533e-17
379.203	0.066223	0.065381	0.00756822	0.0058979	-0.0029284	1.37206e-16	-0.0224217	4.14869e-17	-0.0207409	1.38601e-17
379.403	0.0667667	0.0654102	0.00721647	0.00590073	-0.00233005	1.37273e-16	-0.0226466	4.15075e-17	-0.020326	1.3867e-17
379.603	0.0669455	0.0654394	0.00730863	0.00590357	-0.00268256	1.37341e-16	-0.0232791	4.1528e-17	-0.0204819	1.38739e-17
379.803	0.066864	0.0654686	0.0069519	0.0059064	-0.00320009	1.37408e-16	-0.0228261	4.15486e-17	-0.0206874	1.38808e-17
380.003	0.0669573	0.0654978	0.00688131	0.00590923	-0.00345931	1.37475e-16	-0.0230183	4.15691e-17	-0.0209783	1.38877e-17
380.203	0.0668402	0.065527	0.00739384	0.00591206	-0.00299761	1.37543e-16	-0.0225845	4.15897e-17	-0.0214828	1.38946e-17
380.403	0.0664847	0.0655562	0.00711016	0.00591489	-0.00264664	1.3761e-16	-0.0228004	4.16103e-17	-0.0220362	1.39015e-17
380.603	0.0666909	0.0655854	0.00701542	0.00591772	-0.00228636	1.37678e-16	-0.022828	4.16308e-17	-0.0223427	1.39083e-17
380.803	0.0667188	0.0656145	0.0071491	0.00592055	-0.00225973	1.37745e-16	-0.02252	4.16514e-17	-0.0223998	1.39152e-17
381.003	0.0676274	0.0656437	0.00676113	0.00592338	-0.00275606	1.37813e-16	-0.0227451	4.16719e-17	-0.022036	1.39221e-17
381.203	0.0681462	0.0656729	0.00648565	0.00592621	-0.00254284	1.3788e-16	-0.0225972	4.16925e-17	-0.0220585	1.3929e-17
381.403	0.0683836	0.065702	0.00642065	0.00592904	-0.00250794	1.37947e-16	-0.0228819	4.1713e-17	-0.0218232	1.39359e-17
381.603	0.0681874	0.0657312	0.00672064	0.00593186	-0.00284044	1.38015e-16	-0.0230374	4.17336e-17	-0.0212385	1.39428e-17
381.803	0.0686179	0.0657604	0.00686372	0.00593469	-0.00305786	1.38082e-16	-0.0237738	4.17541e-17	-0.0211217	1.39496e-17
382.003	0.0684224	0.0657895	0.00661341	0.00593752	-0.0036824	1.3815e-16	-0.0233005	4.17747e-17	-0.0213825	1.39565e-17
382.203	0.0678837	0.0658186	0.00684255	0.00594035	-0.00459528	1.38217e-16	-0.0236892	4.17952e-17	-0.0214975	1.39634e-17
382.403	0.0675628	0.0658478	0.00682023	0.00594318	-0.00406229	1.38284e-16	-0.023794	4.18157e-17	-0.0213297	1.39703e-17
382.603	0.0675865	0.0658769	0.00623179	0.005946	-0.00442389	1.38352e-16	-0.0242209	4.18363e-17	-0.0210727	1.39772e-17
382.803	0.0676463	0.065906	0.00627368	0.00594883	-0.0042281	1.38419e-16	-0.025007	4.18568e-17	-0.021126	1.3984e-17
383.003	0.0682644	0.0659352	0.00610216	0.00595166	-0.00320818	1.38486e-16	-0.0253889	4.18774e-17	-0.0211423	1.39909e-17
383.203	0.0678845	0.0659643	0.00667188	0.00595448	-0.00282108	1.38554e-16	-0.0255281	4.18979e-17	-0.0210181	1.39978e-17
383.403	0.0677168	0.0659934	0.00706419	0.00595731	-0.00282648	1.38621e-16	-0.025343	4.19184e-17	-0.0209666	1.40047e-17
383.603	0.067733	0.0660225	0.0076342	0.00596014	-0.00373692	1.38688e-16	-0.0252771	4.1939e-17	-0.021849	1.40115e-17
383.803	0.0675325	0.0660516	0.00770133	0.00596296	-0.00439336	1.38756e-16	-0.024766	4.19595e-17	-0.0226001	1.40184e-17
384.003	0.0670336	0.0660807	0.0081307	0.00596579	-0.00417423	1.38823e-16	-0.0245756	4.19801e-17	-0.0229207	1.40253e-17
384.203	0.067194	0.0661098	0.00894665	0.00596861	-0.00401929	1.3889e-16	-0.0245221	4.20006e-17	-0.0228526	1.40322e-17
384.403	0.0672552	0.0661389	0.00878716	0.00597144	-0.003757	1.38958e-16	-0.0246876	4.20211e-17	-0.0234486	1.4039e-17
384.603	0.0678163	0.066168	0.00887074	0.00597426	-0.00400291	1.39025e-16	-0.0240335	4.20416e-17	-0.0235251	1.40459e-17
384.803	0.0685815	0.0661971	0.0088098	0.00597709	-0.0039975	1.39092e-16	-0.023288	4.20622e-17	-0.0237913	1.40528e-17
385.003	0.068984	0.0662261	0.00864482	0.00597991	-0.00422732	1.3916e-16	-0.0233815	4.20827e-17	-0.0233181	1.40597e-17
385.203	0.0687387	0.0662552	0.00898916	0.00598273	-0.00470826	1.39227e-16	-0.0234174	4.21032e-17	-0.0226383	1.40665e-17
385.403	0.0688793	0.0662843	0.0093977	0.00598556	-0.00508009	1.39294e-16	-0.0233269	4.21237e-17	-0.0226835	1.40734e-17
385.603	0.0696696	0.0663133	0.00996078	0.00598838	-0.00581997	1.39362e-16	-0.0233876	4.21443e-17	-0.0228265	1.40803e-17
385.803	0.0699436	0.0663424	0.00957972	0.0059912	-0.00559182	1.39429e-16	-0.0235698	4.21648e-17	-0.0233907	1.40872e-17
386.003	0.0695495	0.0663714	0.00942245	0.00599403	-0.00560046	1.39496e-16	-0.0225421	4.21853e-17	-0.0237416	1.4094e-17
386.203	0.0693555	0.0664005	0.00901842	0.00599685	-0.00591507	1.39563e-16	-0.0229702	4.22058e-17	-0.023393	1.41009e-17
386.403	0.0696406	0.0664295	0.00894958	0.00599967	-0.00495716	1.39631e-16	-0.0228272	4.22263e-17	-0.0227094	1.41078e-17
386.603	0.0697516	0.0664586	0.00851197	0.00600249	-0.00472045	1.39698e-16	-0.0234306	4.22469e-17	-0.0227208	1.41146e-17
386.803	0.0701363	0.0664876	0.00893371	0.00600531	-0.00380059	1.39765e-16	-0.0242307	4.22674e-17	-0.0218858	1.41215e-17
387.003	0.0700947	0.0665166	0.00901725	0.00600814	-0.00330775	1.39833e-16	-0.0233257	4.22879e-17	-0.0219416	1.41284e-17
387.203	0.0692979	0.0665456	0.00965354	0.00601096	-0.00287538	1.399e-16	-0.0232607	4.23084e-17	-0.0214852	1.41353e-17
387.403	0.0688622	0.0665746	0.00984397	0.00601378	-0.00271785	1.39967e-16	-0.0225254	4.23289e-17	-0.0211676	1.41421e-17
387.603	0.0692411	0.0666037	0.00988386	0.0060166	-0.00291763	1.40034e-16	-0.022057	4.23494e-17	-0.0208696	1.4149e-17
387.803	0.0687901	0.0666327	0.00963043	0.00601942	-0.00353254	1.40102e-16	-0.0218967	4.23699e-17	-0.0199305	1.41559e-17
388.003	0.068479	0.0666617	0.00976754	0.00602224	-0.00316359	1.40169e-16	-0.0219386	4.23904e-17	-0.0199378	1.41627e-17
388.203	0.0690481	0.0666907	0.0100654	0.00602506	-0.00301857	1.40236e-16	-0.0218338	4.24109e-17	-0.0203723	1.41696e-17
388.403	0.0691871	0.0667196	0.00970993	0.00602788	-0.00293021	1.40303e-16	-0.0217349	4.24314e-17	-0.0205741	1.41765e-17
388.603	0.0694436	0.0667486	0.00944298	0.0060307	-0.00274135	1.40371e-16	-0.0216724	4.24519e-17	-0.0202833	1.41833e-17
388.803	0.0697212	0.0667776	0.00913661	0.00603352	-0.00324776	1.40438e-16	-0.0218841	4.24724e-17	-0.0198694	1.41902e-17
389.003	0.0694518	0.0668066	0.00898301	0.00603633	-0.00375941	1.40505e-16	-0.0219893	4.24929e-17	-0.0193103	1.41971e-17
389.203	0.0690709	0.0668356	0.00873084	0.00603915	-0.00371278	1.40572e-16	-0.0222955	4.25134e-17	-0.0191074	1.42039e-17
389.403	0.0695042	0.0668645	0.00870793	0.00604197	-0.00357812	1.40639e-16	-0.0218108	4.25339e-17	-0.0198049	1.42108e-17
389.603	0.0697234	0.0668935	0.00907991	0.00604479	-0.0041642	1.40707e-16	-0.0221679	4.25544e-17	-0.0197244	1.42177e-17
389.803	0.0695524	0.0669224	0.00845296	0.00604761	-0.00385013	1.40774e-16	-0.0228395	4.25749e-17	-0.020005	1.42245e-17
390.003	0.0694422	0.0669514	0.00830432	0.00605042	-0.00402817	1.40841e-16	-0.0229031	4.25954e-17	-0.0197232	1.42314e-17
390.203	0.0691887	0.0669803	0.00788967	0.00605324	-0.00459907	1.40908e-16	-0.0234021	4.26159e-17	-0.0195057	1.42382e-17
390.403	0.0691561	0.0670093	0.00840793	0.00605606	-0.00409467	1.40975e-16	-0.0233216	4.26364e-17	-0.0190928	1.42451e-17
390.603	0.0684473	0.0670382	0.00870941	0.00605887	-0.00426782	1.41042e-16	-0.0238872	4.26569e-17	-0.0195461	1.4252e-17
390.803	0.0683576	0.0670671	0.00861081	0.00606169	-0.00428984	1.4111e-16	-0.0233603	4.26774e-17	-0.0199931	1.42588e-17
391.003	0.0678433	0.0670961	0.00848921	0.0060645	-0.00409507	1.41177e-16	-0.0226421	4.26979e-17	-0.0209522	1.42657e-17
391.203	0.067266	0.067125	0.00869267	0.00606732	-0.00340308	1.41244e-16	-0.0229176	4.27184e-17	-0.0209697	1.42726e-17
391.403	0.0674372	0.0671539	0.00871384	0.00607013	-0.00375658	1.41311e-16	-0.0222277	4.27388e-17	-0.0211495	1.42794e-17
391.603	0.0680934	0.0671828	0.00853186	0.00607295	-0.00387998	1.41378e-16	-0.0225148	4.27593e-17	-0.0214019	1.42863e-17
391.803	0.0678049	0.0672117	0.00835329	0.00607576	-0.00448357	1.41445e-16	-0.0225401	4.27798e-17	-0.0212806	1.42931e-17
392.003	0.0678389	0.0672406	0.00836666	0.00607858	-0.00449859	1.41513e-16	-0.0227067	4.28003e-17	-0.0221821	1.43e-17
392.203	0.0683655	0.0672695	0.00818401	0.00608139	-0.00452901	1.4158e-16	-0.0222919	4.28208e-17	-0.0224111	1.43069e-17
392.403	0.068007	0.0672984	0.00776858	0.00608421	-0.00510218	1.41647e-16	-0.022658	4.28412e-17	-0.0225197	1.43137e-17
392.603	0.0678272	0.0673273	0.00777459	0.00608702	-0.00529396	1.41714e-16	-0.0225193	4.28617e-17	-0.0223617	1.43206e-17
392.803	0.0680195	0.0673562	0.00770695	0.00608983	-0.00642875	1.41781e-16	-0.0223551	4.28822e-17	-0.0228497	1.43274e-17
393.003	0.0681521	0.0673851	0.00758331	0.00609265	-0.0061616	1.41848e-16	-0.0225045	4.29027e-17	-0.0230108	1.43343e-17
393.203	0.0680433	0.0674139	0.00740209	0.00609546	-0.00614351	1.41915e-16	-0.0224692	4.29231e-17	-0.0225811	1.43411e-17
393.403	0.0683014	0.0674428	0.00798246	0.00609827	-0.00607632	1.41982e-16	-0.022537	4.29436e-17	-0.0228931	1.4348e-17
393.603	0.067835	0.0674717	0.00796585	0.00610108	-0.0065939	1.4205e-16	-0.022573	4.29641e-17	-0.0225568	1.43549e-17
393.803	0.0677029	0.0675005	0.00794785	0.0061039	-0.00639991	1.42117e-16	-0.0227503	4.29845e-17	-0.0227697	1.43617e-17
394.003	0.0676004	0.0675294	0.00866064	0.00610671	-0.00576342	1.42184e-16	-0.022482	4.3005e-17	-0.0226816	1.43686e-17
394.203	0.0674442	0.0675582	0.00851086	0.00610952	-0.00576896	1.42251e-16	-0.0230023	4.30255e-17	-0.0229041	1.43754e-17
394.403	0.0671606	0.0675871	0.00930693	0.00611233	-0.00500644	1.42318e-16	-0.0231819	4.30459e-17	-0.0229047	1.43823e-17
394.603	0.066953	0.0676159	0.00966975	0.00611514	-0.00480178	1.42385e-16	-0.0238949	4.30664e-17	-0.0233266	1.43891e-17
394.803	0.0673344	0.0676447	0.00933182	0.00611795	-0.00462351	1.42452e-16	-0.0237952	4.30869e-17	-0.0238508	1.4396e-17
395.003	0.0673551	0.0676736	0.00950276	0.00612076	-0.00345852	1.42519e-16	-0.0246158	4.31073e-17	-0.0238451	1.44028e-17
395.203	0.0677626	0.0677024	0.00962036	0.00612357	-0.00298929	1.42586e-16	-0.0248565	4.31278e-17	-0.0230728	1.44097e-17
395.403	0.0680119	0.0677312	0.00950225	0.00612638	-0.00269048	1.42653e-16	-0.0248227	4.31482e-17	-0.0227739	1.44165e-17
395.603	0.068081	0.06776	0.0092604	0.00612919	-0.00216955	1.4272e-16	-0.0253568	4.31687e-17	-0.0219354	1.44234e-17
395.803	0.0681476	0.0677888	0.00915508	0.006132	-0.00242341	1.42787e-16	-0.0253717	4.31891e-17	-0.0216486	1.44302e-17
396.003	0.0687411	0.0678176	0.00891951	0.00613481	-0.00258334	1.42854e-16	-0.0251538	4.32096e-17	-0.0218497	1.44371e-17
396.203	0.0688514	0.0678464	0.00855696	0.00613762	-0.00241019	1.42921e-16	-0.0249145	4.323e-17	-0.0218367	1.44439e-17
396.403	0.0686787	0.0678752	0.00897482	0.00614043	-0.00277116	1.42988e-16	-0.024387	4.32505e-17	-0.0222161	1.44508e-17
396.603	0.0693715	0.067904	0.00835734	0.00614323	-0.00280701	1.43055e-16	-0.0241177	4.32709e-17	-0.0221033	1.44576e-17
396.803	0.0700282	0.0679328	0.00779649	0.00614604	-0.00308146	1.43122e-16	-0.0236321	4.32914e-17	-0.022558	1.44645e-17
397.003	0.069658	0.0679616	0.00698733	0.00614885	-0.00242368	1.43189e-16	-0.0233318	4.33118e-17	-0.022592	1.44713e-17
397.203	0.0692146	0.0679903	0.00686913	0.00615166	-0.00309831	1.43256e-16	-0.0227131	4.33323e-17	-0.0229335	1.44782e-17
397.403	0.0695121	0.0680191	0.00697974	0.00615446	-0.00243531	1.43323e-16	-0.0219274	4.33527e-17	-0.0237403	1.4485e-17
397.603	0.0694505	0.0680479	0.00633787	0.00615727	-0.00300976	1.4339e-16	-0.0211715	4.33732e-17	-0.0236795	1.44919e-17
397.803	0.0696071	0.0680766	0.00705077	0.00616008	-0.00309552	1.43457e-16	-0.0207632	4.33936e-17	-0.0243255	1.44987e-17
398.003	0.0697571	0.0681054	0.0076073	0.00616288	-0.00280218	1.43524e-16	-0.0206521	4.34141e-17	-0.0250269	1.45056e-17
398.203	0.0696711	0.0681341	0.00739185	0.00616569	-0.00349682	1.43591e-16	-0.0212048	4.34345e-17	-0.0252757	1.45124e-17
398.403	0.0692022	0.0681629	0.00807425	0.0061685	-0.00335709	1.43658e-16	-0.0219913	4.34549e-17	-0.024851	1.45193e-17
398.603	0.0693485	0.0681916	0.00811236	0.0061713	-0.00392509	1.43725e-16	-0.0228084	4.34754e-17	-0.0249271	1.45261e-17
398.803	0.068753	0.0682204	0.00859383	0.00617411	-0.00429577	1.43792e-16	-0.022997	4.34958e-17	-0.0244142	1.45329e-17
399.003	0.0684025	0.0682491	0.00911908	0.00617691	-0.0041781	1.43859e-16	-0.0236102	4.35162e-17	-0.0239489	1.45398e-17
[truncated: 28,004 more rows]

## Sheet: Right panel
Fig 6D Right panel (Oxr1 binding to V1∆H(∆Oxr1)+C)
	BLI signal (nm)
	90nM		30nM		10nM		3nM		1nM
Time (sec)	Data	Fit	Data	Fit	Data	Fit	Data	Fit	Data	Fit
0.234985	0	0	0	0	0	0	0	0	0	0
0.434985	0.00195062	0.000613419	0.00122063	0.00013039	0.000430644	2.3787e-05	-0.00074208	3.19099e-19	-0.000879112	1.06367e-19
0.634985	0.00345533	0.0012265	0.00232561	0.000260753	0.000624764	4.75718e-05	-0.000924459	6.38182e-19	-0.00181967	2.1273e-19
0.834985	0.0052683	0.00183924	0.00301215	0.000391089	0.000861524	7.13544e-05	-0.00123485	9.57247e-19	-0.00276565	3.19088e-19
1.03499	0.00676852	0.00245164	0.00427844	0.000521398	0.00117174	9.51348e-05	-0.00193687	1.2763e-18	-0.00348438	4.25442e-19
1.23499	0.00775808	0.00306371	0.00503344	0.00065168	0.00101143	0.000118913	-0.00215073	1.59533e-18	-0.00397465	5.31792e-19
1.43499	0.00946598	0.00367544	0.00557742	0.000781935	0.00127636	0.000142689	-0.00193542	1.91434e-18	-0.00428103	6.38137e-19
1.63499	0.0107875	0.00428683	0.00580645	0.000912163	0.00154454	0.000166463	-0.00164836	2.23334e-18	-0.00468937	7.44478e-19
1.83499	0.0120136	0.00489788	0.00614177	0.00104236	0.00115954	0.000190234	-0.00175464	2.55233e-18	-0.00478216	8.50814e-19
2.03499	0.013179	0.00550859	0.00617829	0.00117254	0.000989156	0.000214004	-0.00182287	2.87129e-18	-0.00516921	9.57146e-19
2.23499	0.0143815	0.00611897	0.00665939	0.00130268	0.000880345	0.000237771	-0.00137737	3.19024e-18	-0.00533208	1.06347e-18
2.43499	0.0150516	0.00672901	0.00653474	0.0014328	0.000898048	0.000261536	-0.000915748	3.50917e-18	-0.00496056	1.1698e-18
2.63499	0.0157991	0.00733872	0.0060614	0.0015629	0.00132851	0.000285299	-0.000921424	3.82809e-18	-0.00517373	1.27612e-18
2.83499	0.0171099	0.00794808	0.00666328	0.00169296	0.00131943	0.000309059	-0.0012186	4.14698e-18	-0.00460671	1.38243e-18
3.03499	0.0182463	0.00855711	0.0071181	0.001823	0.00171382	0.000332818	-0.00143517	4.46587e-18	-0.00414522	1.48874e-18
3.23499	0.0196027	0.00916581	0.0069615	0.00195301	0.00219593	0.000356574	-0.000730118	4.78473e-18	-0.00445049	1.59505e-18
3.43499	0.020636	0.00977417	0.00724211	0.002083	0.00210286	0.000380328	-0.000350974	5.10358e-18	-0.00412897	1.70135e-18
3.63499	0.0219886	0.0103822	0.00734951	0.00221296	0.00145927	0.00040408	-0.000289027	5.42241e-18	-0.00346589	1.80765e-18
3.83499	0.0233727	0.0109899	0.00679076	0.00234289	0.000533684	0.000427829	-2.8884e-05	5.74123e-18	-0.0022224	1.91394e-18
4.03499	0.024571	0.0115972	0.00714792	0.00247279	0.000784208	0.000451576	-0.000720634	6.06002e-18	-0.00209681	2.02023e-18
4.23499	0.0254339	0.0122042	0.00751604	0.00260267	0.000349879	0.000475322	-0.00120816	6.37881e-18	-0.00232043	2.12651e-18
4.43499	0.0255479	0.0128109	0.00808525	0.00273252	0.000101963	0.000499065	-0.0014952	6.69757e-18	-0.00251629	2.23279e-18
4.63499	0.0258714	0.0134173	0.00797514	0.00286234	-0.000397036	0.000522805	-0.00180652	7.01632e-18	-0.00294029	2.33907e-18
4.83499	0.0266345	0.0140233	0.0079265	0.00299214	-6.82487e-05	0.000546544	-0.00196652	7.33505e-18	-0.00293809	2.44534e-18
5.03499	0.026624	0.014629	0.00900459	0.00312191	-0.000592188	0.00057028	-0.00223214	7.65376e-18	-0.0027147	2.55161e-18
5.23499	0.0271687	0.0152343	0.00883946	0.00325165	-0.000743051	0.000594015	-0.00215634	7.97246e-18	-0.0026506	2.65787e-18
5.43499	0.0279541	0.0158393	0.00861376	0.00338136	-0.000294782	0.000617746	-0.0017339	8.29114e-18	-0.00288707	2.76413e-18
5.63499	0.0280439	0.016444	0.00841472	0.00351105	-0.000467782	0.000641476	-0.00173408	8.60981e-18	-0.00391625	2.87038e-18
5.83499	0.0291184	0.0170483	0.00840477	0.00364071	-0.000359016	0.000665204	-0.00192848	8.92846e-18	-0.00470135	2.97663e-18
6.03499	0.0295039	0.0176523	0.00887651	0.00377035	0.000508094	0.000688929	-0.00192346	9.24709e-18	-0.00498585	3.08288e-18
6.23499	0.0306941	0.018256	0.0091774	0.00389996	0.0013252	0.000712652	-0.00144872	9.5657e-18	-0.00566338	3.18912e-18
6.43499	0.0312529	0.0188593	0.00899675	0.00402954	0.00191554	0.000736373	-0.00142194	9.8843e-18	-0.00563913	3.29535e-18
6.63499	0.0319018	0.0194623	0.0100334	0.00415909	0.00232529	0.000760092	-0.00178293	1.02029e-17	-0.00552975	3.40158e-18
6.83499	0.032751	0.020065	0.0105158	0.00428862	0.00248346	0.000783809	-0.00195927	1.05214e-17	-0.00586138	3.50781e-18
7.03499	0.0340375	0.0206674	0.0111053	0.00441812	0.00299666	0.000807523	-0.00172808	1.084e-17	-0.00630759	3.61404e-18
7.23499	0.0356217	0.0212694	0.0111628	0.00454759	0.00308068	0.000831235	-0.00120194	1.11585e-17	-0.00752491	3.72025e-18
7.43499	0.0368999	0.021871	0.0118696	0.00467704	0.00251903	0.000854945	-0.001221	1.1477e-17	-0.00712352	3.82647e-18
7.63499	0.0376411	0.0224724	0.01177	0.00480646	0.00186031	0.000878653	-0.00106999	1.17955e-17	-0.00699452	3.93268e-18
7.83499	0.0381285	0.0230734	0.0115325	0.00493585	0.00217562	0.000902359	-0.00113757	1.2114e-17	-0.00682715	4.03889e-18
8.03499	0.038676	0.0236741	0.0118714	0.00506521	0.00239037	0.000926062	-0.00129431	1.24325e-17	-0.00737545	4.14509e-18
8.23499	0.0388848	0.0242744	0.0119122	0.00519455	0.00177547	0.000949763	-0.00093004	1.27509e-17	-0.00721317	4.25128e-18
8.43499	0.0392813	0.0248744	0.0117656	0.00532387	0.00153014	0.000973462	-0.00119124	1.30694e-17	-0.00683096	4.35748e-18
8.63499	0.0406213	0.0254741	0.0117656	0.00545315	0.00149856	0.000997159	-0.00127113	1.33878e-17	-0.00684278	4.46367e-18
8.83499	0.0418245	0.0260735	0.0120546	0.00558241	0.00136577	0.00102085	-0.000842133	1.37062e-17	-0.00665947	4.56985e-18
9.03499	0.0425553	0.0266725	0.0121175	0.00571164	0.000430569	0.00104455	-0.00110536	1.40245e-17	-0.0062525	4.67603e-18
9.23499	0.0436972	0.0272712	0.0117813	0.00584085	0.000449441	0.00106824	-0.0013655	1.43429e-17	-0.00603889	4.78221e-18
9.43499	0.0443059	0.0278696	0.011594	0.00597002	0.000134492	0.00109192	-0.00166832	1.46613e-17	-0.00635421	4.88838e-18
9.63499	0.0450564	0.0284676	0.0113698	0.00609917	0.000363184	0.00111561	-0.00230894	1.49796e-17	-0.00646963	4.99454e-18
9.83499	0.0459522	0.0290653	0.0111653	0.0062283	0.000643485	0.00113929	-0.00256999	1.52979e-17	-0.00613089	5.10071e-18
10.035	0.0465502	0.0296627	0.0117596	0.0063574	0.000979188	0.00116298	-0.00307608	1.56162e-17	-0.00576777	5.20686e-18
10.235	0.0477748	0.0302597	0.0114	0.00648647	0.00119941	0.00118665	-0.00279102	1.59345e-17	-0.00605734	5.31302e-18
10.435	0.0481799	0.0308564	0.0116086	0.00661551	0.000984779	0.00121033	-0.00286137	1.62527e-17	-0.00574585	5.41917e-18
10.635	0.0495277	0.0314528	0.0122901	0.00674453	0.000787623	0.00123401	-0.00377448	1.6571e-17	-0.00589129	5.52531e-18
10.835	0.0509361	0.0320489	0.0113533	0.00687352	0.000793245	0.00125768	-0.00330541	1.68892e-17	-0.00686295	5.63145e-18
11.035	0.0520334	0.0326446	0.0116858	0.00700248	0.000900644	0.00128135	-0.00344859	1.72074e-17	-0.00723407	5.73759e-18
11.235	0.0528912	0.03324	0.0118678	0.00713142	0.000913018	0.00130502	-0.0033731	1.75256e-17	-0.00815264	5.84372e-18
11.435	0.0533846	0.033835	0.0121502	0.00726033	0.000816806	0.00132868	-0.00340236	1.78438e-17	-0.00740036	5.94985e-18
11.635	0.0534759	0.0344298	0.011839	0.00738921	0.000664486	0.00135235	-0.00336016	1.8162e-17	-0.00717199	6.05597e-18
11.835	0.0544669	0.0350242	0.0112584	0.00751807	0.000976661	0.00137601	-0.00332747	1.84801e-17	-0.00698877	6.16209e-18
12.035	0.0553147	0.0356183	0.0107638	0.0076469	0.000884742	0.00139967	-0.00272353	1.87983e-17	-0.00719701	6.26821e-18
12.235	0.0563521	0.036212	0.0106852	0.0077757	0.000855523	0.00142333	-0.00230668	1.91164e-17	-0.00700383	6.37432e-18
12.435	0.0572742	0.0368054	0.0104507	0.00790448	0.000810124	0.00144698	-0.00221209	1.94345e-17	-0.00741912	6.48042e-18
12.635	0.0578073	0.0373985	0.0101938	0.00803323	0.000779795	0.00147063	-0.00184134	1.97525e-17	-0.00712291	6.58652e-18
12.835	0.0586694	0.0379913	0.0101505	0.00816195	3.56622e-05	0.00149429	-0.00175707	2.00706e-17	-0.00719954	6.69262e-18
13.035	0.0595984	0.0385838	0.0103103	0.00829065	7.73721e-05	0.00151793	-0.00187596	2.03887e-17	-0.00625889	6.79872e-18
13.235	0.0604469	0.0391759	0.0105666	0.00841932	0.00071282	0.00154158	-0.00211093	2.07067e-17	-0.00617757	6.9048e-18
13.435	0.0606677	0.0397677	0.010478	0.00854796	0.000821623	0.00156522	-0.00267879	2.10247e-17	-0.00612969	7.01089e-18
13.635	0.0606304	0.0403591	0.0108162	0.00867658	0.000932319	0.00158887	-0.00244342	2.13427e-17	-0.00619083	7.11697e-18
13.835	0.0610694	0.0409503	0.0120114	0.00880516	0.000618597	0.00161251	-0.00259318	2.16607e-17	-0.00651976	7.22304e-18
14.035	0.0616596	0.0415411	0.0126026	0.00893373	0.00080586	0.00163614	-0.00275422	2.19786e-17	-0.00676866	7.32911e-18
14.235	0.06195	0.0421316	0.0127856	0.00906226	0.000692402	0.00165978	-0.0024579	2.22966e-17	-0.00708786	7.43518e-18
14.435	0.0627088	0.0427217	0.0129303	0.00919077	0.000472132	0.00168341	-0.00264057	2.26145e-17	-0.0069835	7.54124e-18
14.635	0.0644934	0.0433115	0.0132159	0.00931926	0.000672537	0.00170704	-0.00308241	2.29324e-17	-0.00705851	7.6473e-18
14.835	0.065201	0.043901	0.0134625	0.00944771	0.000999215	0.00173067	-0.00232024	2.32503e-17	-0.00716714	7.75336e-18
15.035	0.0662325	0.0444902	0.0143923	0.00957614	0.000710531	0.0017543	-0.0025872	2.35682e-17	-0.00720464	7.85941e-18
15.235	0.0670626	0.0450791	0.0147058	0.00970454	0.000397443	0.00177792	-0.00188633	2.38861e-17	-0.00694301	7.96545e-18
15.435	0.0675274	0.0456676	0.0147873	0.00983292	0.000123032	0.00180155	-0.00233439	2.42039e-17	-0.00591618	8.07149e-18
15.635	0.0683909	0.0462558	0.0145412	0.00996127	8.60384e-05	0.00182517	-0.002181	2.45217e-17	-0.00569179	8.17753e-18
15.835	0.0695325	0.0468437	0.0142341	0.0100896	0.000564038	0.00184878	-0.00257496	2.48396e-17	-0.00560886	8.28356e-18
16.035	0.0697189	0.0474313	0.0138491	0.0102179	0.00079136	0.0018724	-0.00256023	2.51574e-17	-0.00549285	8.38959e-18
16.235	0.0708465	0.0480185	0.0140541	0.0103462	0.000913318	0.00189601	-0.00203266	2.54751e-17	-0.00585199	8.49561e-18
16.435	0.0715208	0.0486054	0.013604	0.0104744	0.000525895	0.00191962	-0.00222013	2.57929e-17	-0.00586216	8.60163e-18
16.635	0.0720093	0.049192	0.0135196	0.0106026	0.000955918	0.00194323	-0.00209302	2.61106e-17	-0.00529171	8.70765e-18
16.835	0.0731498	0.0497782	0.0137218	0.0107308	0.000836827	0.00196684	-0.00187389	2.64284e-17	-0.00515049	8.81366e-18
17.035	0.0740825	0.0503642	0.0138316	0.010859	0.00171439	0.00199045	-0.00197755	2.67461e-17	-0.00486992	8.91966e-18
17.235	0.074688	0.0509498	0.0137507	0.0109871	0.00176697	0.00201405	-0.00258952	2.70638e-17	-0.00567071	9.02566e-18
17.435	0.0752642	0.0515351	0.014016	0.0111152	0.00140104	0.00203765	-0.00269307	2.73815e-17	-0.00596098	9.13166e-18
17.635	0.0759674	0.05212	0.0149362	0.0112433	0.00112696	0.00206125	-0.00257525	2.76991e-17	-0.00676184	9.23765e-18
17.835	0.0771384	0.0527047	0.01548	0.0113714	0.00117594	0.00208484	-0.00348642	2.80168e-17	-0.00738284	9.34364e-18
18.035	0.0777025	0.053289	0.0156996	0.0114994	0.00125674	0.00210844	-0.00329809	2.83344e-17	-0.00793169	9.44963e-18
18.235	0.078641	0.053873	0.015981	0.0116274	0.00123087	0.00213203	-0.00250615	2.8652e-17	-0.00834798	9.55561e-18
18.435	0.079876	0.0544567	0.0158474	0.0117554	0.00111594	0.00215562	-0.00223878	2.89696e-17	-0.00818361	9.66158e-18
18.635	0.0806223	0.05504	0.0162996	0.0118833	0.0014512	0.0021792	-0.0016925	2.92872e-17	-0.0081883	9.76755e-18
18.835	0.0815678	0.0556231	0.0170506	0.0120112	0.00109383	0.00220279	-0.0011538	2.96048e-17	-0.00799131	9.87352e-18
19.035	0.0822695	0.0562058	0.0177398	0.0121391	0.000623069	0.00222637	-0.000764529	2.99223e-17	-0.00768557	9.97948e-18
19.235	0.0825762	0.0567881	0.0180486	0.012267	0.000401148	0.00224995	-0.000118358	3.02398e-17	-0.00763045	1.00854e-17
19.435	0.0832672	0.0573702	0.0182007	0.0123949	0.00066233	0.00227353	-0.000576732	3.05573e-17	-0.00723102	1.01914e-17
19.635	0.0837217	0.057952	0.0183919	0.0125227	0.000619753	0.00229711	-0.000474657	3.08748e-17	-0.00720107	1.02973e-17
19.835	0.0838642	0.0585334	0.0186639	0.0126505	0.000752501	0.00232068	-0.000529826	3.11923e-17	-0.00716409	1.04033e-17
20.035	0.0846136	0.0591145	0.0184939	0.0127782	0.000755772	0.00234425	-0.000261725	3.15098e-17	-0.00750999	1.05092e-17
20.235	0.0852819	0.0596953	0.0180716	0.012906	0.000809535	0.00236782	0.000447565	3.18272e-17	-0.00771556	1.06152e-17
20.435	0.0860035	0.0602757	0.0172589	0.0130337	0.000821446	0.00239139	4.10634e-05	3.21447e-17	-0.0073541	1.07211e-17
20.635	0.0865749	0.0608559	0.0175941	0.0131614	0.00134648	0.00241496	0.000747913	3.24621e-17	-0.00762272	1.0827e-17
20.835	0.0877513	0.0614357	0.0177668	0.013289	0.00178061	0.00243852	0.00035219	3.27795e-17	-0.00747848	1.0933e-17
21.035	0.0888519	0.0620152	0.017444	0.0134167	0.00175802	0.00246208	-0.000326268	3.30969e-17	-0.00756896	1.10389e-17
21.235	0.0900369	0.0625944	0.0169113	0.0135443	0.00118233	0.00248564	-0.000930418	3.34142e-17	-0.00780151	1.11448e-17
21.435	0.0904611	0.0631732	0.016476	0.0136718	0.00108464	0.0025092	-0.000759049	3.37316e-17	-0.00731874	1.12507e-17
21.635	0.0908247	0.0637518	0.0160268	0.0137994	0.000560828	0.00253275	-0.00131669	3.40489e-17	-0.0076129	1.13566e-17
21.835	0.0915962	0.06433	0.0159404	0.0139269	0.000868594	0.0025563	-0.00134826	3.43662e-17	-0.0077676	1.14625e-17
22.035	0.0921815	0.0649079	0.0162368	0.0140544	0.000830389	0.00257985	-0.00111958	3.46835e-17	-0.00784117	1.15684e-17
22.235	0.0927776	0.0654855	0.0158416	0.0141819	0.000179301	0.0026034	-0.000997613	3.50008e-17	-0.00791747	1.16743e-17
22.435	0.0933037	0.0660627	0.0159576	0.0143093	-4.99058e-05	0.00262695	-0.00115611	3.5318e-17	-0.0078289	1.17802e-17
22.635	0.094091	0.0666397	0.016565	0.0144368	-0.000485428	0.00265049	-0.00115267	3.56353e-17	-0.00777092	1.18861e-17
22.835	0.0955025	0.0672163	0.0176176	0.0145642	-0.00137452	0.00267403	-0.00166699	3.59525e-17	-0.00743679	1.1992e-17
23.035	0.0959786	0.0677926	0.0181548	0.0146915	-0.00162121	0.00269757	-0.00172978	3.62697e-17	-0.00714228	1.20978e-17
23.235	0.0966183	0.0683686	0.0188665	0.0148189	-0.00165575	0.00272111	-0.00182031	3.65869e-17	-0.00786161	1.22037e-17
23.435	0.0975176	0.0689443	0.0193338	0.0149462	-0.00118958	0.00274464	-0.00239671	3.69041e-17	-0.00734533	1.23096e-17
23.635	0.0975003	0.0695196	0.0200181	0.0150735	-0.000528269	0.00276818	-0.00265381	3.72213e-17	-0.007392	1.24154e-17
23.835	0.0981499	0.0700946	0.0204334	0.0152007	9.31627e-05	0.00279171	-0.00301891	3.75384e-17	-0.00785295	1.25213e-17
24.035	0.0990275	0.0706694	0.0207004	0.015328	0.000481907	0.00281524	-0.00376823	3.78556e-17	-0.00806431	1.26271e-17
24.235	0.0990214	0.0712438	0.020326	0.0154552	0.00125443	0.00283876	-0.00444909	3.81727e-17	-0.00777487	1.2733e-17
24.435	0.100189	0.0718179	0.0206631	0.0155824	0.00192172	0.00286229	-0.00498454	3.84898e-17	-0.00792596	1.28388e-17
24.635	0.101059	0.0723916	0.021404	0.0157095	0.00242789	0.00288581	-0.00511354	3.88069e-17	-0.00785889	1.29447e-17
24.835	0.101936	0.0729651	0.0215197	0.0158366	0.00276208	0.00290933	-0.00615004	3.91239e-17	-0.00782453	1.30505e-17
25.035	0.10322	0.0735382	0.0213697	0.0159637	0.00220485	0.00293284	-0.0064149	3.9441e-17	-0.00745094	1.31563e-17
25.235	0.103562	0.074111	0.0210472	0.0160908	0.00210029	0.00295636	-0.00682569	3.9758e-17	-0.00694709	1.32622e-17
25.435	0.104135	0.0746835	0.0210014	0.0162179	0.00211921	0.00297987	-0.00689631	4.0075e-17	-0.00658596	1.3368e-17
25.635	0.105168	0.0752557	0.0206479	0.0163449	0.00212127	0.00300338	-0.00723555	4.0392e-17	-0.00661222	1.34738e-17
25.835	0.106505	0.0758276	0.0206529	0.0164719	0.00248123	0.00302689	-0.00710941	4.0709e-17	-0.00641633	1.35796e-17
26.035	0.107357	0.0763991	0.0204791	0.0165989	0.00189777	0.0030504	-0.00721919	4.10259e-17	-0.0059645	1.36854e-17
26.235	0.108208	0.0769704	0.0201935	0.0167258	0.00125071	0.0030739	-0.00662796	4.13429e-17	-0.00596026	1.37913e-17
26.435	0.109082	0.0775413	0.0200818	0.0168527	0.00072305	0.00309741	-0.00657699	4.16598e-17	-0.00605779	1.38971e-17
26.635	0.109993	0.0781119	0.0205016	0.0169796	4.29986e-05	0.00312091	-0.00660747	4.19767e-17	-0.00576114	1.40029e-17
26.835	0.110898	0.0786822	0.0206915	0.0171065	-9.47839e-05	0.0031444	-0.00650733	4.22936e-17	-0.00473504	1.41086e-17
27.035	0.111691	0.0792522	0.0208772	0.0172333	-0.000319481	0.0031679	-0.00579307	4.26105e-17	-0.0050402	1.42144e-17
27.235	0.112628	0.0798218	0.0218567	0.0173601	-0.000584707	0.00319139	-0.00542869	4.29274e-17	-0.00534354	1.43202e-17
27.435	0.113805	0.0803912	0.0218452	0.0174869	0.000237086	0.00321488	-0.00550228	4.32442e-17	-0.00523747	1.4426e-17
27.635	0.114269	0.0809602	0.021986	0.0176137	0.000878192	0.00323837	-0.00535318	4.35611e-17	-0.0050635	1.45318e-17
27.835	0.114774	0.0815289	0.0225588	0.0177404	0.000931875	0.00326186	-0.00537735	4.38779e-17	-0.00484109	1.46375e-17
28.035	0.115689	0.0820973	0.0228959	0.0178671	0.000968511	0.00328535	-0.00542997	4.41947e-17	-0.00469892	1.47433e-17
28.235	0.116354	0.0826654	0.0231591	0.0179938	0.000653942	0.00330883	-0.00539522	4.45115e-17	-0.00497568	1.48491e-17
28.435	0.117161	0.0832332	0.0235622	0.0181205	0.000112478	0.00333231	-0.00465225	4.48282e-17	-0.00524726	1.49548e-17
28.635	0.117884	0.0838007	0.0234914	0.0182471	1.95564e-05	0.00335579	-0.00496342	4.5145e-17	-0.00582179	1.50606e-17
28.835	0.118339	0.0843678	0.0237512	0.0183737	-2.26864e-05	0.00337926	-0.00483928	4.54617e-17	-0.00673236	1.51663e-17
29.035	0.119157	0.0849346	0.0234778	0.0185003	0.000249542	0.00340274	-0.00472352	4.57784e-17	-0.00714233	1.52721e-17
29.235	0.11901	0.0855012	0.0232797	0.0186268	0.00133127	0.00342621	-0.00476792	4.60951e-17	-0.00808416	1.53778e-17
29.435	0.119606	0.0860674	0.0232205	0.0187534	0.00148551	0.00344968	-0.00467557	4.64118e-17	-0.0089976	1.54836e-17
29.635	0.120204	0.0866333	0.0233655	0.0188798	0.00191452	0.00347315	-0.00466044	4.67285e-17	-0.00935419	1.55893e-17
29.835	0.120819	0.0871989	0.023374	0.0190063	0.00269976	0.00349661	-0.00437888	4.70451e-17	-0.010298	1.5695e-17
30.035	0.120932	0.0877641	0.0234393	0.0191328	0.00257141	0.00352007	-0.0039638	4.73617e-17	-0.0104269	1.58008e-17
30.235	0.121417	0.0883291	0.0230295	0.0192592	0.00236007	0.00354353	-0.00353273	4.76784e-17	-0.0109328	1.59065e-17
30.435	0.121205	0.0888938	0.0231002	0.0193856	0.00224919	0.00356699	-0.00381283	4.7995e-17	-0.0112512	1.60122e-17
30.635	0.121782	0.0894581	0.0231876	0.0195119	0.00251939	0.00359045	-0.00343844	4.83115e-17	-0.0107468	1.61179e-17
30.835	0.122582	0.0900221	0.0231872	0.0196383	0.00215963	0.0036139	-0.00336419	4.86281e-17	-0.0108249	1.62236e-17
31.035	0.123548	0.0905858	0.023728	0.0197646	0.00222397	0.00363736	-0.00355494	4.89447e-17	-0.010807	1.63293e-17
31.235	0.124043	0.0911492	0.0240308	0.0198909	0.00299775	0.00366081	-0.0037667	4.92612e-17	-0.00999865	1.6435e-17
31.435	0.12483	0.0917123	0.0239075	0.0200172	0.00357673	0.00368425	-0.00421832	4.95777e-17	-0.00901367	1.65407e-17
31.635	0.12514	0.0922751	0.0245035	0.0201434	0.00333291	0.0037077	-0.00399545	4.98942e-17	-0.00780834	1.66464e-17
31.835	0.125629	0.0928376	0.0253839	0.0202696	0.00270886	0.00373114	-0.00454484	5.02107e-17	-0.00709894	1.67521e-17
32.035	0.126531	0.0933998	0.0254662	0.0203958	0.00202007	0.00375458	-0.00479422	5.05272e-17	-0.00696715	1.68578e-17
32.235	0.127132	0.0939616	0.0259781	0.0205219	0.000821726	0.00377802	-0.00520322	5.08436e-17	-0.00675332	1.69634e-17
32.435	0.127857	0.0945231	0.0259918	0.0206481	0.000556016	0.00380146	-0.00548935	5.116e-17	-0.00637006	1.70691e-17
32.635	0.128294	0.0950844	0.025978	0.0207742	0.000434121	0.0038249	-0.00599918	5.14765e-17	-0.00656471	1.71748e-17
32.835	0.128624	0.0956453	0.0264186	0.0209003	0.000793581	0.00384833	-0.00584382	5.17929e-17	-0.00674832	1.72804e-17
33.035	0.128975	0.0962059	0.0264473	0.0210263	0.000970709	0.00387176	-0.00609454	5.21092e-17	-0.00761243	1.73861e-17
33.235	0.129481	0.0967662	0.0272067	0.0211523	0.00175682	0.00389519	-0.0060842	5.24256e-17	-0.00782452	1.74918e-17
33.435	0.130664	0.0973262	0.0280529	0.0212783	0.0012921	0.00391861	-0.00607725	5.2742e-17	-0.00795143	1.75974e-17
33.635	0.131577	0.0978859	0.0289436	0.0214043	0.00134642	0.00394204	-0.00569456	5.30583e-17	-0.00871346	1.77031e-17
33.835	0.132095	0.0984453	0.0287457	0.0215303	0.0016781	0.00396546	-0.00550339	5.33746e-17	-0.00919618	1.78087e-17
34.035	0.132334	0.0990043	0.0287793	0.0216562	0.00100878	0.00398888	-0.00522592	5.36909e-17	-0.00887478	1.79143e-17
34.235	0.133317	0.0995631	0.0281725	0.0217821	0.00138268	0.0040123	-0.00494299	5.40072e-17	-0.00912614	1.802e-17
34.435	0.133976	0.100122	0.0284501	0.0219079	0.00179848	0.00403571	-0.00535818	5.43235e-17	-0.00926007	1.81256e-17
34.635	0.135288	0.10068	0.028248	0.0220338	0.00190121	0.00405912	-0.00560697	5.46397e-17	-0.00917266	1.82312e-17
34.835	0.136166	0.101238	0.0281025	0.0221596	0.00183351	0.00408253	-0.00574739	5.49559e-17	-0.0095109	1.83368e-17
35.035	0.137232	0.101795	0.0283295	0.0222854	0.00265627	0.00410594	-0.00639344	5.52722e-17	-0.00913997	1.84425e-17
35.235	0.13793	0.102352	0.0282551	0.0224112	0.0031205	0.00412935	-0.006229	5.55884e-17	-0.00918922	1.85481e-17
35.435	0.138644	0.102909	0.028642	0.0225369	0.00318255	0.00415275	-0.00631131	5.59045e-17	-0.008686	1.86537e-17
35.635	0.139376	0.103466	0.0286606	0.0226626	0.00315793	0.00417616	-0.00595146	5.62207e-17	-0.00859368	1.87593e-17
35.835	0.140024	0.104022	0.0286551	0.0227883	0.00275858	0.00419956	-0.00633632	5.65369e-17	-0.00820315	1.88649e-17
36.035	0.140923	0.104578	0.0285108	0.022914	0.00245933	0.00422295	-0.00629588	5.6853e-17	-0.00810602	1.89705e-17
36.235	0.141787	0.105134	0.0286801	0.0230396	0.00189556	0.00424635	-0.00647963	5.71691e-17	-0.00752743	1.90761e-17
36.435	0.142518	0.105689	0.0287561	0.0231652	0.00239569	0.00426974	-0.00600551	5.74852e-17	-0.00668994	1.91816e-17
36.635	0.14264	0.106244	0.0286782	0.0232908	0.00196083	0.00429314	-0.00584829	5.78013e-17	-0.00613789	1.92872e-17
36.835	0.143058	0.106799	0.0288711	0.0234163	0.00217653	0.00431652	-0.00550977	5.81174e-17	-0.00613995	1.93928e-17
37.035	0.143294	0.107353	0.0287102	0.0235419	0.00198623	0.00433991	-0.00516796	5.84334e-17	-0.00667503	1.94984e-17
37.235	0.144035	0.107908	0.0290931	0.0236674	0.00269394	0.0043633	-0.00467063	5.87495e-17	-0.00662137	1.96039e-17
37.435	0.144913	0.108461	0.028955	0.0237928	0.00185785	0.00438668	-0.004666	5.90655e-17	-0.00663895	1.97095e-17
37.635	0.145067	0.109015	0.0293576	0.0239183	0.00156967	0.00441006	-0.00427235	5.93815e-17	-0.00720763	1.98151e-17
37.835	0.14566	0.109568	0.0288762	0.0240437	0.00222845	0.00443344	-0.00396712	5.96975e-17	-0.00667535	1.99206e-17
38.035	0.14643	0.110121	0.0290345	0.0241691	0.00188131	0.00445681	-0.00315272	6.00134e-17	-0.0067053	2.00262e-17
38.235	0.14787	0.110674	0.0286441	0.0242945	0.0024247	0.00448019	-0.00295107	6.03294e-17	-0.00707016	2.01317e-17
38.435	0.148851	0.111226	0.0291667	0.0244198	0.00225029	0.00450356	-0.00321289	6.06453e-17	-0.00743584	2.02373e-17
38.635	0.149726	0.111778	0.0301975	0.0245452	0.00186476	0.00452693	-0.00289363	6.09612e-17	-0.00766876	2.03428e-17
38.835	0.150154	0.11233	0.0308057	0.0246705	0.00196694	0.0045503	-0.00240185	6.12771e-17	-0.00754	2.04483e-17
39.035	0.150971	0.112881	0.0312711	0.0247957	0.00239769	0.00457366	-0.00269733	6.1593e-17	-0.00753833	2.05539e-17
39.235	0.151465	0.113432	0.0313646	0.024921	0.00267012	0.00459703	-0.00244954	6.19089e-17	-0.00765638	2.06594e-17
39.435	0.151522	0.113983	0.032024	0.0250462	0.00306926	0.00462039	-0.00245814	6.22247e-17	-0.00727766	2.07649e-17
39.635	0.152386	0.114533	0.0320077	0.0251714	0.00291464	0.00464375	-0.00285167	6.25406e-17	-0.00740775	2.08704e-17
39.835	0.152802	0.115084	0.0326325	0.0252966	0.00319014	0.0046671	-0.00317292	6.28564e-17	-0.00691563	2.09759e-17
40.035	0.153241	0.115634	0.0332431	0.0254217	0.00314251	0.00469046	-0.00356782	6.31722e-17	-0.0072023	2.10815e-17
40.235	0.153565	0.116183	0.0333558	0.0255468	0.00307304	0.00471381	-0.00357212	6.3488e-17	-0.00677839	2.1187e-17
40.435	0.154009	0.116732	0.0337316	0.0256719	0.00367418	0.00473716	-0.00410998	6.38038e-17	-0.00637189	2.12925e-17
40.635	0.153927	0.117281	0.0335214	0.025797	0.00310496	0.00476051	-0.00455671	6.41195e-17	-0.00650827	2.1398e-17
40.835	0.154418	0.11783	0.0333143	0.025922	0.00351112	0.00478385	-0.00489402	6.44352e-17	-0.00665345	2.15034e-17
41.035	0.154758	0.118378	0.033052	0.026047	0.00363319	0.0048072	-0.00493853	6.4751e-17	-0.00683348	2.16089e-17
41.235	0.155778	0.118926	0.0332426	0.026172	0.00406043	0.00483054	-0.00560226	6.50667e-17	-0.00703656	2.17144e-17
41.435	0.156002	0.119474	0.0332896	0.026297	0.00363097	0.00485388	-0.00609675	6.53824e-17	-0.00706275	2.18199e-17
41.635	0.156682	0.120022	0.0338933	0.0264219	0.00394071	0.00487722	-0.00610439	6.5698e-17	-0.00795366	2.19254e-17
41.835	0.158187	0.120569	0.0338499	0.0265468	0.00391859	0.00490055	-0.00559598	6.60137e-17	-0.00838522	2.20308e-17
42.035	0.159078	0.121116	0.0342707	0.0266717	0.00289506	0.00492388	-0.00547581	6.63293e-17	-0.00869754	2.21363e-17
42.235	0.160004	0.121662	0.0343495	0.0267965	0.00314986	0.00494722	-0.00600917	6.66449e-17	-0.0087651	2.22418e-17
42.435	0.160944	0.122208	0.0350296	0.0269214	0.00287852	0.00497054	-0.00582757	6.69605e-17	-0.00881826	2.23472e-17
42.635	0.162373	0.122754	0.0354265	0.0270462	0.00263806	0.00499387	-0.00551548	6.72761e-17	-0.0084439	2.24527e-17
42.835	0.163421	0.1233	0.035134	0.0271709	0.00362369	0.00501719	-0.0057413	6.75917e-17	-0.00821747	2.25581e-17
43.035	0.164351	0.123845	0.0340464	0.0272957	0.00392401	0.00504052	-0.00549509	6.79073e-17	-0.00867196	2.26636e-17
43.235	0.165487	0.12439	0.0334422	0.0274204	0.0039762	0.00506384	-0.00525865	6.82228e-17	-0.00874626	2.2769e-17
43.435	0.166529	0.124935	0.0331618	0.0275451	0.00405067	0.00508715	-0.00494006	6.85383e-17	-0.00838781	2.28744e-17
43.635	0.167536	0.12548	0.0332235	0.0276698	0.00455017	0.00511047	-0.00473245	6.88538e-17	-0.00808086	2.29799e-17
43.835	0.168684	0.126024	0.0337306	0.0277944	0.00437926	0.00513378	-0.00429293	6.91693e-17	-0.0078375	2.30853e-17
44.035	0.169081	0.126568	0.0339851	0.0279191	0.00380353	0.00515709	-0.0042826	6.94848e-17	-0.00832303	2.31907e-17
44.235	0.169743	0.127111	0.0333159	0.0280436	0.00362935	0.0051804	-0.0043881	6.98002e-17	-0.0078475	2.32961e-17
44.435	0.170237	0.127654	0.0336023	0.0281682	0.0034455	0.00520371	-0.0044985	7.01157e-17	-0.00765744	2.34015e-17
44.635	0.170056	0.128197	0.0336397	0.0282928	0.0031154	0.00522702	-0.00369511	7.04311e-17	-0.0075924	2.35069e-17
44.835	0.170197	0.12874	0.0341991	0.0284173	0.00337047	0.00525032	-0.00356573	7.07465e-17	-0.00723183	2.36123e-17
45.035	0.170291	0.129282	0.0347703	0.0285418	0.00349877	0.00527362	-0.0030197	7.10619e-17	-0.00747202	2.37177e-17
45.235	0.170408	0.129824	0.0354868	0.0286662	0.00360991	0.00529692	-0.00299005	7.13773e-17	-0.0080054	2.38231e-17
45.435	0.170081	0.130366	0.0356171	0.0287907	0.0031565	0.00532021	-0.0030999	7.16926e-17	-0.00829078	2.39285e-17
45.635	0.170454	0.130907	0.0359617	0.0289151	0.0030768	0.00534351	-0.00315611	7.2008e-17	-0.00911369	2.40339e-17
45.835	0.170707	0.131449	0.0359377	0.0290395	0.00234305	0.0053668	-0.00291218	7.23233e-17	-0.00925742	2.41393e-17
46.035	0.170747	0.131989	0.0360781	0.0291638	0.00264706	0.00539009	-0.00311633	7.26386e-17	-0.00929243	2.42447e-17
46.235	0.171171	0.13253	0.0365919	0.0292882	0.00254345	0.00541338	-0.0033834	7.29539e-17	-0.00909495	2.43501e-17
46.435	0.172206	0.13307	0.0363666	0.0294125	0.00254619	0.00543666	-0.00341708	7.32692e-17	-0.00932222	2.44554e-17
46.635	0.173521	0.13361	0.0364779	0.0295368	0.00283482	0.00545995	-0.00391437	7.35844e-17	-0.00953829	2.45608e-17
46.835	0.173726	0.13415	0.0363187	0.029661	0.00331178	0.00548323	-0.00403292	7.38997e-17	-0.00967458	2.46662e-17
47.035	0.174167	0.134689	0.0356823	0.0297853	0.00321305	0.00550651	-0.00416016	7.42149e-17	-0.00968795	2.47715e-17
47.235	0.175063	0.135228	0.0357796	0.0299095	0.0033681	0.00552978	-0.00468603	7.45301e-17	-0.00919746	2.48769e-17
47.435	0.175281	0.135767	0.0360334	0.0300337	0.00364371	0.00555306	-0.00485484	7.48453e-17	-0.00880274	2.49822e-17
47.635	0.176005	0.136305	0.036071	0.0301578	0.00380946	0.00557633	-0.00516217	7.51605e-17	-0.00837634	2.50876e-17
47.835	0.177625	0.136844	0.0363025	0.030282	0.00306471	0.0055996	-0.00571255	7.54756e-17	-0.0083089	2.51929e-17
48.035	0.178259	0.137381	0.0361294	0.0304061	0.00348249	0.00562287	-0.00603461	7.57907e-17	-0.00845229	2.52982e-17
48.235	0.17902	0.137919	0.0358838	0.0305301	0.00394384	0.00564613	-0.00600805	7.61059e-17	-0.00812799	2.54036e-17
48.435	0.179474	0.138456	0.0364919	0.0306542	0.00415149	0.0056694	-0.00565912	7.6421e-17	-0.00818644	2.55089e-17
48.635	0.179991	0.138993	0.0371436	0.0307782	0.00442327	0.00569266	-0.00584555	7.67361e-17	-0.00801088	2.56142e-17
48.835	0.181058	0.13953	0.037432	0.0309022	0.00467802	0.00571592	-0.00606847	7.70511e-17	-0.00827026	2.57195e-17
49.035	0.18226	0.140066	0.037794	0.0310262	0.00456005	0.00573918	-0.00520018	7.73662e-17	-0.00831258	2.58248e-17
49.235	0.182976	0.140602	0.0382093	0.0311502	0.00447234	0.00576243	-0.00516572	7.76813e-17	-0.00865519	2.59302e-17
49.435	0.183372	0.141138	0.0381911	0.0312741	0.00455368	0.00578569	-0.0050652	7.79963e-17	-0.00880772	2.60355e-17
49.635	0.184033	0.141674	0.0386575	0.031398	0.00473135	0.00580894	-0.00465924	7.83113e-17	-0.0086061	2.61408e-17
49.835	0.184471	0.142209	0.0387685	0.0315219	0.00455028	0.00583219	-0.00450907	7.86263e-17	-0.00830708	2.62461e-17
50.035	0.184944	0.142744	0.0398082	0.0316457	0.00459551	0.00585543	-0.0042519	7.89413e-17	-0.0082807	2.63513e-17
50.235	0.18518	0.143278	0.0403874	0.0317695	0.00374899	0.00587868	-0.00481024	7.92562e-17	-0.00796014	2.64566e-17
50.435	0.185717	0.143813	0.0400429	0.0318933	0.00369718	0.00590192	-0.00499101	7.95712e-17	-0.00820205	2.65619e-17
50.635	0.186141	0.144347	0.0410517	0.0320171	0.00405626	0.00592516	-0.00501934	7.98861e-17	-0.00834267	2.66672e-17
50.835	0.186445	0.14488	0.0407649	0.0321408	0.00374308	0.0059484	-0.00530824	8.0201e-17	-0.00833616	2.67725e-17
51.035	0.186849	0.145414	0.0409334	0.0322646	0.00357901	0.00597163	-0.00634428	8.05159e-17	-0.00838537	2.68777e-17
51.235	0.187206	0.145947	0.0404305	0.0323882	0.00347188	0.00599487	-0.00657385	8.08308e-17	-0.00852118	2.6983e-17
51.435	0.188014	0.14648	0.0397349	0.0325119	0.00333984	0.0060181	-0.00693099	8.11456e-17	-0.0081289	2.70883e-17
51.635	0.189103	0.147012	0.0392457	0.0326356	0.00292517	0.00604133	-0.00727306	8.14605e-17	-0.00768465	2.71935e-17
51.835	0.189737	0.147545	0.0387727	0.0327592	0.00286777	0.00606455	-0.00825294	8.17753e-17	-0.00782491	2.72988e-17
52.035	0.190199	0.148077	0.0382504	0.0328828	0.00316482	0.00608778	-0.00844065	8.20901e-17	-0.007536	2.7404e-17
52.235	0.190934	0.148608	0.0380382	0.0330063	0.00329444	0.006111	-0.00859795	8.24049e-17	-0.0076749	2.75093e-17
52.435	0.191439	0.14914	0.037548	0.0331299	0.00283385	0.00613422	-0.00858221	8.27197e-17	-0.00807073	2.76145e-17
52.635	0.192297	0.149671	0.0379383	0.0332534	0.00244609	0.00615744	-0.00845477	8.30344e-17	-0.00838742	2.77198e-17
52.835	0.19332	0.150202	0.0379097	0.0333769	0.00219993	0.00618066	-0.0076684	8.33492e-17	-0.00886158	2.7825e-17
53.035	0.194119	0.150732	0.0380411	0.0335003	0.00234129	0.00620387	-0.00682962	8.36639e-17	-0.00842283	2.79302e-17
53.235	0.194835	0.151262	0.0383401	0.0336238	0.00267309	0.00622709	-0.00647729	8.39786e-17	-0.00829987	2.80354e-17
53.435	0.195179	0.151792	0.038746	0.0337472	0.00323341	0.0062503	-0.00590534	8.42933e-17	-0.00785781	2.81407e-17
53.635	0.195471	0.152322	0.0395634	0.0338706	0.00298531	0.0062735	-0.00547774	8.4608e-17	-0.00718158	2.82459e-17
53.835	0.195554	0.152851	0.0401713	0.0339939	0.00289602	0.00629671	-0.00508391	8.49227e-17	-0.00738206	2.83511e-17
54.035	0.196262	0.15338	0.0406188	0.0341173	0.0027366	0.00631991	-0.00462423	8.52373e-17	-0.00729136	2.84563e-17
54.235	0.196704	0.153909	0.0404381	0.0342406	0.00259382	0.00634311	-0.00413005	8.55519e-17	-0.00756377	2.85615e-17
54.435	0.197421	0.154437	0.0404426	0.0343639	0.00324919	0.00636631	-0.00347937	8.58665e-17	-0.00814991	2.86667e-17
54.635	0.198172	0.154965	0.04105	0.0344871	0.00390137	0.00638951	-0.00301042	8.61811e-17	-0.00791973	2.87719e-17
54.835	0.199013	0.155493	0.0408023	0.0346104	0.0034249	0.00641271	-0.00254032	8.64957e-17	-0.00817077	2.88771e-17
55.035	0.199563	0.156021	0.0407418	0.0347336	0.00346977	0.0064359	-0.00278459	8.68103e-17	-0.00825167	2.89823e-17
55.235	0.200197	0.156548	0.0404427	0.0348567	0.0034504	0.00645909	-0.00241188	8.71248e-17	-0.00832968	2.90874e-17
55.435	0.201168	0.157075	0.0407174	0.0349799	0.00325221	0.00648228	-0.0024548	8.74394e-17	-0.00799904	2.91926e-17
55.635	0.201423	0.157602	0.0409105	0.035103	0.00336218	0.00650546	-0.00333243	8.77539e-17	-0.00841782	2.92978e-17
55.835	0.201935	0.158128	0.0411299	0.0352261	0.00384483	0.00652865	-0.00383409	8.80684e-17	-0.00901661	2.94029e-17
56.035	0.203192	0.158654	0.0418363	0.0353492	0.00406554	0.00655183	-0.00364728	8.83829e-17	-0.00879027	2.95081e-17
56.235	0.203516	0.15918	0.0420998	0.0354723	0.0041287	0.00657501	-0.00388666	8.86973e-17	-0.00978921	2.96133e-17
56.435	0.203257	0.159706	0.0423736	0.0355953	0.00446196	0.00659819	-0.00403716	8.90118e-17	-0.0101472	2.97184e-17
56.635	0.203665	0.160231	0.0427052	0.0357183	0.00468895	0.00662136	-0.0042397	8.93262e-17	-0.0102608	2.98236e-17
56.835	0.204551	0.160756	0.042689	0.0358413	0.00473975	0.00664454	-0.00452833	8.96406e-17	-0.0103346	2.99287e-17
57.035	0.205175	0.161281	0.0427014	0.0359642	0.00516274	0.00666771	-0.00486699	8.9955e-17	-0.0103652	3.00339e-17
57.235	0.205882	0.161805	0.0431128	0.0360872	0.00524923	0.00669088	-0.00502363	9.02694e-17	-0.0106867	3.0139e-17
57.435	0.205637	0.162329	0.0435701	0.0362101	0.00502432	0.00671404	-0.00522814	9.05838e-17	-0.0105709	3.02441e-17
57.635	0.206352	0.162853	0.0437235	0.0363329	0.00431113	0.00673721	-0.00542275	9.08981e-17	-0.0104888	3.03493e-17
57.835	0.206745	0.163376	0.0435111	0.0364558	0.00392075	0.00676037	-0.00568332	9.12124e-17	-0.0103667	3.04544e-17
58.035	0.207515	0.163899	0.0429006	0.0365786	0.00341708	0.00678353	-0.00592346	9.15268e-17	-0.009877	3.05595e-17
58.235	0.207961	0.164422	0.0426367	0.0367014	0.00358591	0.00680669	-0.0057566	9.18411e-17	-0.0096519	3.06646e-17
58.435	0.208386	0.164945	0.0425866	0.0368242	0.00376759	0.00682985	-0.00553553	9.21553e-17	-0.00922215	3.07697e-17
58.635	0.209536	0.165467	0.0426583	0.0369469	0.00351938	0.006853	-0.00571426	9.24696e-17	-0.00847902	3.08748e-17
58.835	0.210388	0.165989	0.0426465	0.0370696	0.00345929	0.00687615	-0.00552238	9.27839e-17	-0.00848339	3.09799e-17
59.035	0.211148	0.166511	0.0423546	0.0371923	0.00297778	0.0068993	-0.00560326	9.30981e-17	-0.00828965	3.1085e-17
59.235	0.211511	0.167033	0.0424719	0.037315	0.00289791	0.00692245	-0.00527822	9.34123e-17	-0.00877723	3.11901e-17
59.435	0.212549	0.167554	0.0426326	0.0374377	0.00296559	0.0069456	-0.00525817	9.37265e-17	-0.00927148	3.12952e-17
59.635	0.213251	0.168075	0.0427504	0.0375603	0.00347304	0.00696874	-0.00543926	9.40407e-17	-0.00949053	3.14003e-17
59.835	0.213842	0.168595	0.0435328	0.0376829	0.00443388	0.00699188	-0.00520664	9.43549e-17	-0.00930882	3.15054e-17
60.035	0.214429	0.169116	0.0440376	0.0378054	0.00474977	0.00701502	-0.00548939	9.4669e-17	-0.00896131	3.16105e-17
60.235	0.21459	0.169636	0.0440539	0.037928	0.00489054	0.00703816	-0.00547059	9.49831e-17	-0.00943678	3.17155e-17
60.435	0.215206	0.170156	0.0440191	0.0380505	0.00546642	0.00706129	-0.00543435	9.52973e-17	-0.00984812	3.18206e-17
60.635	0.215949	0.170675	0.0439594	0.038173	0.00516423	0.00708443	-0.00489454	9.56114e-17	-0.00948609	3.19257e-17
60.835	0.21674	0.171194	0.0443285	0.0382955	0.00466766	0.00710756	-0.00492906	9.59254e-17	-0.00990661	3.20307e-17
61.035	0.217187	0.171713	0.0451061	0.0384179	0.00455861	0.00713069	-0.00514358	9.62395e-17	-0.0102227	3.21358e-17
61.235	0.217523	0.172232	0.0452314	0.0385403	0.00447384	0.00715381	-0.00520694	9.65536e-17	-0.00996502	3.22408e-17
61.435	0.217361	0.17275	0.0453419	0.0386627	0.00369177	0.00717694	-0.00548932	9.68676e-17	-0.00978433	3.23459e-17
61.635	0.218118	0.173268	0.045179	0.0387851	0.00335357	0.00720006	-0.0058607	9.71816e-17	-0.00953227	3.24509e-17
61.835	0.218637	0.173786	0.0449579	0.0389074	0.00335421	0.00722318	-0.00552711	9.74956e-17	-0.00904031	3.2556e-17
62.035	0.219549	0.174303	0.0449248	0.0390297	0.00337631	0.0072463	-0.00555089	9.78096e-17	-0.00899657	3.2661e-17
62.235	0.220257	0.174821	0.0449143	0.039152	0.00339099	0.00726941	-0.00557398	9.81236e-17	-0.00884725	3.2766e-17
62.435	0.221431	0.175337	0.0449449	0.0392743	0.00304224	0.00729252	-0.0057199	9.84375e-17	-0.00908301	3.28711e-17
62.635	0.222405	0.175854	0.0448974	0.0393965	0.00307128	0.00731564	-0.0059648	9.87515e-17	-0.009191	3.29761e-17
62.835	0.222959	0.17637	0.0448576	0.0395187	0.00303007	0.00733874	-0.00577486	9.90654e-17	-0.00902869	3.30811e-17
63.035	0.223599	0.176886	0.0443298	0.0396409	0.00267757	0.00736185	-0.00567562	9.93793e-17	-0.00944836	3.31861e-17
63.235	0.223811	0.177402	0.0446268	0.0397631	0.00344592	0.00738496	-0.00504967	9.96932e-17	-0.00955732	3.32911e-17
63.435	0.224504	0.177918	0.0448585	0.0398852	0.00295212	0.00740806	-0.00501919	1.00007e-16	-0.00922876	3.33961e-17
63.635	0.224765	0.178433	0.0458743	0.0400073	0.00303672	0.00743116	-0.00467786	1.00321e-16	-0.00958153	3.35011e-17
63.835	0.225084	0.178948	0.0467025	0.0401294	0.00366817	0.00745426	-0.00470653	1.00635e-16	-0.00934369	3.36061e-17
64.035	0.226165	0.179462	0.0472673	0.0402515	0.00322278	0.00747735	-0.00475908	1.00949e-16	-0.00996279	3.37111e-17
64.235	0.227316	0.179977	0.0475031	0.0403735	0.00310103	0.00750045	-0.0044914	1.01262e-16	-0.010317	3.38161e-17
64.435	0.22828	0.180491	0.0475796	0.0404955	0.00288542	0.00752354	-0.00455319	1.01576e-16	-0.010387	3.39211e-17
64.635	0.229221	0.181004	0.0484176	0.0406175	0.00287766	0.00754663	-0.00444926	1.0189e-16	-0.00985635	3.4026e-17
64.835	0.229892	0.181518	0.048868	0.0407395	0.00273557	0.00756972	-0.00459725	1.02204e-16	-0.0105145	3.4131e-17
65.035	0.23044	0.182031	0.0496529	0.0408614	0.00331177	0.0075928	-0.00527029	1.02517e-16	-0.0103698	3.4236e-17
65.235	0.230759	0.182544	0.0495979	0.0409833	0.00331855	0.00761589	-0.00567243	1.02831e-16	-0.0093942	3.4341e-17
65.435	0.23085	0.183057	0.0495538	0.0411052	0.00321071	0.00763897	-0.005996	1.03145e-16	-0.00988949	3.44459e-17
65.635	0.231664	0.183569	0.0490347	0.0412271	0.00400208	0.00766205	-0.00624079	1.03459e-16	-0.00917249	3.45509e-17
65.835	0.232344	0.184081	0.0487065	0.0413489	0.00428525	0.00768513	-0.00614502	1.03772e-16	-0.0088792	3.46558e-17
66.035	0.232601	0.184593	0.0480344	0.0414707	0.00417222	0.0077082	-0.0065281	1.04086e-16	-0.00921479	3.47608e-17
66.235	0.233158	0.185104	0.0471624	0.0415925	0.00409605	0.00773127	-0.00686574	1.044e-16	-0.00896841	3.48657e-17
66.435	0.233622	0.185616	0.0470486	0.0417143	0.00452713	0.00775434	-0.0063752	1.04713e-16	-0.00884029	3.49707e-17
66.635	0.233446	0.186127	0.0472024	0.041836	0.00495445	0.00777741	-0.00664182	1.05027e-16	-0.00864559	3.50756e-17
66.835	0.233331	0.186637	0.0471115	0.0419577	0.00495195	0.00780048	-0.00652359	1.0534e-16	-0.00873063	3.51805e-17
67.035	0.233048	0.187148	0.0472611	0.0420794	0.00502273	0.00782354	-0.00645438	1.05654e-16	-0.00935091	3.52854e-17
67.235	0.23304	0.187658	0.0478626	0.042201	0.00503136	0.00784661	-0.00613785	1.05967e-16	-0.00911245	3.53904e-17
67.435	0.232996	0.188168	0.0483164	0.0423227	0.00402672	0.00786967	-0.00614215	1.06281e-16	-0.00960482	3.54953e-17
67.635	0.233021	0.188677	0.049122	0.0424443	0.00402622	0.00789272	-0.00538595	1.06595e-16	-0.0104334	3.56002e-17
67.835	0.233587	0.189186	0.0490573	0.0425659	0.00437507	0.00791578	-0.00537423	1.06908e-16	-0.0110977	3.57051e-17
68.035	0.234526	0.189695	0.0493641	0.0426874	0.00423308	0.00793883	-0.00498935	1.07222e-16	-0.0121093	3.581e-17
68.235	0.235373	0.190204	0.0496327	0.0428089	0.00437445	0.00796188	-0.00464716	1.07535e-16	-0.0125187	3.59149e-17
68.435	0.23637	0.190712	0.0499219	0.0429305	0.0044174	0.00798493	-0.00408913	1.07848e-16	-0.0126529	3.60198e-17
68.635	0.237362	0.19122	0.0503852	0.0430519	0.00458346	0.00800798	-0.00402618	1.08162e-16	-0.0123199	3.61247e-17
68.835	0.237848	0.191728	0.0499949	0.0431734	0.00472844	0.00803103	-0.00367846	1.08475e-16	-0.0120256	3.62296e-17
69.035	0.238623	0.192236	0.0503271	0.0432948	0.00477455	0.00805407	-0.00387705	1.08789e-16	-0.0116937	3.63345e-17
69.235	0.239125	0.192743	0.0503019	0.0434162	0.00490088	0.00807711	-0.00383959	1.09102e-16	-0.0106904	3.64394e-17
69.435	0.239446	0.19325	0.0498524	0.0435376	0.00495849	0.00810015	-0.00366876	1.09416e-16	-0.010725	3.65442e-17
69.635	0.240301	0.193757	0.0492124	0.043659	0.00570924	0.00812318	-0.00389004	1.09729e-16	-0.00977326	3.66491e-17
69.835	0.240836	0.194263	0.0493767	0.0437803	0.00546332	0.00814622	-0.00364398	1.10042e-16	-0.00956528	3.6754e-17
70.035	0.24125	0.194769	0.048889	0.0439016	0.00534065	0.00816925	-0.00384975	1.10356e-16	-0.00964996	3.68588e-17
70.235	0.241654	0.195275	0.0488634	0.0440229	0.00556976	0.00819228	-0.00397683	1.10669e-16	-0.00931107	3.69637e-17
70.435	0.241832	0.195781	0.0492555	0.0441441	0.00562924	0.00821531	-0.0036731	1.10982e-16	-0.00948943	3.70685e-17
70.635	0.242615	0.196286	0.0496917	0.0442653	0.00546283	0.00823833	-0.00480428	1.11295e-16	-0.00972826	3.71734e-17
70.835	0.242504	0.196791	0.0494239	0.0443866	0.00527592	0.00826136	-0.00507651	1.11609e-16	-0.00935998	3.72782e-17
71.035	0.243524	0.197296	0.050414	0.0445077	0.00579104	0.00828438	-0.00585003	1.11922e-16	-0.00902088	3.73831e-17
71.235	0.244147	0.197801	0.0510312	0.0446289	0.00569206	0.0083074	-0.00580261	1.12235e-16	-0.00885958	3.74879e-17
71.435	0.244535	0.198305	0.0514836	0.04475	0.00556313	0.00833042	-0.00580202	1.12548e-16	-0.00960318	3.75927e-17
71.635	0.24466	0.198809	0.0520115	0.0448711	0.00512321	0.00835343	-0.00541409	1.12862e-16	-0.010282	3.76976e-17
71.835	0.24494	0.199312	0.0520739	0.0449922	0.00544974	0.00837644	-0.00548705	1.13175e-16	-0.0111302	3.78024e-17
72.035	0.246037	0.199816	0.0524844	0.0451132	0.00543691	0.00839946	-0.00545122	1.13488e-16	-0.0103342	3.79072e-17
72.235	0.246464	0.200319	0.0534501	0.0452343	0.00547652	0.00842246	-0.00535932	1.13801e-16	-0.0102152	3.8012e-17
72.435	0.247248	0.200822	0.0543775	0.0453553	0.00558543	0.00844547	-0.00523038	1.14114e-16	-0.0103581	3.81168e-17
72.635	0.247384	0.201324	0.0545577	0.0454763	0.00551448	0.00846848	-0.0053836	1.14427e-16	-0.010042	3.82216e-17
72.835	0.24772	0.201826	0.0544985	0.0455972	0.00595265	0.00849148	-0.00467916	1.1474e-16	-0.0103273	3.83264e-17
73.035	0.24799	0.202328	0.0548355	0.0457181	0.00592029	0.00851448	-0.00483179	1.15054e-16	-0.0106286	3.84312e-17
73.235	0.248462	0.20283	0.0552488	0.045839	0.00612605	0.00853748	-0.00495986	1.15367e-16	-0.0103155	3.8536e-17
73.435	0.24892	0.203332	0.0554343	0.0459599	0.00550681	0.00856047	-0.00478554	1.1568e-16	-0.0103719	3.86408e-17
73.635	0.249782	0.203833	0.0556911	0.0460808	0.00571508	0.00858347	-0.00525536	1.15993e-16	-0.0106695	3.87456e-17
73.835	0.250254	0.204334	0.0568103	0.0462016	0.00509327	0.00860646	-0.00516407	1.16306e-16	-0.0110166	3.88504e-17
74.035	0.250839	0.204834	0.0564582	0.0463224	0.00464045	0.00862945	-0.00498743	1.16619e-16	-0.0115161	3.89552e-17
74.235	0.251767	0.205335	0.0564652	0.0464432	0.00475447	0.00865244	-0.00466166	1.16932e-16	-0.0115289	3.90599e-17
74.435	0.253162	0.205835	0.0559816	0.0465639	0.00475074	0.00867542	-0.00453077	1.17245e-16	-0.0117629	3.91647e-17
74.635	0.254029	0.206334	0.0562571	0.0466846	0.0046857	0.0086984	-0.00503529	1.17558e-16	-0.0113829	3.92695e-17
74.835	0.25497	0.206834	0.0557009	0.0468053	0.0048543	0.00872138	-0.00506053	1.17871e-16	-0.0111641	3.93742e-17
75.035	0.25594	0.207333	0.0559589	0.046926	0.00524469	0.00874436	-0.00503716	1.18183e-16	-0.0113587	3.9479e-17
75.235	0.256226	0.207832	0.0560009	0.0470467	0.00460241	0.00876734	-0.00535116	1.18496e-16	-0.0117197	3.95837e-17
75.435	0.257098	0.208331	0.0550286	0.0471673	0.00465849	0.00879032	-0.00533829	1.18809e-16	-0.0118228	3.96885e-17
75.635	0.257846	0.208829	0.0544733	0.0472879	0.00418401	0.00881329	-0.00534942	1.19122e-16	-0.0117523	3.97932e-17
75.835	0.258529	0.209327	0.0541338	0.0474085	0.00472071	0.00883626	-0.00571201	1.19435e-16	-0.0112172	3.9898e-17
76.035	0.259414	0.209825	0.0543656	0.047529	0.00420649	0.00885923	-0.00565415	1.19748e-16	-0.0105712	4.00027e-17
76.235	0.259581	0.210323	0.0549337	0.0476496	0.00400199	0.00888219	-0.00552387	1.20061e-16	-0.0113047	4.01074e-17
76.435	0.259987	0.21082	0.0554494	0.0477701	0.00369666	0.00890516	-0.00593201	1.20373e-16	-0.0118776	4.02121e-17
76.635	0.259092	0.211317	0.055122	0.0478905	0.00372863	0.00892812	-0.00609762	1.20686e-16	-0.0113804	4.03169e-17
76.835	0.258932	0.211814	0.055513	0.048011	0.00364808	0.00895108	-0.00610322	1.20999e-16	-0.0111359	4.04216e-17
77.035	0.259118	0.21231	0.0556113	0.0481314	0.00396781	0.00897404	-0.00684385	1.21312e-16	-0.01082	4.05263e-17
77.235	0.259826	0.212806	0.0568163	0.0482518	0.00406818	0.00899699	-0.00688118	1.21624e-16	-0.0106838	4.0631e-17
77.435	0.259855	0.213302	0.0570678	0.0483722	0.00420447	0.00901994	-0.00709454	1.21937e-16	-0.0107069	4.07357e-17
77.635	0.260114	0.213798	0.0575794	0.0484925	0.00507894	0.0090429	-0.00694499	1.2225e-16	-0.0110565	4.08404e-17
77.835	0.260112	0.214293	0.0580509	0.0486129	0.00509443	0.00906585	-0.00632233	1.22563e-16	-0.0112063	4.09451e-17
78.035	0.260514	0.214788	0.0576249	0.0487332	0.00467479	0.00908879	-0.00595624	1.22875e-16	-0.0110988	4.10498e-17
78.235	0.261091	0.215283	0.0577607	0.0488534	0.00530934	0.00911174	-0.00622009	1.23188e-16	-0.0109727	4.11545e-17
78.435	0.261648	0.215778	0.0575794	0.0489737	0.00582044	0.00913468	-0.00697561	1.23501e-16	-0.010589	4.12591e-17
78.635	0.261712	0.216272	0.0581414	0.0490939	0.00570857	0.00915762	-0.00731872	1.23813e-16	-0.0101974	4.13638e-17
78.835	0.262292	0.216766	0.057709	0.0492141	0.00657826	0.00918056	-0.00775145	1.24126e-16	-0.0106331	4.14685e-17
79.035	0.262147	0.21726	0.0580464	0.0493343	0.0068841	0.0092035	-0.00863422	1.24438e-16	-0.0104773	4.15732e-17
79.235	0.262946	0.217753	0.0581459	0.0494544	0.00657628	0.00922643	-0.00898992	1.24751e-16	-0.0105466	4.16778e-17
79.435	0.264017	0.218247	0.0577923	0.0495746	0.00656528	0.00924936	-0.00867217	1.25064e-16	-0.0108229	4.17825e-17
79.635	0.265266	0.218739	0.057837	0.0496947	0.00615261	0.00927229	-0.00873035	1.25376e-16	-0.0110823	4.18871e-17
79.835	0.265811	0.219232	0.0584861	0.0498147	0.00583706	0.00929522	-0.00885827	1.25689e-16	-0.0112819	4.19918e-17
80.035	0.266598	0.219724	0.0586308	0.0499348	0.00553384	0.00931815	-0.00832569	1.26001e-16	-0.0109493	4.20964e-17
80.235	0.267144	0.220217	0.0590728	0.0500548	0.00559047	0.00934107	-0.00879547	1.26314e-16	-0.0112831	4.22011e-17
80.435	0.267409	0.220708	0.0598706	0.0501748	0.00577464	0.00936399	-0.00893878	1.26626e-16	-0.0107022	4.23057e-17
80.635	0.267009	0.2212	0.0598542	0.0502948	0.00646212	0.00938691	-0.00851219	1.26938e-16	-0.0102098	4.24104e-17
80.835	0.26753	0.221691	0.0600417	0.0504148	0.00655829	0.00940983	-0.00808322	1.27251e-16	-0.010301	4.2515e-17
81.035	0.268662	0.222182	0.0599451	0.0505347	0.00683273	0.00943274	-0.00815292	1.27563e-16	-0.0105455	4.26196e-17
81.235	0.269564	0.222673	0.0596671	0.0506546	0.00629654	0.00945566	-0.00779024	1.27876e-16	-0.0111358	4.27242e-17
81.435	0.270139	0.223163	0.0592527	0.0507745	0.00645597	0.00947857	-0.00702033	1.28188e-16	-0.0115056	4.28289e-17
81.635	0.271143	0.223654	0.0591359	0.0508943	0.00683881	0.00950148	-0.00621456	1.28501e-16	-0.0118093	4.29335e-17
81.835	0.271652	0.224144	0.0590093	0.0510141	0.00618539	0.00952438	-0.00599129	1.28813e-16	-0.0117691	4.30381e-17
82.035	0.272392	0.224633	0.059107	0.0511339	0.00594944	0.00954729	-0.00588436	1.29125e-16	-0.0114992	4.31427e-17
82.235	0.272076	0.225123	0.0589913	0.0512537	0.00612369	0.00957019	-0.00595787	1.29438e-16	-0.0114781	4.32473e-17
82.435	0.27234	0.225612	0.0583824	0.0513735	0.0056561	0.00959309	-0.00615186	1.2975e-16	-0.0114336	4.33519e-17
82.635	0.272545	0.226101	0.0584418	0.0514932	0.00482974	0.00961599	-0.00582552	1.30062e-16	-0.0116255	4.34565e-17
82.835	0.272526	0.226589	0.0579993	0.0516129	0.00464044	0.00963888	-0.00564737	1.30374e-16	-0.0119668	4.35611e-17
83.035	0.272878	0.227078	0.0581063	0.0517326	0.00352767	0.00966178	-0.0059268	1.30687e-16	-0.0118699	4.36656e-17
83.235	0.273947	0.227566	0.058097	0.0518522	0.00272301	0.00968467	-0.00540953	1.30999e-16	-0.0118793	4.37702e-17
83.435	0.27478	0.228053	0.0583492	0.0519719	0.00233113	0.00970756	-0.00549784	1.31311e-16	-0.0117274	4.38748e-17
83.635	0.275688	0.228541	0.0583339	0.0520915	0.00253068	0.00973045	-0.00574274	1.31623e-16	-0.0118832	4.39794e-17
83.835	0.27597	0.229028	0.0586884	0.052211	0.00244887	0.00975333	-0.00599784	1.31936e-16	-0.0118853	4.40839e-17
84.035	0.276248	0.229515	0.0586469	0.0523306	0.00310478	0.00977622	-0.00592044	1.32248e-16	-0.0106853	4.41885e-17
84.235	0.276207	0.230002	0.0594158	0.0524501	0.00319764	0.0097991	-0.00680881	1.3256e-16	-0.0104381	4.42931e-17
84.435	0.276856	0.230488	0.0597818	0.0525696	0.00374658	0.00982198	-0.00656024	1.32872e-16	-0.0102335	4.43976e-17
84.635	0.27743	0.230974	0.0595229	0.0526891	0.00441715	0.00984485	-0.00636525	1.33184e-16	-0.0104956	4.45022e-17
84.835	0.27842	0.23146	0.059364	0.0528086	0.00427096	0.00986773	-0.00641522	1.33496e-16	-0.0110237	4.46067e-17
85.035	0.279468	0.231946	0.059253	0.052928	0.0046551	0.0098906	-0.0067988	1.33808e-16	-0.011109	4.47112e-17
85.235	0.280241	0.232431	0.059255	0.0530474	0.00474743	0.00991347	-0.00726252	1.34121e-16	-0.0118203	4.48158e-17
85.435	0.280796	0.232916	0.0601986	0.0531668	0.00555437	0.00993634	-0.00662237	1.34433e-16	-0.0120975	4.49203e-17
85.635	0.281255	0.233401	0.0601452	0.0532861	0.00603899	0.00995921	-0.00741336	1.34745e-16	-0.0124336	4.50248e-17
85.835	0.28146	0.233886	0.0606322	0.0534055	0.0056914	0.00998207	-0.00731574	1.35057e-16	-0.0126819	4.51294e-17
86.035	0.281697	0.23437	0.0613776	0.0535248	0.0053957	0.0100049	-0.00712339	1.35369e-16	-0.0127075	4.52339e-17
86.235	0.281515	0.234854	0.0609265	0.0536441	0.00522973	0.0100278	-0.00677125	1.35681e-16	-0.0131638	4.53384e-17
86.435	0.282569	0.235338	0.060792	0.0537633	0.0049084	0.0100506	-0.00655135	1.35993e-16	-0.0137007	4.54429e-17
86.635	0.283331	0.235821	0.0611577	0.0538826	0.00488449	0.0100735	-0.00634419	1.36305e-16	-0.0137457	4.55474e-17
86.835	0.283952	0.236304	0.0608455	0.0540018	0.00475505	0.0100964	-0.00638468	1.36617e-16	-0.0131422	4.56519e-17
87.035	0.284664	0.236787	0.0614948	0.0541209	0.00404671	0.0101192	-0.00618639	1.36929e-16	-0.0126115	4.57564e-17
87.235	0.285579	0.23727	0.0612353	0.0542401	0.00359721	0.0101421	-0.00571049	1.3724e-16	-0.011831	4.58609e-17
87.435	0.286185	0.237753	0.0617781	0.0543592	0.00369888	0.0101649	-0.00535075	1.37552e-16	-0.0118132	4.59654e-17
87.635	0.286223	0.238235	0.0621672	0.0544783	0.00395948	0.0101878	-0.00487407	1.37864e-16	-0.0122977	4.60699e-17
87.835	0.28643	0.238717	0.0620768	0.0545974	0.00346527	0.0102106	-0.00425809	1.38176e-16	-0.01201	4.61744e-17
88.035	0.286751	0.239198	0.0623108	0.0547165	0.00395707	0.0102334	-0.00425622	1.38488e-16	-0.0111353	4.62788e-17
88.235	0.287162	0.23968	0.062068	0.0548355	0.00387639	0.0102563	-0.0044634	1.388e-16	-0.0114119	4.63833e-17
88.435	0.287766	0.240161	0.0619462	0.0549545	0.00397611	0.0102791	-0.00410497	1.39112e-16	-0.0118202	4.64878e-17
88.635	0.287488	0.240641	0.0619275	0.0550735	0.00452075	0.0103019	-0.00434583	1.39423e-16	-0.011508	4.65922e-17
88.835	0.287494	0.241122	0.061679	0.0551925	0.00470305	0.0103248	-0.00486237	1.39735e-16	-0.0115334	4.66967e-17
89.035	0.287474	0.241602	0.0613493	0.0553114	0.00512007	0.0103476	-0.00582801	1.40047e-16	-0.0112447	4.68011e-17
89.235	0.287502	0.242082	0.0619008	0.0554303	0.00543091	0.0103704	-0.00634016	1.40359e-16	-0.0115167	4.69056e-17
89.435	0.287605	0.242562	0.0615823	0.0555492	0.00559888	0.0103933	-0.00617976	1.4067e-16	-0.0113449	4.701e-17
89.635	0.287715	0.243042	0.0622947	0.0556681	0.00602035	0.0104161	-0.00704345	1.40982e-16	-0.0112651	4.71145e-17
89.835	0.288506	0.243521	0.0635756	0.0557869	0.00649241	0.0104389	-0.00640747	1.41294e-16	-0.0109451	4.72189e-17
90.035	0.28911	0.244	0.064129	0.0559057	0.00678479	0.0104617	-0.00657828	1.41606e-16	-0.0106453	4.73234e-17
90.235	0.289601	0.244478	0.0638682	0.0560245	0.0078992	0.0104845	-0.00637438	1.41917e-16	-0.0111563	4.74278e-17
90.435	0.29062	0.244957	0.0643928	0.0561433	0.00818513	0.0105074	-0.00692666	1.42229e-16	-0.0117502	4.75322e-17
90.635	0.291535	0.245435	0.0650351	0.056262	0.00797526	0.0105302	-0.00739693	1.42541e-16	-0.0119856	4.76366e-17
90.835	0.292171	0.245913	0.0650232	0.0563807	0.0077953	0.010553	-0.00707136	1.42852e-16	-0.0115382	4.7741e-17
91.035	0.293026	0.246391	0.065539	0.0564994	0.00732694	0.0105758	-0.00699813	1.43164e-16	-0.0117998	4.78455e-17
91.235	0.293511	0.246868	0.0659033	0.0566181	0.00676967	0.0105986	-0.00682523	1.43475e-16	-0.0118476	4.79499e-17
91.435	0.293959	0.247345	0.0666471	0.0567367	0.00657619	0.0106214	-0.00650156	1.43787e-16	-0.0119579	4.80543e-17
91.635	0.294386	0.247822	0.0668851	0.0568553	0.00599719	0.0106442	-0.0059544	1.44099e-16	-0.012071	4.81587e-17
91.835	0.295389	0.248299	0.0661969	0.0569739	0.00550142	0.010667	-0.00595286	1.4441e-16	-0.0123397	4.82631e-17
92.035	0.295681	0.248775	0.0664121	0.0570925	0.00564255	0.0106898	-0.00638817	1.44722e-16	-0.0124469	4.83675e-17
92.235	0.296617	0.249251	0.0656305	0.057211	0.00515859	0.0107126	-0.00669585	1.45033e-16	-0.0128627	4.84718e-17
92.435	0.29665	0.249727	0.0654575	0.0573295	0.00532887	0.0107354	-0.00695793	1.45345e-16	-0.0127225	4.85762e-17
92.635	0.297506	0.250202	0.0654549	0.057448	0.00606883	0.0107582	-0.00722415	1.45656e-16	-0.0119803	4.86806e-17
92.835	0.298891	0.250678	0.0647218	0.0575665	0.0062406	0.010781	-0.00744252	1.45968e-16	-0.0115324	4.8785e-17
93.035	0.299646	0.251153	0.0644702	0.0576849	0.00633062	0.0108038	-0.00771899	1.46279e-16	-0.0110617	4.88893e-17
93.235	0.300425	0.251627	0.0650691	0.0578034	0.00654565	0.0108266	-0.0078188	1.4659e-16	-0.0106978	4.89937e-17
93.435	0.300933	0.252102	0.0650247	0.0579218	0.0062125	0.0108493	-0.0076127	1.46902e-16	-0.0103041	4.90981e-17
93.635	0.301318	0.252576	0.0663881	0.0580401	0.00655056	0.0108721	-0.00774229	1.47213e-16	-0.0102028	4.92024e-17
93.835	0.301778	0.25305	0.0663491	0.0581585	0.00691495	0.0108949	-0.00724854	1.47525e-16	-0.0103182	4.93068e-17
94.035	0.302202	0.253524	0.0661018	0.0582768	0.0066376	0.0109177	-0.0070617	1.47836e-16	-0.0107198	4.94111e-17
94.235	0.302919	0.253997	0.066506	0.0583951	0.00711889	0.0109405	-0.00715818	1.48147e-16	-0.0113357	4.95155e-17
94.435	0.303216	0.25447	0.0666421	0.0585134	0.00707047	0.0109632	-0.0077894	1.48459e-16	-0.0118069	4.96198e-17
94.635	0.303599	0.254943	0.0667441	0.0586316	0.00688318	0.010986	-0.00760221	1.4877e-16	-0.0120902	4.97241e-17
94.835	0.304149	0.255416	0.0663409	0.0587498	0.00696775	0.0110088	-0.00783474	1.49081e-16	-0.0121335	4.98285e-17
95.035	0.304623	0.255888	0.0667849	0.058868	0.00639038	0.0110315	-0.00845449	1.49393e-16	-0.0129542	4.99328e-17
95.235	0.304653	0.25636	0.0675864	0.0589862	0.00589798	0.0110543	-0.00813609	1.49704e-16	-0.0128842	5.00371e-17
95.435	0.305237	0.256832	0.0677657	0.0591043	0.00578981	0.0110771	-0.00803611	1.50015e-16	-0.01264	5.01414e-17
95.635	0.305607	0.257304	0.0682959	0.0592225	0.0055997	0.0110998	-0.00827482	1.50326e-16	-0.0127692	5.02458e-17
95.835	0.305983	0.257775	0.0682356	0.0593406	0.0055292	0.0111226	-0.00849636	1.50637e-16	-0.013122	5.03501e-17
96.035	0.306558	0.258246	0.0684116	0.0594586	0.00562824	0.0111453	-0.00832055	1.50949e-16	-0.01327	5.04544e-17
96.235	0.307665	0.258717	0.0678689	0.0595767	0.00571248	0.0111681	-0.00840917	1.5126e-16	-0.0136208	5.05587e-17
96.435	0.307562	0.259188	0.0679012	0.0596947	0.00654341	0.0111908	-0.00832747	1.51571e-16	-0.0136088	5.0663e-17
96.635	0.308302	0.259658	0.0679344	0.0598127	0.00675361	0.0112136	-0.00747637	1.51882e-16	-0.0131657	5.07673e-17
96.835	0.308199	0.260128	0.0679447	0.0599307	0.0070736	0.0112363	-0.00697392	1.52193e-16	-0.0133455	5.08715e-17
97.035	0.307839	0.260598	0.0682621	0.0600486	0.00706815	0.0112591	-0.00661333	1.52504e-16	-0.0129392	5.09758e-17
97.235	0.307774	0.261068	0.0683514	0.0601666	0.00713432	0.0112818	-0.00648562	1.52816e-16	-0.0128335	5.10801e-17
97.435	0.307496	0.261537	0.0680531	0.0602845	0.00744713	0.0113046	-0.00577088	1.53127e-16	-0.0132844	5.11844e-17
97.635	0.307408	0.262006	0.0681709	0.0604023	0.00723072	0.0113273	-0.00606892	1.53438e-16	-0.0138118	5.12887e-17
97.835	0.307667	0.262475	0.0679938	0.0605202	0.00737656	0.0113501	-0.00592582	1.53749e-16	-0.0141313	5.13929e-17
98.035	0.307944	0.262943	0.0680163	0.060638	0.00725344	0.0113728	-0.00543464	1.5406e-16	-0.0144763	5.14972e-17
98.235	0.308471	0.263411	0.0681188	0.0607558	0.00759465	0.0113955	-0.00549192	1.54371e-16	-0.0143539	5.16014e-17
98.435	0.308365	0.263879	0.0675168	0.0608736	0.00767059	0.0114183	-0.00556889	1.54682e-16	-0.0145465	5.17057e-17
98.635	0.308759	0.264347	0.0672995	0.0609914	0.00739539	0.011441	-0.0056085	1.54993e-16	-0.0149764	5.18099e-17
98.835	0.309094	0.264815	0.0674021	0.0611091	0.00688418	0.0114637	-0.0061681	1.55304e-16	-0.0148718	5.19142e-17
99.035	0.30957	0.265282	0.0683943	0.0612268	0.00655988	0.0114864	-0.00632293	1.55615e-16	-0.0154534	5.20184e-17
99.235	0.309647	0.265749	0.0691885	0.0613445	0.00642663	0.0115092	-0.00664721	1.55926e-16	-0.014688	5.21227e-17
99.435	0.310504	0.266215	0.0699336	0.0614622	0.00611956	0.0115319	-0.00725057	1.56237e-16	-0.0140463	5.22269e-17
99.635	0.311117	0.266682	0.0700152	0.0615798	0.00625744	0.0115546	-0.00784859	1.56547e-16	-0.0138365	5.23311e-17
99.835	0.312026	0.267148	0.0694471	0.0616974	0.00616973	0.0115773	-0.00759069	1.56858e-16	-0.0134692	5.24354e-17
100.035	0.312889	0.267614	0.0695359	0.061815	0.00642374	0.0116	-0.00777832	1.57169e-16	-0.0137395	5.25396e-17
100.235	0.313238	0.26808	0.0698121	0.0619325	0.00656335	0.0116227	-0.00828267	1.5748e-16	-0.0134688	5.26438e-17
100.435	0.313825	0.268545	0.0694977	0.0620501	0.00701591	0.0116455	-0.00760821	1.57791e-16	-0.0132134	5.2748e-17
100.635	0.314287	0.26901	0.0698198	0.0621676	0.00721038	0.0116682	-0.00712866	1.58102e-16	-0.0126117	5.28522e-17
100.835	0.314885	0.269475	0.0699047	0.0622851	0.00792989	0.0116909	-0.0069226	1.58413e-16	-0.0123733	5.29564e-17
101.035	0.315739	0.26994	0.0694341	0.0624025	0.00828093	0.0117136	-0.00696869	1.58723e-16	-0.0120925	5.30606e-17
101.235	0.316618	0.270404	0.0694211	0.06252	0.00849441	0.0117363	-0.00720044	1.59034e-16	-0.0122417	5.31648e-17
101.435	0.317631	0.270868	0.0695021	0.0626374	0.00874028	0.011759	-0.00691189	1.59345e-16	-0.0127018	5.3269e-17
101.635	0.318761	0.271332	0.069436	0.0627548	0.00840188	0.0117817	-0.00717478	1.59656e-16	-0.0127337	5.33732e-17
101.835	0.319313	0.271796	0.0689595	0.0628722	0.00877187	0.0118044	-0.00692859	1.59966e-16	-0.0129646	5.34774e-17
102.035	0.319744	0.272259	0.0689365	0.0629895	0.00847951	0.0118271	-0.00689973	1.60277e-16	-0.0133046	5.35815e-17
102.235	0.320058	0.272722	0.0687707	0.0631068	0.00787549	0.0118497	-0.00713791	1.60588e-16	-0.0134212	5.36857e-17
102.435	0.320001	0.273185	0.0689514	0.0632241	0.00792002	0.0118724	-0.00678755	1.60898e-16	-0.0133478	5.37899e-17
102.635	0.320249	0.273648	0.0695091	0.0633414	0.00786958	0.0118951	-0.0068262	1.61209e-16	-0.0137294	5.3894e-17
102.835	0.320707	0.27411	0.0702279	0.0634586	0.00721788	0.0119178	-0.00693871	1.6152e-16	-0.0133106	5.39982e-17
103.035	0.321177	0.274572	0.0714668	0.0635758	0.00759053	0.0119405	-0.00683268	1.6183e-16	-0.0136078	5.41024e-17
103.235	0.321474	0.275034	0.0718248	0.063693	0.00718081	0.0119632	-0.0069622	1.62141e-16	-0.0128506	5.42065e-17
103.435	0.322029	0.275495	0.0723233	0.0638102	0.00736581	0.0119858	-0.00722601	1.62452e-16	-0.0129065	5.43107e-17
103.635	0.322301	0.275957	0.0725299	0.0639274	0.00809759	0.0120085	-0.00751035	1.62762e-16	-0.0130093	5.44148e-17
103.835	0.322323	0.276418	0.0733636	0.0640445	0.00813251	0.0120312	-0.00771968	1.63073e-16	-0.0127929	5.45189e-17
104.035	0.322815	0.276878	0.0746535	0.0641616	0.00817827	0.0120539	-0.0080681	1.63383e-16	-0.012931	5.46231e-17
104.235	0.323287	0.277339	0.0749063	0.0642787	0.0082483	0.0120765	-0.00824627	1.63694e-16	-0.0122513	5.47272e-17
104.435	0.323835	0.277799	0.075131	0.0643957	0.00883522	0.0120992	-0.00754883	1.64004e-16	-0.012233	5.48313e-17
104.635	0.324273	0.278259	0.0758035	0.0645127	0.00922143	0.0121219	-0.00806404	1.64315e-16	-0.0116981	5.49355e-17
104.835	0.324757	0.278719	0.0758892	0.0646297	0.00950843	0.0121445	-0.00762441	1.64625e-16	-0.0118195	5.50396e-17
105.035	0.325333	0.279179	0.0763192	0.0647467	0.00969137	0.0121672	-0.00735295	1.64936e-16	-0.0122684	5.51437e-17
105.235	0.326041	0.279638	0.0764817	0.0648637	0.00986887	0.0121899	-0.00693294	1.65246e-16	-0.0120081	5.52478e-17
105.435	0.326663	0.280097	0.0762493	0.0649806	0.00969758	0.0122125	-0.0064749	1.65557e-16	-0.0121348	5.53519e-17
105.635	0.327148	0.280556	0.0755934	0.0650975	0.00952953	0.0122352	-0.00635441	1.65867e-16	-0.0122267	5.5456e-17
105.835	0.326884	0.281014	0.0747894	0.0652144	0.00891508	0.0122578	-0.00660239	1.66177e-16	-0.0125212	5.55601e-17
106.035	0.327178	0.281473	0.0748892	0.0653312	0.00847076	0.0122805	-0.00607335	1.66488e-16	-0.012528	5.56642e-17
106.235	0.326955	0.281931	0.0749056	0.0654481	0.00776668	0.0123031	-0.00517656	1.66798e-16	-0.0125549	5.57683e-17
106.435	0.327593	0.282388	0.0754308	0.0655649	0.00767326	0.0123258	-0.00453143	1.67109e-16	-0.0123094	5.58724e-17
106.635	0.32752	0.282846	0.0757827	0.0656816	0.00715847	0.0123484	-0.00435018	1.67419e-16	-0.0128344	5.59764e-17
106.835	0.328285	0.283303	0.075494	0.0657984	0.00696873	0.0123711	-0.00434736	1.67729e-16	-0.0123139	5.60805e-17
107.035	0.328723	0.28376	0.0757674	0.0659151	0.00696996	0.0123937	-0.00388455	1.6804e-16	-0.0125388	5.61846e-17
107.235	0.329122	0.284217	0.0756986	0.0660318	0.00650946	0.0124163	-0.00407984	1.6835e-16	-0.0122822	5.62886e-17
107.435	0.329531	0.284673	0.0756221	0.0661485	0.00720633	0.012439	-0.00448645	1.6866e-16	-0.0127874	5.63927e-17
107.635	0.329962	0.28513	0.0760081	0.0662652	0.00725161	0.0124616	-0.00487971	1.6897e-16	-0.012337	5.64968e-17
107.835	0.329886	0.285586	0.0765357	0.0663818	0.00697288	0.0124842	-0.00491882	1.69281e-16	-0.0126705	5.66008e-17
108.035	0.330353	0.286041	0.0761911	0.0664984	0.00668041	0.0125069	-0.00511372	1.69591e-16	-0.0123812	5.67049e-17
108.235	0.330913	0.286497	0.0761297	0.066615	0.00701158	0.0125295	-0.00548162	1.69901e-16	-0.0119567	5.68089e-17
108.435	0.331512	0.286952	0.0761199	0.0667316	0.00755058	0.0125521	-0.00586984	1.70211e-16	-0.0120604	5.6913e-17
108.635	0.332472	0.287407	0.076421	0.0668481	0.00761198	0.0125748	-0.00640344	1.70521e-16	-0.0121065	5.7017e-17
108.835	0.333521	0.287862	0.0762068	0.0669647	0.00797831	0.0125974	-0.00593116	1.70832e-16	-0.0124942	5.7121e-17
109.035	0.334344	0.288316	0.0756028	0.0670811	0.008077	0.01262	-0.0064492	1.71142e-16	-0.0125694	5.7225e-17
109.235	0.335135	0.28877	0.075284	0.0671976	0.00810592	0.0126426	-0.00673529	1.71452e-16	-0.012172	5.73291e-17
109.435	0.335078	0.289224	0.0750445	0.0673141	0.00779228	0.0126652	-0.00697268	1.71762e-16	-0.0125729	5.74331e-17
109.635	0.335266	0.289678	0.0744521	0.0674305	0.00773856	0.0126878	-0.00717222	1.72072e-16	-0.0127181	5.75371e-17
109.835	0.335154	0.290132	0.0743189	0.0675469	0.00728034	0.0127105	-0.00741062	1.72382e-16	-0.0131177	5.76411e-17
110.035	0.335447	0.290585	0.0747114	0.0676632	0.00734504	0.0127331	-0.00699502	1.72692e-16	-0.0132672	5.77451e-17
110.235	0.335599	0.291038	0.0752524	0.0677796	0.00646116	0.0127557	-0.00739567	1.73002e-16	-0.0133516	5.78491e-17
110.435	0.336211	0.291491	0.0755816	0.0678959	0.00664025	0.0127783	-0.00756862	1.73312e-16	-0.0133807	5.79531e-17
110.635	0.336807	0.291943	0.0754451	0.0680122	0.00698248	0.0128009	-0.00780401	1.73622e-16	-0.0132485	5.80571e-17
110.835	0.338062	0.292395	0.0756301	0.0681285	0.00745811	0.0128235	-0.00818568	1.73932e-16	-0.0129717	5.81611e-17
111.035	0.338308	0.292847	0.0763042	0.0682447	0.00690687	0.0128461	-0.00797623	1.74242e-16	-0.0137464	5.82651e-17
111.235	0.337969	0.293299	0.077008	0.068361	0.0069176	0.0128687	-0.00849274	1.74552e-16	-0.0135067	5.83691e-17
111.435	0.338312	0.293751	0.0767465	0.0684772	0.00686656	0.0128913	-0.00805558	1.74862e-16	-0.0134859	5.84731e-17
111.635	0.338747	0.294202	0.07745	0.0685933	0.00647586	0.0129139	-0.00799764	1.75172e-16	-0.0134463	5.8577e-17
111.835	0.339153	0.294653	0.0780809	0.0687095	0.00667124	0.0129365	-0.00772795	1.75482e-16	-0.0143078	5.8681e-17
112.035	0.339688	0.295103	0.0784784	0.0688256	0.00664708	0.012959	-0.0078575	1.75792e-16	-0.0143752	5.8785e-17
112.235	0.34079	0.295554	0.0791056	0.0689417	0.00704323	0.0129816	-0.00810717	1.76102e-16	-0.0139662	5.88889e-17
112.435	0.340934	0.296004	0.079037	0.0690578	0.00726361	0.0130042	-0.00766602	1.76412e-16	-0.0143967	5.89929e-17
112.635	0.341575	0.296454	0.0791748	0.0691739	0.00747285	0.0130268	-0.0073013	1.76721e-16	-0.0138151	5.90968e-17
112.835	0.34196	0.296904	0.0782528	0.0692899	0.00743669	0.0130494	-0.00689342	1.77031e-16	-0.0135216	5.92008e-17
113.035	0.342034	0.297353	0.0784239	0.0694059	0.00733321	0.013072	-0.00711686	1.77341e-16	-0.0133356	5.93047e-17
113.235	0.341969	0.297803	0.0788202	0.0695219	0.00745301	0.0130945	-0.00694549	1.77651e-16	-0.0133124	5.94087e-17
113.435	0.341669	0.298252	0.078757	0.0696379	0.00768399	0.0131171	-0.00655367	1.77961e-16	-0.0126539	5.95126e-17
113.635	0.34205	0.2987	0.0787024	0.0697538	0.00781016	0.0131397	-0.00609662	1.7827e-16	-0.0121266	5.96165e-17
113.835	0.342047	0.299149	0.0790894	0.0698697	0.00768489	0.0131622	-0.00579512	1.7858e-16	-0.0119481	5.97204e-17
114.035	0.342232	0.299597	0.0785656	0.0699856	0.00771726	0.0131848	-0.00549386	1.7889e-16	-0.0117935	5.98244e-17
114.235	0.342735	0.300045	0.0784054	0.0701015	0.007609	0.0132074	-0.00547044	1.792e-16	-0.0115085	5.99283e-17
114.435	0.343151	0.300493	0.0784783	0.0702173	0.00806774	0.0132299	-0.00532281	1.79509e-16	-0.0111083	6.00322e-17
114.635	0.343806	0.30094	0.0782488	0.0703331	0.00800669	0.0132525	-0.00558848	1.79819e-16	-0.0110846	6.01361e-17
114.835	0.344133	0.301388	0.0786432	0.0704489	0.00798023	0.0132751	-0.00560373	1.80129e-16	-0.0114165	6.024e-17
115.035	0.344228	0.301835	0.0791139	0.0705647	0.00760997	0.0132976	-0.00544154	1.80438e-16	-0.0118269	6.03439e-17
115.235	0.344452	0.302281	0.0789172	0.0706804	0.0078864	0.0133202	-0.00588414	1.80748e-16	-0.0116206	6.04478e-17
115.435	0.345642	0.302728	0.0786168	0.0707962	0.00794663	0.0133427	-0.00555604	1.81058e-16	-0.0121006	6.05517e-17
115.635	0.34652	0.303174	0.0794372	0.0709119	0.00816463	0.0133653	-0.00588352	1.81367e-16	-0.0129306	6.06556e-17
115.835	0.347039	0.30362	0.0796166	0.0710275	0.00805028	0.0133878	-0.00631195	1.81677e-16	-0.01353	6.07595e-17
116.035	0.347163	0.304066	0.0799943	0.0711432	0.007787	0.0134104	-0.00674006	1.81986e-16	-0.0143806	6.08633e-17
116.235	0.347994	0.304512	0.0797733	0.0712588	0.00815401	0.0134329	-0.00668482	1.82296e-16	-0.014041	6.09672e-17
116.435	0.348234	0.304957	0.0793726	0.0713744	0.00842579	0.0134555	-0.00615689	1.82605e-16	-0.0144526	6.10711e-17
116.635	0.348923	0.305402	0.0796235	0.07149	0.00813083	0.013478	-0.00614116	1.82915e-16	-0.0140124	6.1175e-17
116.835	0.34996	0.305847	0.0799601	0.0716055	0.00762023	0.0135005	-0.00601957	1.83225e-16	-0.0138014	6.12788e-17
117.035	0.350477	0.306291	0.0810956	0.0717211	0.00769941	0.0135231	-0.00624248	1.83534e-16	-0.013306	6.13827e-17
117.235	0.35077	0.306736	0.0811842	0.0718366	0.00786099	0.0135456	-0.00607816	1.83843e-16	-0.0128332	6.14865e-17
117.435	0.351624	0.30718	0.0813428	0.0719521	0.00815705	0.0135681	-0.00588974	1.84153e-16	-0.0114085	6.15904e-17
117.635	0.352629	0.307624	0.0819632	0.0720675	0.00788954	0.0135907	-0.00495724	1.84462e-16	-0.0114652	6.16942e-17
117.835	0.353488	0.308067	0.0823653	0.0721829	0.00788316	0.0136132	-0.00452171	1.84772e-16	-0.0116899	6.17981e-17
118.035	0.35391	0.30851	0.0824532	0.0722984	0.00801633	0.0136357	-0.00454036	1.85081e-16	-0.0122596	6.19019e-17
118.235	0.354311	0.308954	0.083019	0.0724137	0.00776388	0.0136582	-0.00441138	1.85391e-16	-0.0124623	6.20057e-17
118.435	0.354673	0.309396	0.0832134	0.0725291	0.00807771	0.0136808	-0.00443795	1.857e-16	-0.0122519	6.21096e-17
118.635	0.355112	0.309839	0.0831847	0.0726444	0.00845195	0.0137033	-0.0039438	1.86009e-16	-0.0125534	6.22134e-17
118.835	0.354891	0.310281	0.0838605	0.0727598	0.00875895	0.0137258	-0.00355368	1.86319e-16	-0.0127022	6.23172e-17
119.035	0.355058	0.310723	0.0843489	0.072875	0.00881917	0.0137483	-0.00413578	1.86628e-16	-0.0123173	6.2421e-17
119.235	0.354969	0.311165	0.0840939	0.0729903	0.00904862	0.0137708	-0.00532184	1.86937e-16	-0.0121491	6.25248e-17
119.435	0.355013	0.311607	0.0837593	0.0731055	0.00901829	0.0137933	-0.00580516	1.87247e-16	-0.0123088	6.26286e-17
119.635	0.355218	0.312048	0.0836774	0.0732208	0.00924836	0.0138159	-0.00649259	1.87556e-16	-0.0129227	6.27324e-17
119.835	0.355609	0.312489	0.0835648	0.073336	0.00893617	0.0138384	-0.00740522	1.87865e-16	-0.0133062	6.28362e-17
120.035	0.355628	0.31293	0.0834951	0.0734511	0.00928267	0.0138609	-0.00745714	1.88174e-16	-0.0134594	6.294e-17
120.235	0.356122	0.313371	0.0833408	0.0735663	0.00979892	0.0138834	-0.00727085	1.88484e-16	-0.0133806	6.30438e-17
120.435	0.356345	0.313811	0.0828347	0.0736814	0.00977082	0.0139059	-0.00749817	1.88793e-16	-0.0138568	6.31476e-17
120.635	0.35644	0.314251	0.0830297	0.0737965	0.00918059	0.0139284	-0.00774038	1.89102e-16	-0.0138131	6.32514e-17
120.835	0.357062	0.314691	0.0828507	0.0739116	0.0089962	0.0139509	-0.00812781	1.89411e-16	-0.0131398	6.33552e-17
121.035	0.357019	0.315131	0.0825586	0.0740266	0.00986602	0.0139734	-0.00888457	1.8972e-16	-0.0128631	6.34589e-17
121.235	0.357572	0.31557	0.0824497	0.0741416	0.00982307	0.0139958	-0.0085032	1.9003e-16	-0.0134527	6.35627e-17
121.435	0.358105	0.31601	0.0823166	0.0742566	0.00977721	0.0140183	-0.00796268	1.90339e-16	-0.0136906	6.36665e-17
121.635	0.359118	0.316449	0.0826241	0.0743716	0.00955317	0.0140408	-0.00712604	1.90648e-16	-0.0141363	6.37702e-17
121.835	0.359805	0.316887	0.0824066	0.0744866	0.00982968	0.0140633	-0.00702185	1.90957e-16	-0.0142913	6.3874e-17
122.035	0.360509	0.317326	0.0823311	0.0746015	0.0101465	0.0140858	-0.00694321	1.91266e-16	-0.014588	6.39777e-17
122.235	0.361384	0.317764	0.0823466	0.0747164	0.0100794	0.0141083	-0.00672554	1.91575e-16	-0.0150228	6.40815e-17
122.435	0.361942	0.318202	0.082323	0.0748313	0.010112	0.0141308	-0.00660994	1.91884e-16	-0.0144593	6.41852e-17
122.635	0.362134	0.31864	0.0826671	0.0749462	0.0106023	0.0141532	-0.00592553	1.92193e-16	-0.014382	6.4289e-17
122.835	0.362827	0.319077	0.0833258	0.075061	0.0106585	0.0141757	-0.00617082	1.92502e-16	-0.0138938	6.43927e-17
123.035	0.363181	0.319514	0.0834383	0.0751758	0.0106619	0.0141982	-0.00727513	1.92811e-16	-0.0138081	6.44964e-17
123.235	0.363626	0.319951	0.0841557	0.0752906	0.010689	0.0142207	-0.00818066	1.9312e-16	-0.0142278	6.46001e-17
123.435	0.364541	0.320388	0.0840857	0.0754054	0.0102888	0.0142431	-0.00856625	1.93429e-16	-0.0139731	6.47039e-17
123.635	0.364908	0.320825	0.0851618	0.0755201	0.0101645	0.0142656	-0.00810357	1.93738e-16	-0.0141939	6.48076e-17
123.835	0.366059	0.321261	0.0856322	0.0756348	0.0100188	0.0142881	-0.00795576	1.94047e-16	-0.0144412	6.49113e-17
124.035	0.366643	0.321697	0.0855635	0.0757495	0.0101602	0.0143105	-0.00748923	1.94356e-16	-0.0147652	6.5015e-17
124.235	0.367076	0.322133	0.0858258	0.0758642	0.0101004	0.014333	-0.00738304	1.94665e-16	-0.0155862	6.51187e-17
124.435	0.36707	0.322568	0.0859014	0.0759788	0.00954686	0.0143554	-0.00812908	1.94974e-16	-0.0154801	6.52224e-17
124.635	0.366991	0.323004	0.0856081	0.0760935	0.00937613	0.0143779	-0.00825941	1.95283e-16	-0.0153331	6.53261e-17
124.835	0.366919	0.323439	0.0852453	0.076208	0.00974429	0.0144004	-0.00868134	1.95591e-16	-0.0150968	6.54298e-17
125.035	0.366981	0.323874	0.0858477	0.0763226	0.0103597	0.0144228	-0.00878745	1.959e-16	-0.015715	6.55335e-17
125.235	0.367019	0.324308	0.085859	0.0764372	0.00998426	0.0144453	-0.00774999	1.96209e-16	-0.0160983	6.56372e-17
125.435	0.367169	0.324743	0.0856043	0.0765517	0.0100797	0.0144677	-0.00773363	1.96518e-16	-0.0160332	6.57409e-17
125.635	0.367546	0.325177	0.0853482	0.0766662	0.0101777	0.0144902	-0.00758289	1.96827e-16	-0.0159239	6.58445e-17
125.835	0.367383	0.325611	0.0844498	0.0767807	0.0101505	0.0145126	-0.00775501	1.97136e-16	-0.0155407	6.59482e-17
126.035	0.367584	0.326044	0.084727	0.0768951	0.0102574	0.014535	-0.00819374	1.97444e-16	-0.0152608	6.60519e-17
126.235	0.36761	0.326478	0.085299	0.0770096	0.0100002	0.0145575	-0.00853891	1.97753e-16	-0.0149879	6.61555e-17
126.435	0.367365	0.326911	0.0857784	0.077124	0.00982753	0.0145799	-0.00855741	1.98062e-16	-0.0140977	6.62592e-17
126.635	0.367615	0.327344	0.0867044	0.0772384	0.0104064	0.0146024	-0.0086198	1.9837e-16	-0.0139928	6.63628e-17
126.835	0.367899	0.327776	0.0875192	0.0773527	0.0102338	0.0146248	-0.00852195	1.98679e-16	-0.0141304	6.64665e-17
127.035	0.367612	0.328209	0.0879651	0.0774671	0.010223	0.0146472	-0.00878128	1.98988e-16	-0.0144932	6.65701e-17
127.235	0.368479	0.328641	0.0886283	0.0775814	0.0101638	0.0146697	-0.00906848	1.99297e-16	-0.0146237	6.66738e-17
127.435	0.368842	0.329073	0.08854	0.0776957	0.00974632	0.0146921	-0.00864662	1.99605e-16	-0.0144955	6.67774e-17
127.635	0.369403	0.329505	0.0889178	0.0778099	0.00956043	0.0147145	-0.007416	1.99914e-16	-0.0148733	6.6881e-17
127.835	0.370094	0.329936	0.0891807	0.0779242	0.00938594	0.0147369	-0.00747943	2.00222e-16	-0.0153933	6.69847e-17
128.035	0.370533	0.330368	0.0892177	0.0780384	0.00914254	0.0147593	-0.00706825	2.00531e-16	-0.0156195	6.70883e-17
128.235	0.37121	0.330799	0.0895841	0.0781526	0.00840635	0.0147818	-0.00714376	2.0084e-16	-0.0157179	6.71919e-17
128.435	0.371407	0.331229	0.0898783	0.0782667	0.00758734	0.0148042	-0.00757042	2.01148e-16	-0.0149913	6.72955e-17
128.635	0.371848	0.33166	0.0895943	0.0783809	0.00789187	0.0148266	-0.00723974	2.01457e-16	-0.0149306	6.73991e-17
128.835	0.372548	0.33209	0.0898922	0.078495	0.00823511	0.014849	-0.00758453	2.01765e-16	-0.0145564	6.75027e-17
129.035	0.373697	0.33252	0.0904385	0.0786091	0.0083433	0.0148714	-0.00756927	2.02074e-16	-0.0149212	6.76063e-17
129.235	0.374358	0.33295	0.0899045	0.0787232	0.0080808	0.0148938	-0.00746266	2.02382e-16	-0.0147128	6.77099e-17
129.435	0.374701	0.33338	0.0895076	0.0788372	0.00734369	0.0149162	-0.00760529	2.02691e-16	-0.0148156	6.78135e-17
129.635	0.374399	0.333809	0.0890464	0.0789513	0.00734795	0.0149386	-0.00758691	2.02999e-16	-0.0144244	6.79171e-17
129.835	0.374655	0.334238	0.0889502	0.0790653	0.0070939	0.0149611	-0.00810091	2.03308e-16	-0.0139467	6.80207e-17
130.035	0.37517	0.334667	0.0897576	0.0791793	0.0069628	0.0149835	-0.00822738	2.03616e-16	-0.0132292	6.81243e-17
130.235	0.375544	0.335096	0.0894538	0.0792932	0.00680122	0.0150058	-0.00817731	2.03925e-16	-0.0127618	6.82279e-17
130.435	0.375979	0.335524	0.0898677	0.0794071	0.00685849	0.0150282	-0.00823625	2.04233e-16	-0.012727	6.83314e-17
130.635	0.376844	0.335952	0.0904165	0.0795211	0.00667532	0.0150506	-0.00806496	2.04541e-16	-0.0129079	6.8435e-17
130.835	0.377993	0.33638	0.090666	0.0796349	0.00654228	0.015073	-0.00764793	2.0485e-16	-0.0132446	6.85386e-17
131.035	0.378335	0.336808	0.0900681	0.0797488	0.00724998	0.0150954	-0.00769934	2.05158e-16	-0.0135439	6.86421e-17
131.235	0.379304	0.337235	0.0904669	0.0798626	0.0077749	0.0151178	-0.00807756	2.05466e-16	-0.0142468	6.87457e-17
131.435	0.379618	0.337663	0.0899499	0.0799765	0.00740228	0.0151402	-0.00795138	2.05775e-16	-0.0142937	6.88493e-17
131.635	0.380229	0.33809	0.0902355	0.0800902	0.00751003	0.0151626	-0.00741039	2.06083e-16	-0.0140054	6.89528e-17
131.835	0.38049	0.338516	0.090659	0.080204	0.00789379	0.015185	-0.00757611	2.06391e-16	-0.0144661	6.90563e-17
132.035	0.381665	0.338943	0.0903687	0.0803178	0.00811089	0.0152073	-0.0072614	2.067e-16	-0.0144719	6.91599e-17
132.235	0.381962	0.339369	0.091019	0.0804315	0.00808707	0.0152297	-0.00719571	2.07008e-16	-0.0149492	6.92634e-17
132.435	0.38184	0.339795	0.0913049	0.0805452	0.00824055	0.0152521	-0.00753307	2.07316e-16	-0.0150151	6.93669e-17
132.635	0.382131	0.340221	0.0915848	0.0806589	0.00867643	0.0152745	-0.0079255	2.07624e-16	-0.0156568	6.94705e-17
132.835	0.382442	0.340647	0.0920663	0.0807725	0.00874255	0.0152968	-0.00825881	2.07933e-16	-0.015508	6.9574e-17
133.035	0.382594	0.341072	0.092542	0.0808861	0.007819	0.0153192	-0.00822689	2.08241e-16	-0.0160427	6.96775e-17
133.235	0.382568	0.341497	0.0922012	0.0809997	0.0076954	0.0153416	-0.00814475	2.08549e-16	-0.0160497	6.9781e-17
133.435	0.382105	0.341922	0.0926255	0.0811133	0.00666871	0.0153639	-0.00804789	2.08857e-16	-0.0161644	6.98845e-17
133.635	0.382145	0.342346	0.092921	0.0812269	0.00684756	0.0153863	-0.00758771	2.09165e-16	-0.0160527	6.9988e-17
133.835	0.382596	0.342771	0.0929622	0.0813404	0.00668026	0.0154087	-0.00764814	2.09473e-16	-0.0164337	7.00915e-17
134.035	0.382748	0.343195	0.0931661	0.0814539	0.00664454	0.015431	-0.00728367	2.09781e-16	-0.0154075	7.0195e-17
134.235	0.382879	0.343619	0.0926635	0.0815674	0.0065939	0.0154534	-0.00681318	2.1009e-16	-0.0153139	7.02985e-17
134.435	0.383576	0.344043	0.093186	0.0816809	0.00649266	0.0154757	-0.00664095	2.10398e-16	-0.0155432	7.0402e-17
134.635	0.384503	0.344466	0.093512	0.0817943	0.00624655	0.0154981	-0.00593662	2.10706e-16	-0.0153074	7.05055e-17
134.835	0.384912	0.344889	0.0934461	0.0819077	0.00652467	0.0155204	-0.00579128	2.11014e-16	-0.0152657	7.0609e-17
135.035	0.384428	0.345312	0.0932933	0.0820211	0.00732066	0.0155428	-0.00613472	2.11322e-16	-0.015036	7.07125e-17
135.235	0.385118	0.345735	0.0942527	0.0821345	0.00810393	0.0155651	-0.00599045	2.1163e-16	-0.014891	7.08159e-17
135.435	0.385388	0.346158	0.0939134	0.0822478	0.00873224	0.0155875	-0.00560655	2.11938e-16	-0.0142852	7.09194e-17
135.635	0.38566	0.34658	0.095279	0.0823611	0.00986798	0.0156098	-0.00555798	2.12246e-16	-0.0139288	7.10229e-17
135.835	0.385906	0.347002	0.0954883	0.0824744	0.0106555	0.0156322	-0.00516746	2.12554e-16	-0.014413	7.11263e-17
136.035	0.386549	0.347424	0.0959904	0.0825877	0.011128	0.0156545	-0.00497345	2.12862e-16	-0.0145174	7.12298e-17
136.235	0.38683	0.347845	0.0967272	0.082701	0.0117019	0.0156768	-0.00511664	2.1317e-16	-0.0153917	7.13332e-17
136.435	0.38748	0.348267	0.0967138	0.0828142	0.0115319	0.0156992	-0.00591383	2.13478e-16	-0.0149205	7.14367e-17
136.635	0.387613	0.348688	0.0977786	0.0829274	0.0110401	0.0157215	-0.00633323	2.13785e-16	-0.0147511	7.15401e-17
136.835	0.388189	0.349109	0.0979318	0.0830406	0.0108782	0.0157438	-0.00683243	2.14093e-16	-0.0143894	7.16435e-17
137.035	0.388688	0.34953	0.0979614	0.0831537	0.0104888	0.0157662	-0.00713637	2.14401e-16	-0.0144506	7.1747e-17
137.235	0.389021	0.34995	0.0972481	0.0832668	0.0104676	0.0157885	-0.00739769	2.14709e-16	-0.0144863	7.18504e-17
137.435	0.3891	0.35037	0.0973955	0.08338	0.00998786	0.0158108	-0.00693648	2.15017e-16	-0.0153282	7.19538e-17
137.635	0.389836	0.35079	0.0967218	0.083493	0.00998262	0.0158331	-0.0069912	2.15325e-16	-0.0153684	7.20573e-17
137.835	0.389605	0.35121	0.095967	0.0836061	0.00988798	0.0158555	-0.00744739	2.15633e-16	-0.0151518	7.21607e-17
138.035	0.3898	0.351629	0.0958514	0.0837191	0.00993622	0.0158778	-0.0071636	2.1594e-16	-0.0143746	7.22641e-17
138.235	0.389824	0.352049	0.0951299	0.0838322	0.00974193	0.0159001	-0.0070697	2.16248e-16	-0.0145921	7.23675e-17
138.435	0.390106	0.352468	0.0951632	0.0839451	0.00933361	0.0159224	-0.00690912	2.16556e-16	-0.0144073	7.24709e-17
138.635	0.390463	0.352887	0.0952048	0.0840581	0.00989775	0.0159447	-0.00684251	2.16864e-16	-0.0143477	7.25743e-17
138.835	0.389917	0.353305	0.095572	0.0841711	0.0108547	0.015967	-0.0069326	2.17171e-16	-0.0146505	7.26777e-17
139.035	0.389662	0.353723	0.0957221	0.084284	0.0113803	0.0159893	-0.00678433	2.17479e-16	-0.0145595	7.27811e-17
139.235	0.389831	0.354142	0.0960385	0.0843969	0.0122511	0.0160116	-0.00612373	2.17787e-16	-0.0146508	7.28845e-17
139.435	0.390042	0.35456	0.095728	0.0845098	0.0126058	0.016034	-0.00610721	2.18094e-16	-0.0146344	7.29878e-17
139.635	0.390451	0.354977	0.0965342	0.0846226	0.0130638	0.0160563	-0.00612382	2.18402e-16	-0.0147986	7.30912e-17
139.835	0.391255	0.355395	0.0964367	0.0847354	0.0131192	0.0160786	-0.00494474	2.1871e-16	-0.0152764	7.31946e-17
140.035	0.392098	0.355812	0.0966675	0.0848482	0.0132559	0.0161008	-0.00516165	2.19017e-16	-0.0154302	7.3298e-17
140.235	0.392871	0.356229	0.0969288	0.084961	0.0127867	0.0161231	-0.00566563	2.19325e-16	-0.0152915	7.34013e-17
140.435	0.393384	0.356645	0.0974997	0.0850738	0.0118188	0.0161454	-0.00625896	2.19633e-16	-0.0145033	7.35047e-17
140.635	0.393652	0.357062	0.0978534	0.0851865	0.0116783	0.0161677	-0.00731537	2.1994e-16	-0.0145814	7.36081e-17
140.835	0.394035	0.357478	0.0975892	0.0852992	0.0114936	0.01619	-0.00778942	2.20248e-16	-0.0147924	7.37114e-17
141.035	0.394367	0.357894	0.0979661	0.0854119	0.0109675	0.0162123	-0.00812052	2.20555e-16	-0.0144215	7.38148e-17
141.235	0.394953	0.35831	0.0973722	0.0855246	0.0107329	0.0162346	-0.00872627	2.20863e-16	-0.0146023	7.39181e-17
141.435	0.395642	0.358726	0.0981302	0.0856372	0.0108054	0.0162569	-0.00830889	2.2117e-16	-0.0149651	7.40214e-17
141.635	0.396869	0.359141	0.0978246	0.0857498	0.0100316	0.0162792	-0.00885728	2.21478e-16	-0.0146133	7.41248e-17
141.835	0.39745	0.359556	0.0974991	0.0858624	0.0102742	0.0163014	-0.0093812	2.21785e-16	-0.0140794	7.42281e-17
142.035	0.397982	0.359971	0.0981021	0.085975	0.00988553	0.0163237	-0.00932002	2.22093e-16	-0.0136454	7.43314e-17
142.235	0.398481	0.360386	0.0984096	0.0860875	0.0104845	0.016346	-0.00922858	2.224e-16	-0.0139234	7.44348e-17
142.435	0.399199	0.3608	0.0986896	0.0862001	0.0100349	0.0163683	-0.00877757	2.22708e-16	-0.0138499	7.45381e-17
142.635	0.399074	0.361214	0.0985798	0.0863126	0.0101764	0.0163905	-0.00890069	2.23015e-16	-0.0143101	7.46414e-17
142.835	0.398743	0.361628	0.0984892	0.086425	0.0100617	0.0164128	-0.00837315	2.23323e-16	-0.0139641	7.47447e-17
143.035	0.399163	0.362042	0.0982769	0.0865375	0.00927986	0.0164351	-0.00766103	2.2363e-16	-0.0140625	7.4848e-17
143.235	0.399703	0.362456	0.0980245	0.0866499	0.00961141	0.0164573	-0.00757809	2.23937e-16	-0.0140978	7.49513e-17
143.435	0.400637	0.362869	0.0977201	0.0867623	0.00944002	0.0164796	-0.00714201	2.24245e-16	-0.0144926	7.50546e-17
143.635	0.401638	0.363282	0.0981344	0.0868747	0.00948877	0.0165018	-0.00672527	2.24552e-16	-0.0146691	7.51579e-17
143.835	0.401586	0.363695	0.0971927	0.0869871	0.00946724	0.0165241	-0.00670906	2.24859e-16	-0.0148578	7.52612e-17
144.035	0.401277	0.364108	0.0969774	0.0870994	0.00880177	0.0165464	-0.00724112	2.25167e-16	-0.0149812	7.53645e-17
144.235	0.40151	0.36452	0.0979243	0.0872117	0.00822619	0.0165686	-0.0080539	2.25474e-16	-0.0148606	7.54678e-17
144.435	0.401458	0.364932	0.0978557	0.087324	0.00812609	0.0165909	-0.00855937	2.25781e-16	-0.0142311	7.5571e-17
144.635	0.401677	0.365344	0.0974624	0.0874363	0.00827919	0.0166131	-0.00895917	2.26088e-16	-0.0141593	7.56743e-17
144.835	0.401761	0.365756	0.0974109	0.0875485	0.00822443	0.0166354	-0.0091545	2.26396e-16	-0.0143363	7.57776e-17
145.035	0.402079	0.366167	0.0980643	0.0876607	0.00862847	0.0166576	-0.00971076	2.26703e-16	-0.0138741	7.58808e-17
145.235	0.40257	0.366578	0.0980717	0.0877729	0.00892561	0.0166799	-0.00998832	2.2701e-16	-0.0139756	7.59841e-17
145.435	0.402823	0.366989	0.0990427	0.0878851	0.00934355	0.0167021	-0.00983673	2.27317e-16	-0.0142442	7.60873e-17
145.635	0.403328	0.3674	0.0987164	0.0879973	0.00928319	0.0167243	-0.0099348	2.27624e-16	-0.0143078	7.61906e-17
145.835	0.403349	0.367811	0.0990644	0.0881094	0.00997394	0.0167466	-0.00988359	2.27932e-16	-0.0138953	7.62938e-17
146.035	0.403745	0.368221	0.0997221	0.0882215	0.0105325	0.0167688	-0.00931625	2.28239e-16	-0.0141693	7.63971e-17
146.235	0.404173	0.368631	0.100376	0.0883336	0.0112329	0.016791	-0.00918369	2.28546e-16	-0.014266	7.65003e-17
146.435	0.404452	0.369041	0.100747	0.0884456	0.0108398	0.0168133	-0.00877252	2.28853e-16	-0.0136616	7.66036e-17
146.635	0.404716	0.369451	0.100923	0.0885577	0.0109127	0.0168355	-0.00809125	2.2916e-16	-0.0135174	7.67068e-17
146.835	0.405634	0.36986	0.101548	0.0886697	0.0113545	0.0168577	-0.00768012	2.29467e-16	-0.01332	7.681e-17
147.035	0.406444	0.37027	0.102419	0.0887817	0.0116671	0.01688	-0.00726517	2.29774e-16	-0.0138828	7.69132e-17
147.235	0.406766	0.370678	0.102323	0.0888936	0.0124452	0.0169022	-0.00731804	2.30081e-16	-0.0139658	7.70165e-17
147.435	0.407152	0.371087	0.102646	0.0890056	0.0127196	0.0169244	-0.00672631	2.30388e-16	-0.0144648	7.71197e-17
147.635	0.407314	0.371496	0.102828	0.0891175	0.0126996	0.0169466	-0.00672893	2.30695e-16	-0.0138111	7.72229e-17
147.835	0.407032	0.371904	0.102065	0.0892294	0.0130714	0.0169688	-0.0067991	2.31002e-16	-0.0138188	7.73261e-17
148.035	0.407765	0.372312	0.102371	0.0893413	0.0123593	0.016991	-0.00700962	2.31309e-16	-0.0137757	7.74293e-17
148.235	0.408143	0.37272	0.10311	0.0894531	0.0117458	0.0170133	-0.00725412	2.31616e-16	-0.0134598	7.75325e-17
148.435	0.408972	0.373128	0.102617	0.0895649	0.0113638	0.0170355	-0.00745618	2.31923e-16	-0.0126699	7.76357e-17
148.635	0.409742	0.373535	0.10311	0.0896767	0.010953	0.0170577	-0.00796198	2.3223e-16	-0.0132047	7.77389e-17
148.835	0.40964	0.373942	0.103234	0.0897885	0.0110137	0.0170799	-0.0086944	2.32537e-16	-0.0138688	7.7842e-17
149.035	0.410203	0.374349	0.104163	0.0899003	0.0111016	0.0171021	-0.00903017	2.32844e-16	-0.0142668	7.79452e-17
149.235	0.410788	0.374756	0.104346	0.090012	0.0105804	0.0171243	-0.00940999	2.33151e-16	-0.0145236	7.80484e-17
149.435	0.4107	0.375162	0.104247	0.0901237	0.0108293	0.0171465	-0.00968779	2.33458e-16	-0.0151392	7.81516e-17
149.635	0.411369	0.375569	0.103931	0.0902354	0.0107743	0.0171687	-0.00930762	2.33765e-16	-0.0151587	7.82547e-17
149.835	0.411341	0.375975	0.104468	0.0903471	0.0110308	0.0171909	-0.00957906	2.34072e-16	-0.0157805	7.83579e-17
150.035	0.412803	0.376381	0.104474	0.0904587	0.0112757	0.0172131	-0.00987355	2.34378e-16	-0.0163135	7.84611e-17
150.235	0.412977	0.376786	0.104453	0.0905703	0.0111938	0.0172353	-0.0102393	2.34685e-16	-0.016036	7.85642e-17
150.435	0.413479	0.377192	0.104118	0.0906819	0.0114272	0.0172575	-0.00956515	2.34992e-16	-0.0161799	7.86674e-17
150.635	0.414287	0.377597	0.10358	0.0907935	0.0113855	0.0172797	-0.00884445	2.35299e-16	-0.0163234	7.87705e-17
150.835	0.413689	0.378002	0.103917	0.090905	0.0118408	0.0173018	-0.00897551	2.35605e-16	-0.0164894	7.88736e-17
151.035	0.413267	0.378406	0.103467	0.0910165	0.0123074	0.017324	-0.0084239	2.35912e-16	-0.0169773	7.89768e-17
151.235	0.413275	0.378811	0.103084	0.091128	0.0127503	0.0173462	-0.00877005	2.36219e-16	-0.0171432	7.90799e-17
151.435	0.413612	0.379215	0.102912	0.0912395	0.0126737	0.0173684	-0.0087181	2.36526e-16	-0.0168919	7.9183e-17
151.635	0.413599	0.379619	0.102536	0.091351	0.0121611	0.0173906	-0.00925828	2.36832e-16	-0.0157026	7.92862e-17
151.835	0.414098	0.380023	0.10166	0.0914624	0.0120506	0.0174127	-0.00857385	2.37139e-16	-0.0151073	7.93893e-17
152.035	0.415186	0.380427	0.101844	0.0915738	0.0114994	0.0174349	-0.00872849	2.37446e-16	-0.0146959	7.94924e-17
152.235	0.415618	0.38083	0.101919	0.0916852	0.0111463	0.0174571	-0.00848153	2.37752e-16	-0.0145582	7.95955e-17
152.435	0.416026	0.381233	0.102171	0.0917966	0.0112884	0.0174793	-0.00827152	2.38059e-16	-0.0139307	7.96986e-17
152.635	0.416127	0.381636	0.10247	0.0919079	0.0110735	0.0175014	-0.00790682	2.38366e-16	-0.0140253	7.98017e-17
152.835	0.416949	0.382039	0.10216	0.0920192	0.0112057	0.0175236	-0.00778326	2.38672e-16	-0.0136648	7.99048e-17
153.035	0.41793	0.382441	0.102205	0.0921305	0.0112714	0.0175457	-0.00819851	2.38979e-16	-0.012907	8.00079e-17
153.235	0.418655	0.382844	0.102006	0.0922418	0.0105725	0.0175679	-0.00859063	2.39285e-16	-0.0127449	8.0111e-17
153.435	0.41859	0.383246	0.102115	0.092353	0.0108466	0.0175901	-0.00826021	2.39592e-16	-0.0126267	8.02141e-17
153.635	0.419409	0.383647	0.102238	0.0924642	0.0107896	0.0176122	-0.00788094	2.39898e-16	-0.0128567	8.03172e-17
153.835	0.419683	0.384049	0.102707	0.0925754	0.010348	0.0176344	-0.00834967	2.40205e-16	-0.0136232	8.04203e-17
154.035	0.420936	0.38445	0.102744	0.0926866	0.0102507	0.0176565	-0.00805948	2.40511e-16	-0.0136302	8.05233e-17
154.235	0.420306	0.384852	0.102729	0.0927978	0.0100653	0.0176787	-0.00820878	2.40818e-16	-0.0135127	8.06264e-17
154.435	0.420172	0.385253	0.103153	0.0929089	0.00977002	0.0177008	-0.00815559	2.41124e-16	-0.013772	8.07295e-17
154.635	0.41968	0.385653	0.10344	0.09302	0.00974797	0.017723	-0.00813592	2.41431e-16	-0.0139247	8.08325e-17
154.835	0.419299	0.386054	0.10434	0.0931311	0.0100629	0.0177451	-0.00847033	2.41737e-16	-0.0150468	8.09356e-17
155.035	0.419958	0.386454	0.105019	0.0932422	0.0100424	0.0177673	-0.00844989	2.42044e-16	-0.0154526	8.10386e-17
155.235	0.420621	0.386854	0.105929	0.0933532	0.00999676	0.0177894	-0.0093968	2.4235e-16	-0.0158804	8.11417e-17
155.435	0.420922	0.387254	0.106436	0.0934642	0.0103354	0.0178115	-0.0100548	2.42657e-16	-0.015583	8.12447e-17
155.635	0.421691	0.387654	0.107243	0.0935752	0.0103569	0.0178337	-0.0100467	2.42963e-16	-0.0154503	8.13478e-17
155.835	0.422579	0.388053	0.107708	0.0936862	0.0101947	0.0178558	-0.0087757	2.43269e-16	-0.0154984	8.14508e-17
156.035	0.422975	0.388452	0.108164	0.0937971	0.0106145	0.017878	-0.00908843	2.43576e-16	-0.0153122	8.15538e-17
156.235	0.422951	0.388851	0.108442	0.093908	0.0106662	0.0179001	-0.00818928	2.43882e-16	-0.0152052	8.16569e-17
156.435	0.422724	0.38925	0.109204	0.0940189	0.0107023	0.0179222	-0.0076967	2.44188e-16	-0.0145667	8.17599e-17
156.635	0.423292	0.389648	0.109096	0.0941298	0.0111325	0.0179443	-0.00788855	2.44495e-16	-0.0144058	8.18629e-17
156.835	0.424025	0.390047	0.108515	0.0942407	0.0108526	0.0179665	-0.00774663	2.44801e-16	-0.0136224	8.19659e-17
157.035	0.424668	0.390445	0.108248	0.0943515	0.0108065	0.0179886	-0.00826533	2.45107e-16	-0.0129966	8.20689e-17
157.235	0.425924	0.390842	0.108505	0.0944623	0.0105313	0.0180107	-0.0079784	2.45413e-16	-0.0131786	8.21719e-17
157.435	0.425808	0.39124	0.108533	0.0945731	0.0111341	0.0180328	-0.00729863	2.4572e-16	-0.0127573	8.22749e-17
157.635	0.42652	0.391637	0.108262	0.0946839	0.0111422	0.0180549	-0.00778761	2.46026e-16	-0.0128905	8.23779e-17
157.835	0.426578	0.392035	0.108588	0.0947946	0.0110853	0.0180771	-0.00759121	2.46332e-16	-0.0123511	8.24809e-17
158.035	0.427	0.392432	0.108381	0.0949053	0.0108932	0.0180992	-0.0075116	2.46638e-16	-0.0124054	8.25839e-17
158.235	0.426444	0.392828	0.108314	0.095016	0.0104581	0.0181213	-0.00803121	2.46944e-16	-0.012327	8.26869e-17
158.435	0.426133	0.393225	0.108597	0.0951267	0.0102706	0.0181434	-0.00801689	2.4725e-16	-0.0129449	8.27899e-17
158.635	0.426519	0.393621	0.108241	0.0952373	0.0105744	0.0181655	-0.00784887	2.47557e-16	-0.0133732	8.28929e-17
158.835	0.426897	0.394017	0.1078	0.095348	0.0110378	0.0181876	-0.00794821	2.47863e-16	-0.0141361	8.29958e-17
159.035	0.426876	0.394413	0.107912	0.0954586	0.0114809	0.0182097	-0.00804011	2.48169e-16	-0.0138989	8.30988e-17
159.235	0.426532	0.394809	0.107668	0.0955691	0.0116849	0.0182318	-0.0088771	2.48475e-16	-0.0146773	8.32018e-17
159.435	0.427125	0.395204	0.107814	0.0956797	0.0122473	0.0182539	-0.00959366	2.48781e-16	-0.0146815	8.33047e-17
159.635	0.427683	0.395599	0.10791	0.0957902	0.0121551	0.018276	-0.0088979	2.49087e-16	-0.0151625	8.34077e-17
159.835	0.427334	0.395994	0.107491	0.0959007	0.0119394	0.0182981	-0.00838936	2.49393e-16	-0.0151865	8.35106e-17
160.035	0.426973	0.396389	0.107416	0.0960112	0.0118439	0.0183202	-0.00806626	2.49699e-16	-0.0148373	8.36136e-17
160.235	0.427029	0.396784	0.107726	0.0961217	0.0118484	0.0183423	-0.00732445	2.50005e-16	-0.0154093	8.37165e-17
160.435	0.42716	0.397178	0.107881	0.0962321	0.0121296	0.0183644	-0.00754069	2.50311e-16	-0.015685	8.38195e-17
160.635	0.427764	0.397572	0.108152	0.0963425	0.0123087	0.0183864	-0.00767034	2.50617e-16	-0.01575	8.39224e-17
160.835	0.428311	0.397966	0.108136	0.0964529	0.0116363	0.0184085	-0.0075545	2.50923e-16	-0.0150649	8.40253e-17
161.035	0.429873	0.39836	0.10873	0.0965633	0.0115441	0.0184306	-0.00802543	2.51229e-16	-0.0152503	8.41283e-17
161.235	0.430639	0.398753	0.109243	0.0966737	0.0110333	0.0184527	-0.00816529	2.51535e-16	-0.0154708	8.42312e-17
161.435	0.431427	0.399147	0.109686	0.096784	0.0101803	0.0184748	-0.0079667	2.51841e-16	-0.0152769	8.43341e-17
161.635	0.432225	0.39954	0.110402	0.0968943	0.0099801	0.0184968	-0.00796673	2.52147e-16	-0.0154138	8.4437e-17
161.835	0.433161	0.399933	0.110896	0.0970046	0.00947744	0.0185189	-0.00783155	2.52453e-16	-0.0151492	8.45399e-17
162.035	0.434061	0.400325	0.110933	0.0971148	0.00882022	0.018541	-0.00836586	2.52758e-16	-0.0160116	8.46428e-17
162.235	0.434277	0.400718	0.111654	0.0972251	0.00843211	0.018563	-0.00849078	2.53064e-16	-0.0157377	8.47457e-17
162.435	0.434722	0.40111	0.11151	0.0973353	0.00851756	0.0185851	-0.00875995	2.5337e-16	-0.0160406	8.48486e-17
162.635	0.434959	0.401502	0.111195	0.0974455	0.00894499	0.0186072	-0.00896331	2.53676e-16	-0.0158734	8.49515e-17
162.835	0.434467	0.401893	0.110855	0.0975556	0.00954207	0.0186292	-0.00893284	2.53982e-16	-0.0160264	8.50544e-17
163.035	0.434622	0.402285	0.111211	0.0976658	0.00996042	0.0186513	-0.00840514	2.54287e-16	-0.0156887	8.51573e-17
163.235	0.434753	0.402676	0.111144	0.0977759	0.0100272	0.0186734	-0.00853642	2.54593e-16	-0.0159789	8.52602e-17
163.435	0.435386	0.403067	0.110881	0.097886	0.0111601	0.0186954	-0.00845399	2.54899e-16	-0.0162322	8.5363e-17
163.635	0.435038	0.403458	0.111047	0.0979961	0.011673	0.0187175	-0.00770958	2.55205e-16	-0.0163012	8.54659e-17
163.835	0.434539	0.403849	0.110875	0.0981061	0.0116599	0.0187395	-0.00728097	2.5551e-16	-0.0163111	8.55688e-17
164.035	0.434481	0.404239	0.110812	0.0982162	0.0117627	0.0187616	-0.00694199	2.55816e-16	-0.0161562	8.56716e-17
164.235	0.434362	0.40463	0.110902	0.0983262	0.0128225	0.0187836	-0.00685295	2.56122e-16	-0.0170157	8.57745e-17
164.435	0.43512	0.40502	0.111228	0.0984361	0.0136579	0.0188057	-0.00677269	2.56427e-16	-0.0168597	8.58774e-17
164.635	0.43559	0.405409	0.11129	0.0985461	0.0140771	0.0188277	-0.00708039	2.56733e-16	-0.0170299	8.59802e-17
164.835	0.435959	0.405799	0.110667	0.098656	0.0136487	0.0188498	-0.00677855	2.57039e-16	-0.0168328	8.60831e-17
165.035	0.437271	0.406188	0.110741	0.098766	0.0136168	0.0188718	-0.00659035	2.57344e-16	-0.0172304	8.61859e-17
165.235	0.437975	0.406577	0.111003	0.0988758	0.0134162	0.0188938	-0.00691727	2.5765e-16	-0.0169676	8.62887e-17
165.435	0.439117	0.406966	0.111801	0.0989857	0.0129234	0.0189159	-0.00647266	2.57956e-16	-0.0164751	8.63916e-17
165.635	0.439736	0.407355	0.112335	0.0990956	0.0131867	0.0189379	-0.0065888	2.58261e-16	-0.0161118	8.64944e-17
165.835	0.441569	0.407744	0.112553	0.0992054	0.0129305	0.0189599	-0.00706825	2.58567e-16	-0.0160457	8.65972e-17
166.035	0.441696	0.408132	0.11262	0.0993152	0.0124631	0.018982	-0.00729966	2.58872e-16	-0.0160421	8.67e-17
166.235	0.442548	0.40852	0.113508	0.099425	0.0121847	0.019004	-0.00800577	2.59178e-16	-0.0156518	8.68029e-17
166.435	0.442805	0.408908	0.113692	0.0995347	0.0124805	0.019026	-0.0083817	2.59483e-16	-0.0156595	8.69057e-17
166.635	0.442914	0.409296	0.114228	0.0996445	0.0126328	0.0190481	-0.0082648	2.59789e-16	-0.0149767	8.70085e-17
166.835	0.443284	0.409683	0.11452	0.0997542	0.0129586	0.0190701	-0.00826872	2.60094e-16	-0.0150444	8.71113e-17
167.035	0.443272	0.41007	0.114989	0.0998639	0.0130314	0.0190921	-0.00810161	2.604e-16	-0.0149893	8.72141e-17
167.235	0.443184	0.410457	0.115098	0.0999735	0.0130528	0.0191141	-0.00859886	2.60705e-16	-0.0153873	8.73169e-17
167.435	0.443198	0.410844	0.114924	0.100083	0.0131604	0.0191361	-0.00842487	2.61011e-16	-0.0156301	8.74197e-17
167.635	0.442827	0.411231	0.115184	0.100193	0.0132846	0.0191581	-0.00857025	2.61316e-16	-0.0157121	8.75225e-17
167.835	0.442758	0.411617	0.114169	0.100302	0.0132257	0.0191802	-0.0084675	2.61621e-16	-0.0161536	8.76252e-17
168.035	0.441842	0.412003	0.113913	0.100412	0.013322	0.0192022	-0.00855045	2.61927e-16	-0.0167899	8.7728e-17
168.235	0.441808	0.412389	0.113564	0.100521	0.0135406	0.0192242	-0.00839919	2.62232e-16	-0.017282	8.78308e-17
168.435	0.441887	0.412775	0.113186	0.100631	0.0133343	0.0192462	-0.00834265	2.62537e-16	-0.016829	8.79336e-17
168.635	0.441725	0.41316	0.112271	0.100741	0.0132319	0.0192682	-0.00856433	2.62843e-16	-0.0166876	8.80363e-17
168.835	0.442177	0.413546	0.112076	0.10085	0.0129142	0.0192902	-0.00847518	2.63148e-16	-0.0160293	8.81391e-17
169.035	0.44295	0.413931	0.112453	0.100959	0.0127018	0.0193122	-0.0085805	2.63453e-16	-0.0154696	8.82418e-17
169.235	0.443339	0.414316	0.112801	0.101069	0.0126672	0.0193342	-0.00846219	2.63759e-16	-0.0145256	8.83446e-17
169.435	0.443988	0.4147	0.112753	0.101178	0.0116849	0.0193562	-0.00855239	2.64064e-16	-0.01369	8.84473e-17
169.635	0.444449	0.415085	0.112665	0.101288	0.0116474	0.0193782	-0.00872096	2.64369e-16	-0.0136015	8.85501e-17
169.835	0.445094	0.415469	0.112399	0.101397	0.0119509	0.0194002	-0.00914701	2.64674e-16	-0.0135515	8.86528e-17
170.035	0.445418	0.415853	0.112461	0.101506	0.0118445	0.0194221	-0.00949506	2.6498e-16	-0.01314	8.87556e-17
170.235	0.446864	0.416237	0.11282	0.101616	0.0121964	0.0194441	-0.00993499	2.65285e-16	-0.0136277	8.88583e-17
170.435	0.447603	0.41662	0.112889	0.101725	0.0122876	0.0194661	-0.00947172	2.6559e-16	-0.0131741	8.8961e-17
170.635	0.448034	0.417004	0.112966	0.101834	0.0124116	0.0194881	-0.00898155	2.65895e-16	-0.0129518	8.90638e-17
170.835	0.448641	0.417387	0.112641	0.101944	0.0128891	0.0195101	-0.0085033	2.662e-16	-0.0134917	8.91665e-17
171.035	0.449045	0.41777	0.113191	0.102053	0.0124905	0.0195321	-0.00794877	2.66506e-16	-0.0134679	8.92692e-17
171.235	0.450076	0.418153	0.113062	0.102162	0.0128974	0.019554	-0.00797746	2.66811e-16	-0.013744	8.93719e-17
171.435	0.450526	0.418535	0.112797	0.102271	0.0130462	0.019576	-0.00757159	2.67116e-16	-0.0143696	8.94746e-17
171.635	0.450317	0.418918	0.113064	0.10238	0.0137419	0.019598	-0.00777626	2.67421e-16	-0.0152248	8.95773e-17
171.835	0.450733	0.4193	0.113133	0.10249	0.0137736	0.01962	-0.00764425	2.67726e-16	-0.0160185	8.968e-17
172.035	0.45014	0.419682	0.113988	0.102599	0.0138771	0.0196419	-0.00819622	2.68031e-16	-0.0165432	8.97827e-17
172.235	0.450488	0.420063	0.113869	0.102708	0.0137799	0.0196639	-0.00847574	2.68336e-16	-0.0168223	8.98854e-17
172.435	0.450238	0.420445	0.114186	0.102817	0.0133175	0.0196859	-0.0088069	2.68641e-16	-0.0171216	8.99881e-17
172.635	0.449976	0.420826	0.114514	0.102926	0.0134041	0.0197078	-0.00876832	2.68946e-16	-0.0170123	9.00908e-17
172.835	0.449668	0.421207	0.115211	0.103035	0.0134985	0.0197298	-0.00884636	2.69251e-16	-0.0169854	9.01934e-17
173.035	0.44948	0.421588	0.11565	0.103144	0.0132044	0.0197517	-0.00873186	2.69556e-16	-0.0168146	9.02961e-17
173.235	0.449443	0.421969	0.115815	0.103253	0.0130109	0.0197737	-0.00874623	2.69861e-16	-0.0164955	9.03988e-17
173.435	0.449185	0.422349	0.116205	0.103362	0.01278	0.0197957	-0.00987614	2.70166e-16	-0.0165326	9.05014e-17
173.635	0.449298	0.422729	0.1172	0.103471	0.0129858	0.0198176	-0.010429	2.70471e-16	-0.016517	9.06041e-17
173.835	0.449837	0.423109	0.11741	0.10358	0.0132488	0.0198396	-0.0106958	2.70776e-16	-0.0166577	9.07068e-17
174.035	0.450586	0.423489	0.117688	0.103689	0.0128538	0.0198615	-0.0105126	2.71081e-16	-0.0167305	9.08094e-17
174.235	0.451411	0.423869	0.117919	0.103797	0.0130583	0.0198835	-0.0105969	2.71386e-16	-0.0166878	9.09121e-17
174.435	0.451973	0.424248	0.118136	0.103906	0.0130091	0.0199054	-0.0098825	2.7169e-16	-0.0158101	9.10147e-17
174.635	0.4525	0.424627	0.118475	0.104015	0.0133661	0.0199273	-0.00918813	2.71995e-16	-0.0152418	9.11174e-17
174.835	0.453442	0.425006	0.118361	0.104124	0.0137721	0.0199493	-0.00884254	2.723e-16	-0.0148501	9.122e-17
175.035	0.454557	0.425385	0.118987	0.104233	0.0139618	0.0199712	-0.00841432	2.72605e-16	-0.0145737	9.13226e-17
175.235	0.455206	0.425764	0.11844	0.104341	0.0147953	0.0199932	-0.00862948	2.7291e-16	-0.0145836	9.14252e-17
175.435	0.455113	0.426142	0.11845	0.10445	0.0147803	0.0200151	-0.00887099	2.73215e-16	-0.0140819	9.15279e-17
175.635	0.455682	0.42652	0.119329	0.104559	0.0151748	0.020037	-0.00936244	2.73519e-16	-0.0139903	9.16305e-17
175.835	0.456216	0.426898	0.11943	0.104668	0.0158778	0.020059	-0.00991508	2.73824e-16	-0.0138029	9.17331e-17
176.035	0.456412	0.427276	0.119082	0.104776	0.0161457	0.0200809	-0.00995604	2.74129e-16	-0.0136271	9.18357e-17
176.235	0.457035	0.427653	0.118957	0.104885	0.0156847	0.0201028	-0.00989219	2.74434e-16	-0.0136119	9.19383e-17
176.435	0.457898	0.428031	0.118685	0.104994	0.0154434	0.0201247	-0.00979426	2.74738e-16	-0.0135829	9.20409e-17
176.635	0.457599	0.428408	0.118686	0.105102	0.0157478	0.0201467	-0.00961413	2.75043e-16	-0.0132247	9.21435e-17
176.835	0.458111	0.428785	0.118465	0.105211	0.0158676	0.0201686	-0.0100298	2.75348e-16	-0.0134603	9.22461e-17
177.035	0.458621	0.429161	0.118533	0.105319	0.0151372	0.0201905	-0.00994337	2.75652e-16	-0.01333	9.23487e-17
177.235	0.459171	0.429538	0.118223	0.105428	0.0144005	0.0202124	-0.010265	2.75957e-16	-0.0133761	9.24513e-17
177.435	0.459086	0.429914	0.118653	0.105536	0.014104	0.0202343	-0.0108534	2.76262e-16	-0.0135224	9.25539e-17
177.635	0.459489	0.43029	0.118826	0.105645	0.0135206	0.0202562	-0.0104806	2.76566e-16	-0.0142538	9.26564e-17
177.835	0.460232	0.430666	0.118023	0.105753	0.0134611	0.0202782	-0.01072	2.76871e-16	-0.0149207	9.2759e-17
178.035	0.461213	0.431042	0.118564	0.105862	0.0130957	0.0203001	-0.0105658	2.77175e-16	-0.0147152	9.28616e-17
178.235	0.461705	0.431417	0.118817	0.10597	0.0131872	0.020322	-0.0106404	2.7748e-16	-0.0147572	9.29641e-17
178.435	0.462035	0.431792	0.119118	0.106079	0.0130613	0.0203439	-0.010021	2.77784e-16	-0.0149241	9.30667e-17
178.635	0.461856	0.432167	0.119513	0.106187	0.0130355	0.0203658	-0.00945635	2.78089e-16	-0.015114	9.31693e-17
178.835	0.461795	0.432542	0.119408	0.106295	0.0134024	0.0203877	-0.00914849	2.78393e-16	-0.0158598	9.32718e-17
179.035	0.461795	0.432917	0.119653	0.106404	0.0142916	0.0204096	-0.00917956	2.78698e-16	-0.0163243	9.33744e-17
179.235	0.461347	0.433291	0.119524	0.106512	0.0142731	0.0204315	-0.00979512	2.79002e-16	-0.0162311	9.34769e-17
179.435	0.461595	0.433665	0.120502	0.10662	0.0144809	0.0204534	-0.00997262	2.79307e-16	-0.0158142	9.35794e-17
179.635	0.461541	0.434039	0.121149	0.106728	0.015019	0.0204753	-0.00928592	2.79611e-16	-0.0162845	9.3682e-17
179.835	0.46223	0.434413	0.121128	0.106837	0.0151359	0.0204971	-0.00907895	2.79916e-16	-0.0168237	9.37845e-17
180.035	0.462619	0.434787	0.121259	0.106945	0.0149421	0.020519	-0.00831779	2.8022e-16	-0.0167916	9.3887e-17
180.235	0.462806	0.43516	0.121713	0.107053	0.0150779	0.0205409	-0.00855063	2.80525e-16	-0.0168911	9.39896e-17
180.435	0.462932	0.435533	0.12124	0.107161	0.0157148	0.0205628	-0.00864029	2.80829e-16	-0.0171466	9.40921e-17
180.635	0.462339	0.435906	0.121385	0.107269	0.0158471	0.0205847	-0.00865691	2.81133e-16	-0.0171605	9.41946e-17
180.835	0.462712	0.436279	0.121506	0.107378	0.0159948	0.0206066	-0.00835782	2.81438e-16	-0.0172709	9.42971e-17
181.035	0.462774	0.436651	0.121485	0.107486	0.0158481	0.0206284	-0.0078449	2.81742e-16	-0.0170177	9.43996e-17
181.235	0.46297	0.437024	0.121138	0.107594	0.0161967	0.0206503	-0.00790763	2.82046e-16	-0.0173101	9.45021e-17
181.435	0.463323	0.437396	0.121214	0.107702	0.0157379	0.0206722	-0.00785977	2.82351e-16	-0.0177085	9.46046e-17
181.635	0.464167	0.437768	0.120858	0.10781	0.0159616	0.0206941	-0.00781063	2.82655e-16	-0.0184062	9.47071e-17
181.835	0.465337	0.438139	0.120895	0.107918	0.015701	0.0207159	-0.00864377	2.82959e-16	-0.0182537	9.48096e-17
182.035	0.465753	0.438511	0.121511	0.108026	0.0152979	0.0207378	-0.00860134	2.83264e-16	-0.0177673	9.49121e-17
182.235	0.465657	0.438882	0.121157	0.108134	0.0147484	0.0207597	-0.00885297	2.83568e-16	-0.0179439	9.50146e-17
182.435	0.465641	0.439253	0.121184	0.108242	0.0147653	0.0207815	-0.00907429	2.83872e-16	-0.0180419	9.5117e-17
182.635	0.46535	0.439624	0.121432	0.10835	0.0147362	0.0208034	-0.00924025	2.84176e-16	-0.0181444	9.52195e-17
182.835	0.465431	0.439995	0.121561	0.108458	0.0151173	0.0208252	-0.00959109	2.8448e-16	-0.0179493	9.5322e-17
183.035	0.465428	0.440365	0.121983	0.108565	0.0151089	0.0208471	-0.0104031	2.84785e-16	-0.0177227	9.54244e-17
183.235	0.465955	0.440736	0.122503	0.108673	0.0143223	0.020869	-0.0106983	2.85089e-16	-0.0174948	9.55269e-17
183.435	0.466286	0.441106	0.122641	0.108781	0.0144409	0.0208908	-0.0104187	2.85393e-16	-0.0174929	9.56293e-17
183.635	0.466371	0.441476	0.122345	0.108889	0.0143106	0.0209127	-0.0101559	2.85697e-16	-0.0177266	9.57318e-17
183.835	0.466624	0.441845	0.121818	0.108997	0.0139964	0.0209345	-0.0101215	2.86001e-16	-0.017898	9.58342e-17
184.035	0.466064	0.442215	0.121662	0.109105	0.0146021	0.0209564	-0.0101658	2.86305e-16	-0.0172147	9.59367e-17
184.235	0.466365	0.442584	0.121332	0.109212	0.0151125	0.0209782	-0.0105917	2.86609e-16	-0.0175737	9.60391e-17
184.435	0.466747	0.442953	0.121277	0.10932	0.015202	0.0210001	-0.0101658	2.86913e-16	-0.0174267	9.61416e-17
184.635	0.467132	0.443322	0.121319	0.109428	0.0152155	0.0210219	-0.0101122	2.87217e-16	-0.0170988	9.6244e-17
184.835	0.46693	0.443691	0.121984	0.109535	0.0166248	0.0210437	-0.0095278	2.87522e-16	-0.0167658	9.63464e-17
185.035	0.46766	0.444059	0.122151	0.109643	0.0168799	0.0210656	-0.00974041	2.87826e-16	-0.0170113	9.64488e-17
185.235	0.46839	0.444427	0.122406	0.109751	0.0169053	0.0210874	-0.0101561	2.8813e-16	-0.0174659	9.65513e-17
185.435	0.469371	0.444795	0.12281	0.109858	0.016807	0.0211092	-0.0103139	2.88434e-16	-0.0177552	9.66537e-17
185.635	0.469874	0.445163	0.123176	0.109966	0.0174213	0.0211311	-0.010344	2.88738e-16	-0.017533	9.67561e-17
185.835	0.470013	0.445531	0.123346	0.110073	0.0174478	0.0211529	-0.0103167	2.89041e-16	-0.0171688	9.68585e-17
186.035	0.470849	0.445898	0.123774	0.110181	0.0170734	0.0211747	-0.0102338	2.89345e-16	-0.0174339	9.69609e-17
186.235	0.471364	0.446265	0.124041	0.110289	0.0165622	0.0211965	-0.0101968	2.89649e-16	-0.0180937	9.70633e-17
186.435	0.471934	0.446633	0.124193	0.110396	0.0166317	0.0212184	-0.0101308	2.89953e-16	-0.0180419	9.71657e-17
186.635	0.472511	0.446999	0.124184	0.110503	0.0161401	0.0212402	-0.00964367	2.90257e-16	-0.01858	9.72681e-17
186.835	0.472599	0.447366	0.123697	0.110611	0.0156561	0.021262	-0.0095472	2.90561e-16	-0.0182753	9.73704e-17
187.035	0.472425	0.447732	0.12403	0.110718	0.0146492	0.0212838	-0.0094562	2.90865e-16	-0.0193123	9.74728e-17
187.235	0.472693	0.448099	0.124255	0.110826	0.0144942	0.0213056	-0.00941194	2.91169e-16	-0.0192786	9.75752e-17
187.435	0.472777	0.448465	0.123601	0.110933	0.0142145	0.0213275	-0.00906998	2.91473e-16	-0.0191561	9.76776e-17
187.635	0.473363	0.44883	0.123158	0.111041	0.0139182	0.0213493	-0.00877016	2.91776e-16	-0.0188487	9.77799e-17
187.835	0.472808	0.449196	0.122663	0.111148	0.0139195	0.0213711	-0.00831115	2.9208e-16	-0.0185139	9.78823e-17
188.035	0.472903	0.449561	0.122441	0.111255	0.0141027	0.0213929	-0.00810196	2.92384e-16	-0.0181381	9.79847e-17
188.235	0.473574	0.449927	0.122347	0.111363	0.0143824	0.0214147	-0.00804728	2.92688e-16	-0.0180664	9.8087e-17
188.435	0.474036	0.450292	0.12236	0.11147	0.014297	0.0214365	-0.00784342	2.92991e-16	-0.0173112	9.81894e-17
188.635	0.474634	0.450656	0.122039	0.111577	0.0145397	0.0214583	-0.00790171	2.93295e-16	-0.0169208	9.82917e-17
188.835	0.474815	0.451021	0.122768	0.111684	0.0150469	0.0214801	-0.00823829	2.93599e-16	-0.0167961	9.8394e-17
189.035	0.475791	0.451385	0.12276	0.111791	0.0145976	0.0215019	-0.00859246	2.93903e-16	-0.0175602	9.84964e-17
189.235	0.476176	0.45175	0.123345	0.111899	0.0150949	0.0215237	-0.00912329	2.94206e-16	-0.0176559	9.85987e-17
189.435	0.476564	0.452114	0.124014	0.112006	0.0156928	0.0215455	-0.00929223	2.9451e-16	-0.0175323	9.8701e-17
189.635	0.476289	0.452477	0.12443	0.112113	0.0157897	0.0215673	-0.00916157	2.94814e-16	-0.0169455	9.88034e-17
189.835	0.476661	0.452841	0.124612	0.11222	0.0155167	0.0215891	-0.00971036	2.95117e-16	-0.0169958	9.89057e-17
190.035	0.477658	0.453204	0.125215	0.112327	0.0151426	0.0216108	-0.0101592	2.95421e-16	-0.0178443	9.9008e-17
190.235	0.477934	0.453568	0.125162	0.112434	0.0156192	0.0216326	-0.010231	2.95725e-16	-0.0182719	9.91103e-17
190.435	0.478776	0.453931	0.124917	0.112541	0.0158821	0.0216544	-0.0103231	2.96028e-16	-0.0186376	9.92126e-17
190.635	0.478331	0.454293	0.124898	0.112648	0.0159265	0.0216762	-0.0104462	2.96332e-16	-0.0193809	9.93149e-17
190.835	0.478198	0.454656	0.125104	0.112755	0.0162308	0.021698	-0.0109196	2.96635e-16	-0.019386	9.94172e-17
191.035	0.478334	0.455018	0.126458	0.112862	0.0157675	0.0217197	-0.0112545	2.96939e-16	-0.0201897	9.95195e-17
191.235	0.478612	0.455381	0.126647	0.112969	0.0163033	0.0217415	-0.0113531	2.97242e-16	-0.0189022	9.96218e-17
191.435	0.479277	0.455743	0.126807	0.113076	0.0162885	0.0217633	-0.0113873	2.97546e-16	-0.0186008	9.97241e-17
191.635	0.478835	0.456104	0.126946	0.113183	0.0164696	0.0217851	-0.0112453	2.97849e-16	-0.0182402	9.98264e-17
191.835	0.478467	0.456466	0.127152	0.11329	0.0168516	0.0218068	-0.0110591	2.98153e-16	-0.0177538	9.99287e-17
192.035	0.478784	0.456827	0.127316	0.113397	0.0168056	0.0218286	-0.0112896	2.98456e-16	-0.0175658	1.00031e-16
192.235	0.479634	0.457189	0.128075	0.113504	0.0168508	0.0218504	-0.0115348	2.9876e-16	-0.0174706	1.00133e-16
192.435	0.480479	0.45755	0.127902	0.113611	0.0164697	0.0218721	-0.0111532	2.99063e-16	-0.0170457	1.00235e-16
192.635	0.480594	0.45791	0.127885	0.113717	0.016386	0.0218939	-0.0108893	2.99367e-16	-0.0170388	1.00338e-16
192.835	0.480635	0.458271	0.128447	0.113824	0.0160473	0.0219156	-0.0107619	2.9967e-16	-0.0177242	1.0044e-16
193.035	0.480498	0.458631	0.128397	0.113931	0.0162982	0.0219374	-0.0104009	2.99973e-16	-0.0180234	1.00542e-16
193.235	0.480837	0.458992	0.12855	0.114038	0.016923	0.0219592	-0.0105832	3.00277e-16	-0.0179707	1.00645e-16
193.435	0.481413	0.459352	0.128366	0.114145	0.0168259	0.0219809	-0.0102203	3.0058e-16	-0.0174914	1.00747e-16
193.635	0.481632	0.459711	0.128003	0.114251	0.0165496	0.0220027	-0.00991854	3.00883e-16	-0.0171045	1.00849e-16
193.835	0.481535	0.460071	0.127942	0.114358	0.0162644	0.0220244	-0.0102406	3.01187e-16	-0.0173169	1.00951e-16
194.035	0.481572	0.46043	0.127736	0.114465	0.0167901	0.0220462	-0.00980858	3.0149e-16	-0.0176927	1.01053e-16
194.235	0.481815	0.46079	0.127993	0.114571	0.0171804	0.0220679	-0.00923377	3.01793e-16	-0.0182342	1.01156e-16
194.435	0.482091	0.461149	0.12769	0.114678	0.0174459	0.0220896	-0.00902838	3.02097e-16	-0.0177107	1.01258e-16
194.635	0.48186	0.461507	0.128109	0.114784	0.0176335	0.0221114	-0.00882057	3.024e-16	-0.0170984	1.0136e-16
194.835	0.482299	0.461866	0.127799	0.114891	0.017702	0.0221331	-0.00851667	3.02703e-16	-0.0173305	1.01462e-16
195.035	0.483554	0.462224	0.128186	0.114998	0.0170859	0.0221549	-0.00843896	3.03006e-16	-0.0171523	1.01565e-16
195.235	0.483812	0.462583	0.127686	0.115104	0.0172535	0.0221766	-0.00875931	3.0331e-16	-0.0160207	1.01667e-16
195.435	0.48407	0.462941	0.127957	0.115211	0.0167508	0.0221983	-0.00920489	3.03613e-16	-0.0165288	1.01769e-16
195.635	0.484428	0.463298	0.127798	0.115317	0.0167762	0.02222	-0.00961666	3.03916e-16	-0.0164357	1.01871e-16
195.835	0.485491	0.463656	0.127863	0.115423	0.0165482	0.0222418	-0.00963166	3.04219e-16	-0.0163926	1.01973e-16
196.035	0.486118	0.464014	0.127886	0.11553	0.0163645	0.0222635	-0.0096188	3.04522e-16	-0.0171904	1.02076e-16
196.235	0.486189	0.464371	0.128054	0.115636	0.0160474	0.0222852	-0.00965565	3.04825e-16	-0.0175452	1.02178e-16
196.435	0.486302	0.464728	0.127186	0.115743	0.0160798	0.022307	-0.00946731	3.05128e-16	-0.0176779	1.0228e-16
196.635	0.486066	0.465085	0.127203	0.115849	0.0163359	0.0223287	-0.00979794	3.05432e-16	-0.0181288	1.02382e-16
196.835	0.486571	0.465441	0.127599	0.115955	0.0164919	0.0223504	-0.00927179	3.05735e-16	-0.0189162	1.02484e-16
197.035	0.486924	0.465798	0.12785	0.116062	0.0165246	0.0223721	-0.00941753	3.06038e-16	-0.0190604	1.02586e-16
197.235	0.487315	0.466154	0.128023	0.116168	0.0165022	0.0223938	-0.00962477	3.06341e-16	-0.0192861	1.02689e-16
197.435	0.48791	0.46651	0.128343	0.116274	0.0163793	0.0224155	-0.00973284	3.06644e-16	-0.0191762	1.02791e-16
197.635	0.487521	0.466866	0.128369	0.116381	0.0162704	0.0224372	-0.00965559	3.06947e-16	-0.0194199	1.02893e-16
197.835	0.487539	0.467221	0.1289	0.116487	0.0161825	0.0224589	-0.00979031	3.0725e-16	-0.0194391	1.02995e-16
198.035	0.487899	0.467577	0.129121	0.116593	0.0165611	0.0224807	-0.00898469	3.07553e-16	-0.0196395	1.03097e-16
198.235	0.488968	0.467932	0.128904	0.116699	0.0167858	0.0225024	-0.00863025	3.07856e-16	-0.0193303	1.03199e-16
198.435	0.489316	0.468287	0.129071	0.116805	0.0170209	0.0225241	-0.00858158	3.08159e-16	-0.0184427	1.03302e-16
198.635	0.489707	0.468642	0.129634	0.116912	0.0169745	0.0225458	-0.00870693	3.08462e-16	-0.0179061	1.03404e-16
198.835	0.490264	0.468997	0.129096	0.117018	0.0167859	0.0225675	-0.00870746	3.08765e-16	-0.0178828	1.03506e-16
199.035	0.491171	0.469351	0.129796	0.117124	0.0165774	0.0225892	-0.00924425	3.09067e-16	-0.0174278	1.03608e-16
199.235	0.491193	0.469706	0.129622	0.11723	0.0168809	0.0226108	-0.00969972	3.0937e-16	-0.0170875	1.0371e-16
199.435	0.491506	0.47006	0.129853	0.117336	0.0166178	0.0226325	-0.00934709	3.09673e-16	-0.0177662	1.03812e-16
199.635	0.491824	0.470414	0.129977	0.117442	0.0167596	0.0226542	-0.00950419	3.09976e-16	-0.0175609	1.03914e-16
199.835	0.491389	0.470767	0.130239	0.117548	0.0166608	0.0226759	-0.00906115	3.10279e-16	-0.0177636	1.04016e-16
200.035	0.490945	0.471121	0.130413	0.117654	0.017117	0.0226976	-0.00909661	3.10582e-16	-0.0183443	1.04119e-16
200.235	0.491114	0.471474	0.130496	0.11776	0.0171784	0.0227193	-0.00951185	3.10885e-16	-0.0185634	1.04221e-16
200.435	0.491044	0.471827	0.12999	0.117866	0.0178894	0.022741	-0.00953242	3.11187e-16	-0.0185217	1.04323e-16
200.635	0.491545	0.47218	0.130791	0.117972	0.0179417	0.0227627	-0.00927295	3.1149e-16	-0.0180011	1.04425e-16
200.835	0.491998	0.472533	0.13156	0.118078	0.0178941	0.0227843	-0.00879643	3.11793e-16	-0.0181232	1.04527e-16
201.035	0.492375	0.472885	0.131733	0.118184	0.0173532	0.022806	-0.00934607	3.12096e-16	-0.0179471	1.04629e-16
201.235	0.492985	0.473238	0.131368	0.118289	0.0174054	0.0228277	-0.00990869	3.12398e-16	-0.0175718	1.04731e-16
201.435	0.493764	0.47359	0.131267	0.118395	0.0175564	0.0228494	-0.00975861	3.12701e-16	-0.0179127	1.04833e-16
201.635	0.494438	0.473942	0.130677	0.118501	0.0173075	0.022871	-0.00953506	3.13004e-16	-0.0174654	1.04935e-16
201.835	0.495474	0.474293	0.130714	0.118607	0.0172402	0.0228927	-0.00943204	3.13307e-16	-0.0174583	1.05037e-16
202.035	0.495792	0.474645	0.130108	0.118713	0.0174944	0.0229144	-0.00913025	3.13609e-16	-0.0170409	1.05139e-16
202.235	0.497283	0.474996	0.130092	0.118818	0.0177703	0.022936	-0.00913795	3.13912e-16	-0.015966	1.05241e-16
202.435	0.49717	0.475348	0.130452	0.118924	0.0174851	0.0229577	-0.00924443	3.14214e-16	-0.015634	1.05343e-16
202.635	0.49681	0.475698	0.130479	0.11903	0.0172354	0.0229793	-0.00936742	3.14517e-16	-0.0150391	1.05446e-16
202.835	0.496837	0.476049	0.13063	0.119136	0.0169613	0.023001	-0.00906537	3.1482e-16	-0.0150655	1.05548e-16
203.035	0.49653	0.4764	0.131493	0.119241	0.0171045	0.0230227	-0.00904128	3.15122e-16	-0.0156916	1.0565e-16
203.235	0.496297	0.47675	0.132101	0.119347	0.0169859	0.0230443	-0.00919834	3.15425e-16	-0.0164972	1.05752e-16
203.435	0.495657	0.4771	0.13328	0.119453	0.0169164	0.023066	-0.00916215	3.15727e-16	-0.0173166	1.05854e-16
203.635	0.494954	0.47745	0.133545	0.119558	0.016974	0.0230876	-0.00933809	3.1603e-16	-0.0174866	1.05956e-16
203.835	0.494785	0.4778	0.1341	0.119664	0.0172536	0.0231093	-0.00963183	3.16332e-16	-0.0186751	1.06058e-16
204.035	0.494942	0.47815	0.133928	0.119769	0.0175369	0.0231309	-0.00989692	3.16635e-16	-0.0193303	1.0616e-16
204.235	0.495832	0.478499	0.13412	0.119875	0.0176658	0.0231525	-0.0101913	3.16937e-16	-0.0196981	1.06262e-16
204.435	0.496174	0.478848	0.134314	0.11998	0.0175741	0.0231742	-0.0104871	3.1724e-16	-0.0202106	1.06364e-16
204.635	0.497608	0.479198	0.13481	0.120086	0.0170761	0.0231958	-0.0101493	3.17542e-16	-0.019709	1.06466e-16
204.835	0.497986	0.479546	0.134665	0.120191	0.0169308	0.0232175	-0.0105119	3.17845e-16	-0.0199125	1.06568e-16
205.035	0.498821	0.479895	0.134721	0.120297	0.0168053	0.0232391	-0.0112713	3.18147e-16	-0.0199411	1.0667e-16
205.235	0.499532	0.480243	0.134433	0.120402	0.0164157	0.0232607	-0.0113997	3.1845e-16	-0.019747	1.06772e-16
205.435	0.500027	0.480592	0.134619	0.120508	0.0164107	0.0232824	-0.0114323	3.18752e-16	-0.0196668	1.06874e-16
205.635	0.501106	0.48094	0.134097	0.120613	0.0163671	0.023304	-0.0113049	3.19055e-16	-0.0191042	1.06976e-16
205.835	0.501397	0.481288	0.134062	0.120718	0.0168149	0.0233256	-0.0110942	3.19357e-16	-0.0189041	1.07078e-16
206.035	0.501822	0.481635	0.133515	0.120824	0.016928	0.0233473	-0.0114374	3.19659e-16	-0.0176313	1.0718e-16
206.235	0.502506	0.481983	0.133933	0.120929	0.0175266	0.0233689	-0.0113896	3.19962e-16	-0.0168421	1.07282e-16
206.435	0.501767	0.48233	0.13402	0.121034	0.0174603	0.0233905	-0.0119251	3.20264e-16	-0.0167187	1.07384e-16
206.635	0.501755	0.482677	0.134429	0.121139	0.0175343	0.0234121	-0.0120651	3.20566e-16	-0.016479	1.07486e-16
206.835	0.50178	0.483024	0.134818	0.121245	0.0175	0.0234337	-0.0118287	3.20868e-16	-0.0164232	1.07588e-16
207.035	0.501421	0.483371	0.13508	0.12135	0.0177218	0.0234554	-0.0116449	3.21171e-16	-0.0166909	1.0769e-16
207.235	0.501655	0.483718	0.135547	0.121455	0.017428	0.023477	-0.0115015	3.21473e-16	-0.0166913	1.07792e-16
207.435	0.501555	0.484064	0.135387	0.12156	0.0181536	0.0234986	-0.0109297	3.21775e-16	-0.0166754	1.07894e-16
207.635	0.501772	0.48441	0.135203	0.121665	0.0182092	0.0235202	-0.0103585	3.22077e-16	-0.0171672	1.07995e-16
207.835	0.502647	0.484756	0.135457	0.121771	0.0183329	0.0235418	-0.0110458	3.2238e-16	-0.0177348	1.08097e-16
208.035	0.502936	0.485102	0.135405	0.121876	0.0184379	0.0235634	-0.0106975	3.22682e-16	-0.0179692	1.08199e-16
208.235	0.504083	0.485447	0.136507	0.121981	0.0180382	0.023585	-0.0107272	3.22984e-16	-0.0183437	1.08301e-16
208.435	0.504353	0.485793	0.136613	0.122086	0.0176149	0.0236066	-0.0109696	3.23286e-16	-0.018752	1.08403e-16
208.635	0.504917	0.486138	0.136692	0.122191	0.0171345	0.0236282	-0.0106449	3.23588e-16	-0.0183258	1.08505e-16
208.835	0.504896	0.486483	0.137098	0.122296	0.0170382	0.0236498	-0.0111041	3.2389e-16	-0.0186276	1.08607e-16
209.035	0.505191	0.486828	0.13756	0.122401	0.016876	0.0236714	-0.0111575	3.24193e-16	-0.0186955	1.08709e-16
209.235	0.505141	0.487172	0.137422	0.122506	0.0168121	0.023693	-0.0111996	3.24495e-16	-0.0185047	1.08811e-16
209.435	0.50528	0.487517	0.137606	0.122611	0.017203	0.0237146	-0.011628	3.24797e-16	-0.0188702	1.08913e-16
209.635	0.505109	0.487861	0.13742	0.122716	0.0175032	0.0237362	-0.0110793	3.25099e-16	-0.0192916	1.09015e-16
209.835	0.505043	0.488205	0.13801	0.122821	0.0179696	0.0237578	-0.0112762	3.25401e-16	-0.0193604	1.09117e-16
210.035	0.505054	0.488549	0.13831	0.122926	0.0175623	0.0237793	-0.0118445	3.25703e-16	-0.0189429	1.09219e-16
210.235	0.505088	0.488893	0.138551	0.123031	0.0178732	0.0238009	-0.0119363	3.26005e-16	-0.0189777	1.0932e-16
210.435	0.505022	0.489236	0.138529	0.123135	0.0171076	0.0238225	-0.0125307	3.26307e-16	-0.0192145	1.09422e-16
210.635	0.504706	0.489579	0.138306	0.12324	0.0168947	0.0238441	-0.0123864	3.26609e-16	-0.019099	1.09524e-16
210.835	0.504589	0.489923	0.138105	0.123345	0.0167366	0.0238657	-0.0119673	3.26911e-16	-0.0191573	1.09626e-16
211.035	0.504987	0.490266	0.137544	0.12345	0.0166448	0.0238872	-0.0118809	3.27213e-16	-0.019176	1.09728e-16
211.235	0.505485	0.490608	0.136948	0.123555	0.0166733	0.0239088	-0.0112828	3.27515e-16	-0.0192909	1.0983e-16
211.435	0.505881	0.490951	0.13663	0.123659	0.0174851	0.0239304	-0.0113463	3.27817e-16	-0.0196735	1.09932e-16
211.635	0.506355	0.491293	0.137076	0.123764	0.0172958	0.023952	-0.0112725	3.28119e-16	-0.0197562	1.10034e-16
211.835	0.506812	0.491635	0.136911	0.123869	0.0177044	0.0239735	-0.0115486	3.28421e-16	-0.0192733	1.10135e-16
212.035	0.507012	0.491977	0.13719	0.123974	0.0179868	0.0239951	-0.0111333	3.28722e-16	-0.0195527	1.10237e-16
212.235	0.507487	0.492319	0.137466	0.124078	0.0183199	0.0240167	-0.0111188	3.29024e-16	-0.0195709	1.10339e-16
212.435	0.507719	0.492661	0.137258	0.124183	0.0182218	0.0240382	-0.0110496	3.29326e-16	-0.0196154	1.10441e-16
212.635	0.507885	0.493002	0.137388	0.124287	0.0177914	0.0240598	-0.0108613	3.29628e-16	-0.0189453	1.10543e-16
212.835	0.508466	0.493343	0.13799	0.124392	0.0178919	0.0240813	-0.0102746	3.2993e-16	-0.0184679	1.10645e-16
213.035	0.508973	0.493684	0.137839	0.124497	0.0184147	0.0241029	-0.00962827	3.30232e-16	-0.0180849	1.10747e-16
213.235	0.509711	0.494025	0.137973	0.124601	0.0185538	0.0241244	-0.00905012	3.30533e-16	-0.018248	1.10848e-16
213.435	0.509514	0.494366	0.138445	0.124706	0.0185378	0.024146	-0.00839399	3.30835e-16	-0.0188393	1.1095e-16
213.635	0.509381	0.494706	0.138361	0.12481	0.0183869	0.0241675	-0.0077024	3.31137e-16	-0.0187628	1.11052e-16
213.835	0.510441	0.495047	0.13848	0.124915	0.0181338	0.0241891	-0.00737669	3.31439e-16	-0.0188726	1.11154e-16
214.035	0.510542	0.495387	0.138651	0.125019	0.0175933	0.0242106	-0.00727608	3.3174e-16	-0.0186866	1.11256e-16
214.235	0.511445	0.495727	0.138263	0.125124	0.0176899	0.0242322	-0.00750881	3.32042e-16	-0.0188199	1.11357e-16
214.435	0.511772	0.496066	0.138488	0.125228	0.0175599	0.0242537	-0.00733474	3.32344e-16	-0.0193918	1.11459e-16
214.635	0.511716	0.496406	0.138493	0.125332	0.0185161	0.0242753	-0.00738003	3.32645e-16	-0.0196646	1.11561e-16
214.835	0.5127	0.496745	0.138269	0.125437	0.0184414	0.0242968	-0.00741044	3.32947e-16	-0.0201511	1.11663e-16
215.035	0.51372	0.497084	0.13827	0.125541	0.0180987	0.0243183	-0.00789845	3.33249e-16	-0.0201328	1.11765e-16
215.235	0.514437	0.497423	0.137981	0.125645	0.0184501	0.0243399	-0.0075514	3.3355e-16	-0.0196968	1.11866e-16
215.435	0.515047	0.497762	0.138242	0.12575	0.0187103	0.0243614	-0.00835849	3.33852e-16	-0.0192413	1.11968e-16
215.635	0.515422	0.498101	0.138739	0.125854	0.0187719	0.0243829	-0.00833188	3.34153e-16	-0.0189321	1.1207e-16
215.835	0.515916	0.498439	0.138457	0.125958	0.019332	0.0244045	-0.00888393	3.34455e-16	-0.0184485	1.12172e-16
216.035	0.516684	0.498777	0.13855	0.126063	0.0193432	0.024426	-0.0098253	3.34757e-16	-0.0184685	1.12274e-16
216.235	0.517239	0.499115	0.138168	0.126167	0.0192828	0.0244475	-0.00982351	3.35058e-16	-0.0185715	1.12375e-16
216.435	0.517504	0.499453	0.138077	0.126271	0.0185463	0.024469	-0.00998929	3.3536e-16	-0.0185834	1.12477e-16
216.635	0.517575	0.499791	0.138328	0.126375	0.0183373	0.0244906	-0.0101885	3.35661e-16	-0.0181465	1.12579e-16
216.835	0.517906	0.500128	0.137921	0.126479	0.0185568	0.0245121	-0.00972889	3.35963e-16	-0.017811	1.12681e-16
217.035	0.518303	0.500466	0.137839	0.126584	0.0183176	0.0245336	-0.00923422	3.36264e-16	-0.0179436	1.12782e-16
217.235	0.517754	0.500803	0.138528	0.126688	0.0180374	0.0245551	-0.00879287	3.36566e-16	-0.0181638	1.12884e-16
217.435	0.517035	0.50114	0.139063	0.126792	0.0182551	0.0245766	-0.00885066	3.36867e-16	-0.0181126	1.12986e-16
217.635	0.516665	0.501476	0.139003	0.126896	0.0184368	0.0245981	-0.0087747	3.37169e-16	-0.0181897	1.13088e-16
217.835	0.516563	0.501813	0.139287	0.127	0.0181476	0.0246196	-0.00868051	3.3747e-16	-0.0184829	1.13189e-16
218.035	0.516695	0.502149	0.139903	0.127104	0.0183711	0.0246411	-0.00885947	3.37771e-16	-0.0180013	1.13291e-16
218.235	0.516622	0.502485	0.139947	0.127208	0.0184418	0.0246626	-0.00900973	3.38073e-16	-0.0184038	1.13393e-16
218.435	0.516354	0.502821	0.140316	0.127312	0.0182213	0.0246841	-0.00849015	3.38374e-16	-0.0186028	1.13495e-16
218.635	0.516308	0.503157	0.140265	0.127416	0.0184933	0.0247056	-0.00883312	3.38675e-16	-0.0185721	1.13596e-16
218.835	0.516796	0.503493	0.140475	0.12752	0.0177888	0.0247271	-0.00845979	3.38977e-16	-0.0180135	1.13698e-16
219.035	0.517896	0.503828	0.140674	0.127624	0.0171218	0.0247486	-0.00862242	3.39278e-16	-0.0175301	1.138e-16
219.235	0.518188	0.504164	0.140717	0.127728	0.0172727	0.0247701	-0.00833054	3.39579e-16	-0.0174143	1.13901e-16
219.435	0.518038	0.504499	0.140976	0.127832	0.0172307	0.0247916	-0.00874316	3.39881e-16	-0.0174206	1.14003e-16
219.635	0.518535	0.504833	0.141133	0.127935	0.0171461	0.0248131	-0.00887198	3.40182e-16	-0.0176114	1.14105e-16
219.835	0.518964	0.505168	0.140809	0.128039	0.0172191	0.0248346	-0.00958982	3.40483e-16	-0.0177834	1.14206e-16
220.035	0.519774	0.505503	0.140877	0.128143	0.0174861	0.0248561	-0.00972042	3.40785e-16	-0.0185326	1.14308e-16
220.235	0.520266	0.505837	0.140949	0.128247	0.0176752	0.0248776	-0.00905676	3.41086e-16	-0.0190047	1.1441e-16
220.435	0.520422	0.506171	0.141512	0.128351	0.0178761	0.0248991	-0.00906002	3.41387e-16	-0.0193583	1.14512e-16
220.635	0.521052	0.506505	0.141679	0.128454	0.0186105	0.0249205	-0.0090553	3.41688e-16	-0.0189098	1.14613e-16
220.835	0.521466	0.506839	0.141855	0.128558	0.0189327	0.024942	-0.00863585	3.41989e-16	-0.01843	1.14715e-16
221.035	0.521835	0.507172	0.143458	0.128662	0.019016	0.0249635	-0.0084814	3.4229e-16	-0.0183103	1.14817e-16
221.235	0.520719	0.507506	0.14451	0.128765	0.0198581	0.024985	-0.00827464	3.42592e-16	-0.0181761	1.14918e-16
221.435	0.520864	0.507839	0.145266	0.128869	0.0202044	0.0250064	-0.00832914	3.42893e-16	-0.0181875	1.1502e-16
221.635	0.520364	0.508172	0.145325	0.128973	0.0199663	0.0250279	-0.00855175	3.43194e-16	-0.0186488	1.15122e-16
221.835	0.521039	0.508505	0.145378	0.129076	0.0194575	0.0250494	-0.00912307	3.43495e-16	-0.0182799	1.15223e-16
222.035	0.521948	0.508838	0.145664	0.12918	0.0198046	0.0250708	-0.00910554	3.43796e-16	-0.0179138	1.15325e-16
222.235	0.522202	0.50917	0.145645	0.129284	0.0196106	0.0250923	-0.00905742	3.44097e-16	-0.0184849	1.15426e-16
222.435	0.522868	0.509502	0.145765	0.129387	0.0196798	0.0251138	-0.00940415	3.44398e-16	-0.0179372	1.15528e-16
222.635	0.523187	0.509834	0.14563	0.129491	0.0200414	0.0251352	-0.00964779	3.44699e-16	-0.0183156	1.1563e-16
222.835	0.523785	0.510166	0.145384	0.129594	0.0194183	0.0251567	-0.00989565	3.45e-16	-0.0182994	1.15731e-16
223.035	0.52458	0.510498	0.14525	0.129698	0.0190359	0.0251781	-0.0103909	3.45301e-16	-0.0186606	1.15833e-16
223.235	0.524268	0.51083	0.145434	0.129801	0.0189678	0.0251996	-0.0108459	3.45602e-16	-0.0188241	1.15935e-16
223.435	0.524623	0.511161	0.144939	0.129905	0.0188136	0.025221	-0.0110765	3.45903e-16	-0.019023	1.16036e-16
223.635	0.525169	0.511492	0.144497	0.130008	0.0180991	0.0252425	-0.0112825	3.46204e-16	-0.019226	1.16138e-16
223.835	0.525427	0.511823	0.144032	0.130111	0.0178049	0.0252639	-0.0111204	3.46505e-16	-0.0194805	1.16239e-16
224.035	0.526062	0.512154	0.143436	0.130215	0.0180622	0.0252854	-0.0105637	3.46806e-16	-0.0191622	1.16341e-16
224.235	0.526196	0.512485	0.143461	0.130318	0.018406	0.0253068	-0.0101982	3.47107e-16	-0.0191211	1.16443e-16
224.435	0.526852	0.512815	0.143555	0.130422	0.018512	0.0253283	-0.0102798	3.47408e-16	-0.0192747	1.16544e-16
224.635	0.526822	0.513145	0.143128	0.130525	0.0189984	0.0253497	-0.0106772	3.47709e-16	-0.0184324	1.16646e-16
224.835	0.526904	0.513476	0.143607	0.130628	0.0187701	0.0253712	-0.0104658	3.4801e-16	-0.0182735	1.16747e-16
225.035	0.526248	0.513806	0.143902	0.130731	0.018793	0.0253926	-0.0104888	3.4831e-16	-0.0185346	1.16849e-16
225.235	0.526031	0.514135	0.1438	0.130835	0.019493	0.025414	-0.0101045	3.48611e-16	-0.0183709	1.16951e-16
225.435	0.526697	0.514465	0.143915	0.130938	0.0198155	0.0254355	-0.0106876	3.48912e-16	-0.0185461	1.17052e-16
225.635	0.52688	0.514794	0.143446	0.131041	0.0198197	0.0254569	-0.0107102	3.49213e-16	-0.0186584	1.17154e-16
225.835	0.527363	0.515123	0.143866	0.131144	0.0202567	0.0254783	-0.0106737	3.49514e-16	-0.0183056	1.17255e-16
226.035	0.527479	0.515452	0.143787	0.131248	0.020498	0.0254997	-0.0104457	3.49814e-16	-0.0180373	1.17357e-16
226.235	0.527376	0.515781	0.143739	0.131351	0.0201092	0.0255212	-0.0106953	3.50115e-16	-0.018073	1.17458e-16
226.435	0.527255	0.51611	0.144335	0.131454	0.0202571	0.0255426	-0.0113723	3.50416e-16	-0.0173566	1.1756e-16
226.635	0.527871	0.516438	0.1443	0.131557	0.0202726	0.025564	-0.0114761	3.50717e-16	-0.0176694	1.17662e-16
226.835	0.528634	0.516767	0.14408	0.13166	0.0198498	0.0255854	-0.0117495	3.51017e-16	-0.0178124	1.17763e-16
227.035	0.528501	0.517095	0.144292	0.131763	0.019405	0.0256068	-0.0114994	3.51318e-16	-0.0178394	1.17865e-16
227.235	0.528479	0.517423	0.144398	0.131866	0.0189494	0.0256283	-0.0114566	3.51619e-16	-0.017626	1.17966e-16
227.435	0.528694	0.51775	0.144334	0.131969	0.0188201	0.0256497	-0.0111222	3.51919e-16	-0.0178973	1.18068e-16
227.635	0.52872	0.518078	0.144737	0.132072	0.018481	0.0256711	-0.0107678	3.5222e-16	-0.017971	1.18169e-16
227.835	0.529114	0.518405	0.144732	0.132175	0.0187153	0.0256925	-0.0104153	3.52521e-16	-0.0177992	1.18271e-16
228.035	0.529531	0.518732	0.145187	0.132278	0.0190319	0.0257139	-0.0099911	3.52821e-16	-0.0181406	1.18372e-16
228.235	0.529015	0.51906	0.145865	0.132381	0.0193426	0.0257353	-0.00953565	3.53122e-16	-0.0187628	1.18474e-16
228.435	0.529485	0.519386	0.14638	0.132484	0.0193122	0.0257567	-0.00976013	3.53422e-16	-0.0195952	1.18575e-16
228.635	0.52924	0.519713	0.146384	0.132587	0.0195804	0.0257781	-0.00948849	3.53723e-16	-0.0196125	1.18677e-16
228.835	0.530417	0.520039	0.146954	0.13269	0.0196709	0.0257995	-0.00903021	3.54024e-16	-0.0202338	1.18778e-16
229.035	0.531235	0.520366	0.146997	0.132793	0.0205902	0.0258209	-0.00899394	3.54324e-16	-0.0207405	1.1888e-16
229.235	0.531781	0.520692	0.146853	0.132895	0.021134	0.0258423	-0.0088064	3.54625e-16	-0.020469	1.18981e-16
229.435	0.532279	0.521018	0.147088	0.132998	0.0208007	0.0258637	-0.00873386	3.54925e-16	-0.0208159	1.19083e-16
229.635	0.532581	0.521344	0.147271	0.133101	0.0203528	0.0258851	-0.00828826	3.55226e-16	-0.0207226	1.19184e-16
229.835	0.533011	0.521669	0.147273	0.133204	0.020021	0.0259065	-0.0084877	3.55526e-16	-0.0207337	1.19286e-16
230.035	0.533413	0.521995	0.146838	0.133307	0.019271	0.0259279	-0.00868407	3.55827e-16	-0.0204391	1.19387e-16
230.235	0.534007	0.52232	0.146827	0.133409	0.0190286	0.0259492	-0.00866447	3.56127e-16	-0.0199817	1.19489e-16
230.435	0.5346	0.522645	0.146983	0.133512	0.0191096	0.0259706	-0.00899545	3.56427e-16	-0.0193364	1.1959e-16
230.635	0.535703	0.52297	0.146308	0.133615	0.0190474	0.025992	-0.00887563	3.56728e-16	-0.0194003	1.19692e-16
230.835	0.535971	0.523294	0.146182	0.133717	0.0188731	0.0260134	-0.00896611	3.57028e-16	-0.0192895	1.19793e-16
231.035	0.535843	0.523619	0.146306	0.13382	0.0190035	0.0260348	-0.00895073	3.57329e-16	-0.0188794	1.19895e-16
231.235	0.53611	0.523943	0.146502	0.133923	0.0190714	0.0260561	-0.00933606	3.57629e-16	-0.018648	1.19996e-16
231.435	0.535808	0.524267	0.146721	0.134025	0.0192427	0.0260775	-0.00929271	3.57929e-16	-0.018258	1.20098e-16
231.635	0.535632	0.524591	0.147201	0.134128	0.019581	0.0260989	-0.00955473	3.5823e-16	-0.017697	1.20199e-16
231.835	0.535129	0.524915	0.147685	0.13423	0.0197593	0.0261202	-0.0100552	3.5853e-16	-0.0171623	1.20301e-16
232.035	0.534484	0.525239	0.148234	0.134333	0.0196836	0.0261416	-0.00996624	3.5883e-16	-0.0171089	1.20402e-16
232.235	0.533904	0.525562	0.148356	0.134435	0.020373	0.026163	-0.0102444	3.59131e-16	-0.0172312	1.20503e-16
232.435	0.534001	0.525885	0.149195	0.134538	0.0205188	0.0261843	-0.0107833	3.59431e-16	-0.0175307	1.20605e-16
232.635	0.533935	0.526208	0.149477	0.13464	0.0210737	0.0262057	-0.0108906	3.59731e-16	-0.0174101	1.20706e-16
232.835	0.534503	0.526531	0.150238	0.134743	0.0212052	0.0262271	-0.0111717	3.60031e-16	-0.0173428	1.20808e-16
233.035	0.534913	0.526854	0.150128	0.134845	0.0214873	0.0262484	-0.0117288	3.60332e-16	-0.0174964	1.20909e-16
233.235	0.535093	0.527176	0.150059	0.134948	0.0209146	0.0262698	-0.0120158	3.60632e-16	-0.0175413	1.21011e-16
233.435	0.53545	0.527499	0.150014	0.13505	0.020234	0.0262911	-0.0118716	3.60932e-16	-0.0172878	1.21112e-16
233.635	0.536131	0.527821	0.150012	0.135152	0.0203149	0.0263125	-0.0121844	3.61232e-16	-0.0173154	1.21213e-16
233.835	0.536405	0.528143	0.149615	0.135255	0.0202506	0.0263338	-0.0116434	3.61532e-16	-0.0169586	1.21315e-16
234.035	0.536999	0.528465	0.149288	0.135357	0.0197907	0.0263552	-0.010815	3.61832e-16	-0.0172204	1.21416e-16
234.235	0.537357	0.528786	0.149046	0.135459	0.0198536	0.0263765	-0.0103934	3.62132e-16	-0.0168551	1.21518e-16
234.435	0.537585	0.529108	0.148873	0.135562	0.0195762	0.0263979	-0.0104693	3.62433e-16	-0.0169812	1.21619e-16
234.635	0.539084	0.529429	0.14895	0.135664	0.0198258	0.0264192	-0.0103847	3.62733e-16	-0.017375	1.2172e-16
234.835	0.539575	0.52975	0.148911	0.135766	0.0200273	0.0264405	-0.0102299	3.63033e-16	-0.0178005	1.21822e-16
235.035	0.540311	0.530071	0.149035	0.135868	0.0199275	0.0264619	-0.00991854	3.63333e-16	-0.0183373	1.21923e-16
235.235	0.540343	0.530392	0.149281	0.13597	0.0193708	0.0264832	-0.0100307	3.63633e-16	-0.0181969	1.22024e-16
235.435	0.540475	0.530713	0.149188	0.136073	0.0196452	0.0265045	-0.00970928	3.63933e-16	-0.0181508	1.22126e-16
235.635	0.540119	0.531033	0.149811	0.136175	0.0196359	0.0265259	-0.0101406	3.64233e-16	-0.0183491	1.22227e-16
235.835	0.539742	0.531353	0.150181	0.136277	0.0194936	0.0265472	-0.0106379	3.64533e-16	-0.0185707	1.22329e-16
236.035	0.540057	0.531673	0.150202	0.136379	0.0192126	0.0265685	-0.0108858	3.64833e-16	-0.0190569	1.2243e-16
236.235	0.540018	0.531993	0.150402	0.136481	0.0192603	0.0265899	-0.0115108	3.65133e-16	-0.0200724	1.22531e-16
236.435	0.54015	0.532313	0.151075	0.136583	0.0189821	0.0266112	-0.0116731	3.65433e-16	-0.0201775	1.22633e-16
236.635	0.540217	0.532632	0.151393	0.136685	0.0190001	0.0266325	-0.0119282	3.65733e-16	-0.0206135	1.22734e-16
236.835	0.540383	0.532952	0.151831	0.136787	0.018679	0.0266538	-0.0122448	3.66033e-16	-0.0206191	1.22835e-16
237.035	0.541362	0.533271	0.15155	0.136889	0.0186817	0.0266751	-0.0126747	3.66333e-16	-0.0203817	1.22937e-16
237.235	0.541503	0.53359	0.151397	0.136991	0.0186774	0.0266965	-0.0128094	3.66632e-16	-0.0200363	1.23038e-16
237.435	0.541611	0.533909	0.151375	0.137093	0.0187967	0.0267178	-0.0125309	3.66932e-16	-0.0194244	1.23139e-16
237.635	0.542275	0.534227	0.15128	0.137195	0.0192803	0.0267391	-0.0125344	3.67232e-16	-0.0191308	1.23241e-16
237.835	0.541837	0.534546	0.151103	0.137297	0.0197057	0.0267604	-0.0119926	3.67532e-16	-0.0186885	1.23342e-16
238.035	0.542245	0.534864	0.150993	0.137399	0.0200831	0.0267817	-0.0113908	3.67832e-16	-0.0191904	1.23443e-16
238.235	0.542635	0.535182	0.151338	0.137501	0.0201325	0.026803	-0.0116139	3.68132e-16	-0.0188344	1.23545e-16
238.435	0.543069	0.5355	0.151604	0.137603	0.0205823	0.0268243	-0.0113797	3.68431e-16	-0.0188274	1.23646e-16
238.635	0.543674	0.535818	0.151895	0.137704	0.0208236	0.0268456	-0.0109429	3.68731e-16	-0.0186186	1.23747e-16
238.835	0.543651	0.536135	0.151683	0.137806	0.020718	0.0268669	-0.0101215	3.69031e-16	-0.018552	1.23848e-16
239.035	0.543764	0.536453	0.152011	0.137908	0.0202409	0.0268882	-0.00991189	3.69331e-16	-0.0186061	1.2395e-16
239.235	0.543816	0.53677	0.152129	0.13801	0.0206587	0.0269095	-0.00992178	3.6963e-16	-0.0180179	1.24051e-16
239.435	0.54395	0.537087	0.15173	0.138112	0.0209486	0.0269308	-0.00943395	3.6993e-16	-0.0185496	1.24152e-16
239.635	0.543691	0.537404	0.152155	0.138213	0.021165	0.0269521	-0.00984053	3.7023e-16	-0.0184299	1.24254e-16
239.835	0.544267	0.537721	0.152201	0.138315	0.0208391	0.0269734	-0.0100702	3.7053e-16	-0.0182734	1.24355e-16
240.035	0.544426	0.538037	0.15216	0.138417	0.0211049	0.0269947	-0.0100624	3.70829e-16	-0.0185399	1.24456e-16
240.235	0.544928	0.538354	0.152727	0.138518	0.0208624	0.0270159	-0.0101346	3.71129e-16	-0.0185035	1.24557e-16
240.435	0.545306	0.53867	0.153223	0.13862	0.0207911	0.0270372	-0.00960859	3.71429e-16	-0.0185844	1.24659e-16
240.635	0.545207	0.538986	0.153514	0.138722	0.0209072	0.0270585	-0.00924033	3.71728e-16	-0.0188114	1.2476e-16
240.835	0.546356	0.539302	0.153467	0.138823	0.0208654	0.0270798	-0.0095909	3.72028e-16	-0.0185494	1.24861e-16
241.035	0.547321	0.539617	0.153067	0.138925	0.0210279	0.0271011	-0.00930153	3.72327e-16	-0.0187011	1.24962e-16
241.235	0.54794	0.539933	0.153623	0.139026	0.0214299	0.0271223	-0.00976247	3.72627e-16	-0.0187929	1.25064e-16
241.435	0.548874	0.540248	0.153467	0.139128	0.0214182	0.0271436	-0.0101337	3.72926e-16	-0.018639	1.25165e-16
241.635	0.549514	0.540563	0.15327	0.139229	0.0215737	0.0271649	-0.0104517	3.73226e-16	-0.0191408	1.25266e-16
241.835	0.549538	0.540878	0.15346	0.139331	0.021995	0.0271862	-0.0104905	3.73526e-16	-0.0193635	1.25367e-16
242.035	0.550575	0.541193	0.153701	0.139432	0.0216452	0.0272074	-0.01049	3.73825e-16	-0.0200941	1.25469e-16
242.235	0.550888	0.541508	0.153751	0.139534	0.0209072	0.0272287	-0.0109891	3.74125e-16	-0.0198122	1.2557e-16
242.435	0.550393	0.541822	0.154369	0.139635	0.0207405	0.02725	-0.0115824	3.74424e-16	-0.0192449	1.25671e-16
242.635	0.550319	0.542136	0.154315	0.139737	0.0204034	0.0272712	-0.0120464	3.74724e-16	-0.0191278	1.25772e-16
242.835	0.550234	0.54245	0.154455	0.139838	0.0202048	0.0272925	-0.0119855	3.75023e-16	-0.0195839	1.25874e-16
243.035	0.550373	0.542764	0.15471	0.139939	0.01999	0.0273137	-0.012653	3.75322e-16	-0.0192469	1.25975e-16
243.235	0.550614	0.543078	0.15497	0.140041	0.0200504	0.027335	-0.0129798	3.75622e-16	-0.0188406	1.26076e-16
243.435	0.550438	0.543392	0.154465	0.140142	0.0198425	0.0273563	-0.0132294	3.75921e-16	-0.0186589	1.26177e-16
243.635	0.55002	0.543705	0.15497	0.140243	0.0200058	0.0273775	-0.0132025	3.76221e-16	-0.0183288	1.26278e-16
243.835	0.550554	0.544018	0.154814	0.140345	0.0198928	0.0273988	-0.0124554	3.7652e-16	-0.0183573	1.2638e-16
244.035	0.550137	0.544331	0.154969	0.140446	0.0203397	0.02742	-0.0121419	3.76819e-16	-0.0179475	1.26481e-16
244.235	0.550995	0.544644	0.155179	0.140547	0.020274	0.0274413	-0.0120556	3.77119e-16	-0.0175924	1.26582e-16
244.435	0.551057	0.544957	0.154792	0.140648	0.0201444	0.0274625	-0.0113773	3.77418e-16	-0.0181514	1.26683e-16
244.635	0.550942	0.545269	0.154862	0.14075	0.0201358	0.0274837	-0.0111347	3.77717e-16	-0.0179848	1.26784e-16
244.835	0.551719	0.545582	0.155403	0.140851	0.0203605	0.027505	-0.0108157	3.78017e-16	-0.0177301	1.26886e-16
245.035	0.551656	0.545894	0.155988	0.140952	0.0208433	0.0275262	-0.0102285	3.78316e-16	-0.0181062	1.26987e-16
245.235	0.552342	0.546206	0.156609	0.141053	0.0208735	0.0275475	-0.0102455	3.78615e-16	-0.0183822	1.27088e-16
245.435	0.552892	0.546518	0.156123	0.141154	0.0208122	0.0275687	-0.0101899	3.78914e-16	-0.0185582	1.27189e-16
245.635	0.552964	0.54683	0.156489	0.141255	0.0212948	0.0275899	-0.00967644	3.79214e-16	-0.0196406	1.2729e-16
245.835	0.553491	0.547141	0.156306	0.141356	0.0214476	0.0276112	-0.00962225	3.79513e-16	-0.0198543	1.27391e-16
246.035	0.553755	0.547452	0.156238	0.141457	0.0214652	0.0276324	-0.00993325	3.79812e-16	-0.0202461	1.27492e-16
246.235	0.553564	0.547764	0.156239	0.141558	0.0210501	0.0276536	-0.00996137	3.80111e-16	-0.0196525	1.27594e-16
246.435	0.553263	0.548075	0.156566	0.141659	0.0212133	0.0276748	-0.0102301	3.8041e-16	-0.0198107	1.27695e-16
246.635	0.553692	0.548385	0.155892	0.14176	0.021195	0.0276961	-0.0103716	3.8071e-16	-0.0207499	1.27796e-16
246.835	0.553941	0.548696	0.155822	0.141861	0.0210534	0.0277173	-0.0101786	3.81009e-16	-0.020716	1.27897e-16
247.035	0.554605	0.549006	0.155559	0.141962	0.0211761	0.0277385	-0.0105457	3.81308e-16	-0.0208027	1.27998e-16
247.235	0.554711	0.549317	0.155185	0.142063	0.0211151	0.0277597	-0.0104419	3.81607e-16	-0.0207647	1.28099e-16
247.435	0.554965	0.549627	0.154883	0.142164	0.0215298	0.0277809	-0.0101979	3.81906e-16	-0.0203072	1.282e-16
247.635	0.555113	0.549937	0.155112	0.142265	0.0213083	0.0278021	-0.0097165	3.82205e-16	-0.0207024	1.28302e-16
247.835	0.555697	0.550247	0.154856	0.142366	0.0216063	0.0278234	-0.00938038	3.82504e-16	-0.0208801	1.28403e-16
248.035	0.555835	0.550556	0.154577	0.142467	0.0213205	0.0278446	-0.00941208	3.82803e-16	-0.0206093	1.28504e-16
248.235	0.556079	0.550866	0.15476	0.142568	0.0212275	0.0278658	-0.00962294	3.83102e-16	-0.0203875	1.28605e-16
248.435	0.55601	0.551175	0.155567	0.142668	0.0208097	0.027887	-0.00939891	3.83401e-16	-0.0206927	1.28706e-16
248.635	0.555959	0.551484	0.156746	0.142769	0.0205226	0.0279082	-0.00898459	3.837e-16	-0.0207344	1.28807e-16
248.835	0.555674	0.551793	0.157954	0.14287	0.0206549	0.0279294	-0.00879335	3.83999e-16	-0.0209459	1.28908e-16
249.035	0.55582	0.552102	0.158364	0.142971	0.020488	0.0279506	-0.00859089	3.84298e-16	-0.0214927	1.29009e-16
249.235	0.556298	0.55241	0.158223	0.143071	0.0203905	0.0279718	-0.00845809	3.84597e-16	-0.0215283	1.2911e-16
249.435	0.556704	0.552719	0.158579	0.143172	0.0208005	0.027993	-0.0089192	3.84896e-16	-0.0214816	1.29211e-16
249.635	0.557038	0.553027	0.158438	0.143273	0.0208379	0.0280142	-0.00934372	3.85195e-16	-0.0218194	1.29312e-16
249.835	0.557051	0.553335	0.158144	0.143373	0.0209457	0.0280354	-0.0094128	3.85494e-16	-0.0219056	1.29414e-16
250.035	0.556934	0.553643	0.15832	0.143474	0.0211049	0.0280565	-0.00956286	3.85793e-16	-0.0218853	1.29515e-16
250.235	0.557349	0.553951	0.158368	0.143575	0.0210373	0.0280777	-0.00896558	3.86092e-16	-0.0216879	1.29616e-16
250.435	0.557316	0.554258	0.158344	0.143675	0.0212934	0.0280989	-0.00954334	3.8639e-16	-0.0219987	1.29717e-16
250.635	0.557759	0.554566	0.157768	0.143776	0.0208984	0.0281201	-0.010235	3.86689e-16	-0.0219099	1.29818e-16
250.835	0.558453	0.554873	0.157596	0.143876	0.020847	0.0281413	-0.0101858	3.86988e-16	-0.0217599	1.29919e-16
251.035	0.559013	0.55518	0.157782	0.143977	0.0209803	0.0281625	-0.0104281	3.87287e-16	-0.021996	1.3002e-16
251.235	0.559427	0.555487	0.157923	0.144077	0.0206711	0.0281836	-0.0103118	3.87586e-16	-0.0211495	1.30121e-16
251.435	0.559568	0.555794	0.158307	0.144178	0.0208146	0.0282048	-0.00980808	3.87884e-16	-0.0203698	1.30222e-16
251.635	0.55952	0.5561	0.157921	0.144278	0.0208448	0.028226	-0.00968714	3.88183e-16	-0.0204372	1.30323e-16
251.835	0.559995	0.556407	0.15767	0.144379	0.0211123	0.0282472	-0.00962889	3.88482e-16	-0.0201494	1.30424e-16
252.035	0.560103	0.556713	0.15799	0.144479	0.0208321	0.0282683	-0.00981166	3.88781e-16	-0.0204008	1.30525e-16
252.235	0.559887	0.557019	0.159194	0.14458	0.0211896	0.0282895	-0.00981527	3.89079e-16	-0.0201405	1.30626e-16
252.435	0.56043	0.557325	0.159824	0.14468	0.0213695	0.0283107	-0.00992299	3.89378e-16	-0.0203341	1.30727e-16
252.635	0.560218	0.55763	0.160438	0.14478	0.0214601	0.0283318	-0.00979079	3.89677e-16	-0.0209074	1.30828e-16
252.835	0.55948	0.557936	0.161123	0.144881	0.0215641	0.028353	-0.0105063	3.89975e-16	-0.0206863	1.30929e-16
253.035	0.56029	0.558241	0.161437	0.144981	0.0218247	0.0283741	-0.0107194	3.90274e-16	-0.0203863	1.3103e-16
253.235	0.560524	0.558547	0.161533	0.145081	0.0221544	0.0283953	-0.011025	3.90573e-16	-0.0204884	1.31131e-16
253.435	0.560859	0.558852	0.161543	0.145182	0.0223416	0.0284165	-0.0115284	3.90871e-16	-0.0211094	1.31232e-16
253.635	0.561117	0.559156	0.161108	0.145282	0.0225813	0.0284376	-0.0115174	3.9117e-16	-0.0212914	1.31333e-16
253.835	0.5612	0.559461	0.161061	0.145382	0.0228593	0.0284588	-0.0114208	3.91468e-16	-0.0212645	1.31434e-16
254.035	0.56163	0.559766	0.161172	0.145482	0.0228447	0.0284799	-0.0110868	3.91767e-16	-0.0207451	1.31535e-16
254.235	0.562152	0.56007	0.161587	0.145583	0.0226787	0.0285011	-0.0108012	3.92066e-16	-0.020297	1.31636e-16
254.435	0.562763	0.560374	0.161802	0.145683	0.0224855	0.0285222	-0.0115383	3.92364e-16	-0.020094	1.31737e-16
254.635	0.563684	0.560678	0.161698	0.145783	0.0219229	0.0285434	-0.0116067	3.92663e-16	-0.0201472	1.31838e-16
254.835	0.564692	0.560982	0.161897	0.145883	0.021352	0.0285645	-0.0110626	3.92961e-16	-0.0197172	1.31939e-16
255.035	0.565436	0.561286	0.161925	0.145983	0.0210393	0.0285856	-0.0108951	3.9326e-16	-0.0191432	1.3204e-16
255.235	0.566002	0.561589	0.161741	0.146083	0.0207591	0.0286068	-0.0104336	3.93558e-16	-0.0189983	1.32141e-16
255.435	0.566227	0.561893	0.161389	0.146183	0.0210038	0.0286279	-0.0104488	3.93857e-16	-0.0183044	1.32242e-16
255.635	0.56676	0.562196	0.160593	0.146283	0.020856	0.0286491	-0.0107716	3.94155e-16	-0.0184033	1.32343e-16
255.835	0.566969	0.562499	0.160417	0.146383	0.0204743	0.0286702	-0.0109127	3.94453e-16	-0.018436	1.32444e-16
256.035	0.566342	0.562802	0.160902	0.146483	0.0208725	0.0286913	-0.0112037	3.94752e-16	-0.0184524	1.32545e-16
256.235	0.566284	0.563104	0.160754	0.146583	0.0209675	0.0287124	-0.0113881	3.9505e-16	-0.0182674	1.32646e-16
256.435	0.566082	0.563407	0.160539	0.146683	0.0214288	0.0287336	-0.0121519	3.95349e-16	-0.0180377	1.32747e-16
256.635	0.565807	0.563709	0.160678	0.146783	0.021641	0.0287547	-0.0124628	3.95647e-16	-0.0180127	1.32848e-16
256.835	0.565827	0.564011	0.161296	0.146883	0.021451	0.0287758	-0.0131957	3.95945e-16	-0.0175	1.32948e-16
257.035	0.565959	0.564313	0.161518	0.146983	0.0215205	0.0287969	-0.01254	3.96244e-16	-0.0176945	1.33049e-16
257.235	0.565903	0.564615	0.16125	0.147083	0.021843	0.0288181	-0.0125478	3.96542e-16	-0.0178704	1.3315e-16
257.435	0.566003	0.564917	0.161656	0.147183	0.0222839	0.0288392	-0.0124488	3.9684e-16	-0.0181577	1.33251e-16
257.635	0.566378	0.565219	0.162059	0.147283	0.0228516	0.0288603	-0.013004	3.97139e-16	-0.0182832	1.33352e-16
257.835	0.566705	0.56552	0.162251	0.147383	0.0228393	0.0288814	-0.0131804	3.97437e-16	-0.0184044	1.33453e-16
258.035	0.566862	0.565821	0.162967	0.147482	0.0229715	0.0289025	-0.012506	3.97735e-16	-0.0186849	1.33554e-16
258.235	0.567831	0.566122	0.163902	0.147582	0.0230999	0.0289236	-0.0128996	3.98033e-16	-0.0186917	1.33655e-16
258.435	0.568583	0.566423	0.164231	0.147682	0.022708	0.0289447	-0.0128191	3.98332e-16	-0.0188566	1.33756e-16
258.635	0.569153	0.566724	0.164317	0.147782	0.0222913	0.0289658	-0.0126004	3.9863e-16	-0.0187178	1.33857e-16
258.835	0.570078	0.567024	0.163859	0.147881	0.0218711	0.0289869	-0.0123439	3.98928e-16	-0.0185451	1.33957e-16
259.035	0.571221	0.567324	0.164008	0.147981	0.0215789	0.029008	-0.0122687	3.99226e-16	-0.0191372	1.34058e-16
259.235	0.571831	0.567625	0.164475	0.148081	0.0216325	0.0290291	-0.0121614	3.99524e-16	-0.0200857	1.34159e-16
259.435	0.571903	0.567925	0.164207	0.14818	0.0213275	0.0290502	-0.0117518	3.99823e-16	-0.0205304	1.3426e-16
259.635	0.572022	0.568225	0.163895	0.14828	0.0212115	0.0290713	-0.0112357	4.00121e-16	-0.0206319	1.34361e-16
259.835	0.572043	0.568524	0.163813	0.14838	0.0214725	0.0290924	-0.0118435	4.00419e-16	-0.0204007	1.34462e-16
260.035	0.572527	0.568824	0.1634	0.148479	0.0219441	0.0291135	-0.012163	4.00717e-16	-0.0200573	1.34563e-16
260.235	0.573001	0.569123	0.1632	0.148579	0.0215693	0.0291346	-0.0119621	4.01015e-16	-0.0199864	1.34664e-16
260.435	0.573309	0.569422	0.162979	0.148678	0.0220302	0.0291557	-0.0123322	4.01313e-16	-0.0192311	1.34764e-16
260.635	0.573518	0.569721	0.163455	0.148778	0.0222079	0.0291768	-0.0118125	4.01611e-16	-0.0191062	1.34865e-16
260.835	0.57342	0.57002	0.163358	0.148877	0.0219836	0.0291979	-0.0119598	4.01909e-16	-0.0188418	1.34966e-16
261.035	0.573232	0.570319	0.162769	0.148977	0.022553	0.0292189	-0.0112576	4.02207e-16	-0.0189838	1.35067e-16
261.235	0.573502	0.570617	0.162723	0.149076	0.02374	0.02924	-0.0120239	4.02505e-16	-0.0196354	1.35168e-16
261.435	0.573507	0.570916	0.163086	0.149176	0.0244845	0.0292611	-0.0120016	4.02803e-16	-0.0203394	1.35269e-16
261.635	0.573696	0.571214	0.162952	0.149275	0.0246361	0.0292822	-0.0129727	4.03101e-16	-0.0202233	1.35369e-16
261.835	0.573675	0.571512	0.162554	0.149375	0.0245433	0.0293032	-0.0126702	4.03399e-16	-0.0199717	1.3547e-16
262.035	0.573467	0.57181	0.162326	0.149474	0.0239862	0.0293243	-0.012276	4.03697e-16	-0.0196724	1.35571e-16
262.235	0.573544	0.572108	0.162479	0.149573	0.023739	0.0293454	-0.0122528	4.03995e-16	-0.019513	1.35672e-16
262.435	0.573611	0.572405	0.162425	0.149673	0.0228199	0.0293665	-0.0121279	4.04293e-16	-0.019879	1.35773e-16
262.635	0.573643	0.572703	0.163029	0.149772	0.0229084	0.0293875	-0.0122616	4.04591e-16	-0.020054	1.35874e-16
262.835	0.573666	0.573	0.163162	0.149871	0.0223965	0.0294086	-0.0119382	4.04889e-16	-0.0203793	1.35974e-16
263.035	0.574161	0.573297	0.164642	0.149971	0.0217512	0.0294297	-0.0111437	4.05187e-16	-0.020757	1.36075e-16
263.235	0.573546	0.573594	0.165339	0.15007	0.021723	0.0294507	-0.0109164	4.05484e-16	-0.0216191	1.36176e-16
263.435	0.57285	0.57389	0.165645	0.150169	0.0213794	0.0294718	-0.0111304	4.05782e-16	-0.0220509	1.36277e-16
263.635	0.572935	0.574187	0.166317	0.150268	0.0216909	0.0294928	-0.0115681	4.0608e-16	-0.0215841	1.36378e-16
263.835	0.572828	0.574483	0.16699	0.150368	0.0220315	0.0295139	-0.0125159	4.06378e-16	-0.0211966	1.36478e-16
264.035	0.573427	0.57478	0.167589	0.150467	0.0215874	0.0295349	-0.0125329	4.06676e-16	-0.0208746	1.36579e-16
264.235	0.573359	0.575076	0.168064	0.150566	0.0210032	0.029556	-0.012777	4.06973e-16	-0.0207359	1.3668e-16
264.435	0.57335	0.575372	0.168219	0.150665	0.0214305	0.029577	-0.0131388	4.07271e-16	-0.0202725	1.36781e-16
264.635	0.573114	0.575667	0.168326	0.150764	0.0219099	0.0295981	-0.0129011	4.07569e-16	-0.0201976	1.36881e-16
264.835	0.573455	0.575963	0.167963	0.150863	0.022144	0.0296191	-0.0136208	4.07867e-16	-0.0203094	1.36982e-16
265.035	0.573647	0.576258	0.167964	0.150962	0.0230238	0.0296402	-0.0136464	4.08164e-16	-0.0205674	1.37083e-16
265.235	0.573645	0.576554	0.167886	0.151061	0.0239557	0.0296612	-0.0136959	4.08462e-16	-0.0207787	1.37184e-16
265.435	0.574091	0.576849	0.167735	0.151161	0.0245221	0.0296822	-0.0133794	4.0876e-16	-0.0200463	1.37284e-16
265.635	0.57395	0.577144	0.167787	0.15126	0.0244149	0.0297033	-0.0133309	4.09057e-16	-0.0191924	1.37385e-16
265.835	0.574612	0.577438	0.166976	0.151359	0.025164	0.0297243	-0.0126381	4.09355e-16	-0.0185177	1.37486e-16
266.035	0.575166	0.577733	0.166166	0.151457	0.0250847	0.0297454	-0.012013	4.09653e-16	-0.0185653	1.37587e-16
266.235	0.576133	0.578027	0.166223	0.151556	0.0255684	0.0297664	-0.0117912	4.0995e-16	-0.0190334	1.37687e-16
266.435	0.576751	0.578322	0.1661	0.151655	0.0250439	0.0297874	-0.0117404	4.10248e-16	-0.0192145	1.37788e-16
266.635	0.576721	0.578616	0.166212	0.151754	0.0250706	0.0298084	-0.0114326	4.10545e-16	-0.0190014	1.37889e-16
266.835	0.576666	0.57891	0.165812	0.151853	0.0248795	0.0298295	-0.0107419	4.10843e-16	-0.0195195	1.3799e-16
267.035	0.578234	0.579204	0.166222	0.151952	0.0245104	0.0298505	-0.010741	4.11141e-16	-0.0200195	1.3809e-16
267.235	0.578455	0.579497	0.166379	0.152051	0.0248645	0.0298715	-0.0114587	4.11438e-16	-0.0209047	1.38191e-16
267.435	0.579017	0.579791	0.167089	0.15215	0.0248549	0.0298925	-0.0116798	4.11736e-16	-0.021238	1.38292e-16
267.635	0.579503	0.580084	0.168017	0.152249	0.0247985	0.0299135	-0.0117102	4.12033e-16	-0.0216038	1.38392e-16
267.835	0.579844	0.580377	0.168462	0.152347	0.0249831	0.0299346	-0.0118682	4.12331e-16	-0.0217018	1.38493e-16
268.035	0.580972	0.58067	0.168786	0.152446	0.0246043	0.0299556	-0.0122908	4.12628e-16	-0.0222251	1.38594e-16
268.235	0.580966	0.580963	0.168583	0.152545	0.0243522	0.0299766	-0.0127487	4.12926e-16	-0.021893	1.38694e-16
268.435	0.5811	0.581256	0.169008	0.152644	0.0246253	0.0299976	-0.0128185	4.13223e-16	-0.0214152	1.38795e-16
268.635	0.581438	0.581548	0.169033	0.152742	0.0241483	0.0300186	-0.0130314	4.1352e-16	-0.0211406	1.38896e-16
268.835	0.581783	0.58184	0.169816	0.152841	0.024188	0.0300396	-0.0134072	4.13818e-16	-0.0216199	1.38996e-16
269.035	0.581853	0.582133	0.170033	0.15294	0.02436	0.0300606	-0.0130339	4.14115e-16	-0.021366	1.39097e-16
269.235	0.582327	0.582425	0.170187	0.153038	0.0243397	0.0300816	-0.0125945	4.14413e-16	-0.0214313	1.39198e-16
269.435	0.582713	0.582716	0.170968	0.153137	0.0248408	0.0301026	-0.0126557	4.1471e-16	-0.0211311	1.39299e-16
269.635	0.582784	0.583008	0.171352	0.153236	0.0251838	0.0301236	-0.0120965	4.15007e-16	-0.020934	1.39399e-16
269.835	0.583598	0.5833	0.171354	0.153334	0.0259305	0.0301446	-0.0120538	4.15305e-16	-0.0207416	1.395e-16
270.035	0.583557	0.583591	0.171163	0.153433	0.025486	0.0301656	-0.0118923	4.15602e-16	-0.0213537	1.396e-16
270.235	0.583658	0.583882	0.170957	0.153531	0.0251785	0.0301866	-0.0119881	4.15899e-16	-0.0215218	1.39701e-16
270.435	0.583424	0.584173	0.170278	0.15363	0.0241748	0.0302076	-0.0120602	4.16197e-16	-0.0215914	1.39802e-16
270.635	0.583263	0.584464	0.17005	0.153728	0.0240558	0.0302286	-0.011799	4.16494e-16	-0.0218373	1.39902e-16
270.835	0.583552	0.584755	0.169929	0.153827	0.0237181	0.0302496	-0.0119241	4.16791e-16	-0.0227013	1.40003e-16
271.035	0.584719	0.585045	0.16991	0.153925	0.022932	0.0302705	-0.0119826	4.17088e-16	-0.0232011	1.40104e-16
271.235	0.584476	0.585336	0.16935	0.154024	0.0229012	0.0302915	-0.0124256	4.17386e-16	-0.0239332	1.40204e-16
271.435	0.584427	0.585626	0.169282	0.154122	0.0227202	0.0303125	-0.0123352	4.17683e-16	-0.0242361	1.40305e-16
271.635	0.583893	0.585916	0.169003	0.154221	0.0226737	0.0303335	-0.0121991	4.1798e-16	-0.0242746	1.40406e-16
271.835	0.584193	0.586206	0.16916	0.154319	0.0230625	0.0303545	-0.0123342	4.18277e-16	-0.0242998	1.40506e-16
272.035	0.58418	0.586496	0.169138	0.154417	0.0227598	0.0303754	-0.0128568	4.18574e-16	-0.0239759	1.40607e-16
272.235	0.584022	0.586785	0.168879	0.154516	0.0229262	0.0303964	-0.0127026	4.18871e-16	-0.0229446	1.40707e-16
272.435	0.583835	0.587075	0.16907	0.154614	0.0230429	0.0304174	-0.0123397	4.19169e-16	-0.0227623	1.40808e-16
272.635	0.583928	0.587364	0.16917	0.154712	0.0228977	0.0304383	-0.0121885	4.19466e-16	-0.0226058	1.40909e-16
272.835	0.583916	0.587653	0.169808	0.154811	0.0230754	0.0304593	-0.0122924	4.19763e-16	-0.0224327	1.41009e-16
273.035	0.584815	0.587942	0.169905	0.154909	0.0230894	0.0304803	-0.0123558	4.2006e-16	-0.0217601	1.4111e-16
273.235	0.585269	0.588231	0.170411	0.155007	0.0236051	0.0305012	-0.0118629	4.20357e-16	-0.0215813	1.4121e-16
273.435	0.585265	0.58852	0.171009	0.155105	0.024478	0.0305222	-0.0117686	4.20654e-16	-0.0209266	1.41311e-16
273.635	0.586027	0.588808	0.170549	0.155203	0.0251099	0.0305432	-0.0112207	4.20951e-16	-0.0203479	1.41412e-16
273.835	0.586385	0.589097	0.170843	0.155302	0.0248288	0.0305641	-0.0114037	4.21248e-16	-0.0200449	1.41512e-16
274.035	0.586936	0.589385	0.170294	0.1554	0.0243704	0.0305851	-0.011028	4.21545e-16	-0.0197652	1.41613e-16
274.235	0.586946	0.589673	0.17005	0.155498	0.0248317	0.030606	-0.0113389	4.21842e-16	-0.0196142	1.41713e-16
274.435	0.586723	0.589961	0.169856	0.155596	0.0243775	0.030627	-0.010859	4.22139e-16	-0.0196189	1.41814e-16
274.635	0.587146	0.590248	0.170034	0.155694	0.0243316	0.0306479	-0.0107869	4.22436e-16	-0.0198772	1.41914e-16
274.835	0.587468	0.590536	0.170128	0.155792	0.0241025	0.0306689	-0.0109989	4.22733e-16	-0.0199546	1.42015e-16
275.035	0.58736	0.590823	0.170017	0.15589	0.0239667	0.0306898	-0.0112668	4.2303e-16	-0.0200193	1.42116e-16
275.235	0.587474	0.59111	0.169923	0.155988	0.0243653	0.0307108	-0.0118874	4.23327e-16	-0.0198587	1.42216e-16
275.435	0.587885	0.591397	0.170825	0.156086	0.0246076	0.0307317	-0.0119551	4.23624e-16	-0.0198708	1.42317e-16
275.635	0.588118	0.591684	0.17117	0.156184	0.0247331	0.0307526	-0.0114371	4.23921e-16	-0.0199222	1.42417e-16
275.835	0.588278	0.591971	0.172197	0.156282	0.025272	0.0307736	-0.0113697	4.24218e-16	-0.0204624	1.42518e-16
276.035	0.588244	0.592258	0.172982	0.15638	0.0251939	0.0307945	-0.0110787	4.24514e-16	-0.0199599	1.42618e-16
276.235	0.588248	0.592544	0.173835	0.156478	0.0253017	0.0308154	-0.0109022	4.24811e-16	-0.0200506	1.42719e-16
276.435	0.587658	0.59283	0.174277	0.156576	0.0250041	0.0308364	-0.0109784	4.25108e-16	-0.0199697	1.42819e-16
276.635	0.587784	0.593116	0.174148	0.156674	0.0249061	0.0308573	-0.0114203	4.25405e-16	-0.0196482	1.4292e-16
276.835	0.588149	0.593402	0.173904	0.156772	0.0251414	0.0308782	-0.0118114	4.25702e-16	-0.0190218	1.4302e-16
277.035	0.588934	0.593688	0.173593	0.15687	0.0252564	0.0308992	-0.0118923	4.25998e-16	-0.0189947	1.43121e-16
277.235	0.588908	0.593974	0.173276	0.156968	0.0255856	0.0309201	-0.0114639	4.26295e-16	-0.0190419	1.43221e-16
277.435	0.589207	0.594259	0.172932	0.157065	0.0257648	0.030941	-0.0120806	4.26592e-16	-0.0185604	1.43322e-16
277.635	0.589988	0.594545	0.172645	0.157163	0.025953	0.0309619	-0.0121885	4.26889e-16	-0.0186745	1.43422e-16
277.835	0.58979	0.59483	0.172691	0.157261	0.0257907	0.0309828	-0.0121586	4.27185e-16	-0.0192828	1.43523e-16
278.035	0.59045	0.595115	0.172284	0.157359	0.0261327	0.0310038	-0.0117772	4.27482e-16	-0.019454	1.43623e-16
278.235	0.590395	0.5954	0.171973	0.157456	0.0269448	0.0310247	-0.0117416	4.27779e-16	-0.0202454	1.43724e-16
278.435	0.59	0.595684	0.171556	0.157554	0.026376	0.0310456	-0.0114513	4.28075e-16	-0.0207034	1.43824e-16
278.635	0.590643	0.595969	0.171558	0.157652	0.026318	0.0310665	-0.0118186	4.28372e-16	-0.0212391	1.43925e-16
278.835	0.590832	0.596253	0.171469	0.157749	0.026555	0.0310874	-0.0118616	4.28669e-16	-0.0211441	1.44025e-16
279.035	0.591022	0.596537	0.171657	0.157847	0.0263255	0.0311083	-0.0117534	4.28965e-16	-0.0218498	1.44126e-16
279.235	0.591983	0.596821	0.171884	0.157945	0.0265821	0.0311292	-0.0113977	4.29262e-16	-0.0221619	1.44226e-16
279.435	0.592836	0.597105	0.17238	0.158042	0.0263304	0.0311501	-0.0111447	4.29558e-16	-0.0228466	1.44327e-16
279.635	0.593559	0.597389	0.172266	0.15814	0.0259936	0.031171	-0.0109292	4.29855e-16	-0.0232681	1.44427e-16
279.835	0.593826	0.597673	0.173224	0.158238	0.0258488	0.0311919	-0.0109046	4.30152e-16	-0.0235777	1.44528e-16
[truncated: 28,601 more rows]
